# Supplementary material for: Shoot transcriptome and co-expression network analysis of African rice cultivars identify drought-tolerance hub genes and growth stage-dependent trade-offs
Source: Front Plant Sci. 2026 Apr 15;17:1802527. doi: 10.3389/fpls.2026.1802527 (PMC13126551; doi:10.3389/fpls.2026.1802527)
Supplement: Supplementary file 1 [file SupplementaryFile1.zip]

Archive with 7 entries (6 files):
- Supplementary files/
- Supplementary files/Additional file 1.docx
- Supplementary files/Additional file 2_significant_DEGs-APO.xlsx
- Supplementary files/Additional file 3_significant_DEGs-ENAPA.xlsx
- Supplementary files/Additional file 4_significant_DEGs-ART32.xlsx
- Supplementary files/Supplementary file 5.csv
- Supplementary files/Supplementary file 6.csv
