# Supplementary material for: Shoot transcriptome and co-expression network analysis of African rice cultivars identify drought-tolerance hub genes and growth stage-dependent trade-offs
Source: Front Plant Sci. 2026 Apr 15;17:1802527. doi: 10.3389/fpls.2026.1802527 (PMC13126551; doi:10.3389/fpls.2026.1802527)
Supplement: Supplementary file 1 [file SupplementaryFile1.zip › Supplementary files/Additional file 2_significant_DEGs-APO.xlsx]

## Sheet: Sheet1
geneID	logFC	logCPM	LR	PValue	FDR	regulation	Description
BGIOSGA000017	-1.40298	1.5033	7.52668	0.00607918	0.0456744	down	Kinetochore protein SPC25 homolog [Source:Projected from Arabidopsis thaliana (AT3G48210) UniProtKB/Swiss-Prot;Acc:Q93VK9]
BGIOSGA000019	-2.85	-0.953943	9.54554	0.00200436	0.0235135	down
BGIOSGA000035	-1.68974	5.83871	10.3089	0.00132391	0.0183471	down
BGIOSGA000054	-1.11794	6.25302	7.46794	0.00628073	0.046469	down
BGIOSGA000060	-1.33777	4.62056	15.8178	6.97428e-05	0.00342228	down
BGIOSGA000080	-6.52358	0.87199	11.6675	0.000636031	0.0121163	down
BGIOSGA000112	-1.41886	1.38929	8.90722	0.00284046	0.0289112	down
BGIOSGA000115	-1.26246	1.48687	7.30331	0.00688275	0.0490136	down
BGIOSGA000162	-3.82951	-1.38474	8.58484	0.00338973	0.0322748	down
BGIOSGA000166	-4.78206	1.05118	16.5973	4.62174e-05	0.00274156	down
BGIOSGA000178	-0.967453	4.45525	10.6963	0.00107348	0.0161902	down
BGIOSGA000199	-1.71536	2.63791	8.34078	0.0038765	0.0350441	down
BGIOSGA000209	-1.02985	3.58983	7.32144	0.00681368	0.0487531	down
BGIOSGA000213	-1.00213	6.54054	7.28654	0.00694733	0.049225	down
BGIOSGA000261	-1.0845	5.40124	11.2055	0.000815558	0.0139175	down	Peptidylprolyl isomerase [Source:UniProtKB/TrEMBL;Acc:A2WYA7]
BGIOSGA000262	-1.26096	6.0671	11.4937	0.000698307	0.0127721	down
BGIOSGA000286	-2.01458	2.53906	7.7906	0.00525187	0.0418127	down
BGIOSGA000288	-3.13705	-1.97516	8.54841	0.00345824	0.0326803	down
BGIOSGA000299	-1.48	4.49586	18.3964	1.79401e-05	0.00160456	down
BGIOSGA000306	-2.30417	3.73597	12.6775	0.000370089	0.0090362	down	Structural maintenance of chromosomes protein [Source:UniProtKB/TrEMBL;Acc:B8A7S9]
BGIOSGA000314	-0.990536	4.65568	9.93972	0.0016175	0.0206565	down	RING-type E3 ubiquitin transferase [Source:UniProtKB/TrEMBL;Acc:B8A7R7]
BGIOSGA000332	-4.32092	2.28605	11.8804	0.000567288	0.01143	down
BGIOSGA000338	-1.22886	5.1269	11.0597	0.000882231	0.0145099	down
BGIOSGA000363	-0.934827	4.59482	8.46915	0.0036122	0.0335565	down
BGIOSGA000369	-1.36893	6.82487	8.00748	0.00465845	0.038957	down
BGIOSGA000375	-2.10912	6.49755	9.46384	0.00209561	0.0242124	down
BGIOSGA000423	-3.13923	2.23288	16.8006	4.15212e-05	0.00259863	down
BGIOSGA000426	-2.13269	3.33818	8.6033	0.00335555	0.0320727	down	DNA polymerase [Source:UniProtKB/TrEMBL;Acc:B8A6Y4]
BGIOSGA000434	-2.04483	-0.564222	7.43041	0.00641307	0.0469795	down
BGIOSGA000466	-2.27123	3.3404	13.2905	0.000266753	0.00745077	down
BGIOSGA000476	-3.22483	1.16958	7.56074	0.00596536	0.045237	down
BGIOSGA000482	-1.26339	6.57094	9.05885	0.00261426	0.0273917	down	Pyruvate kinase [Source:UniProtKB/TrEMBL;Acc:B8ACE9]
BGIOSGA000488	-2.70583	1.68801	7.79689	0.00523361	0.0417641	down
BGIOSGA000515	-1.2478	1.93325	7.40758	0.00649498	0.047388	down
BGIOSGA000531	-1.49639	4.26715	14.5943	0.00013332	0.00508143	down
BGIOSGA000532	-0.925554	6.76675	13.2777	0.000268584	0.00747619	down
BGIOSGA000546	-1.82202	1.23201	8.82599	0.00296971	0.0297112	down	Carboxypeptidase [Source:UniProtKB/TrEMBL;Acc:A2WWP2]
BGIOSGA000561	-1.38581	2.73539	8.24581	0.00408461	0.0361481	down	PRA1 family protein [Source:UniProtKB/TrEMBL;Acc:A2WWK0]
BGIOSGA000589	-1.98772	2.99868	8.1499	0.00430635	0.0374829	down
BGIOSGA000620	-1.59612	1.0595	9.42961	0.00213509	0.0244559	down
BGIOSGA000630	-0.904947	4.33077	10.3416	0.00130066	0.0181848	down
BGIOSGA000669	-7.57493	0.293499	18.3588	1.82976e-05	0.00162209	down
BGIOSGA000716	-2.96931	1.57552	9.86778	0.00168198	0.0211238	down
BGIOSGA000761	-2.99102	0.63304	8.14229	0.00432446	0.0375168	down
BGIOSGA000802	-2.50982	1.28399	19.8833	8.23146e-06	0.00102712	down
BGIOSGA000824	-3.46191	0.770636	12.7851	0.000349385	0.00868826	down
BGIOSGA000827	-0.689068	6.22152	8.11732	0.00438442	0.0377935	down
BGIOSGA000833	-2.35409	2.4806	8.6665	0.00324114	0.0313211	down	DRP5A [Source:Projected from Arabidopsis thaliana (AT1G53140) UniProtKB/TrEMBL;Acc:A0A178WBH9]
BGIOSGA000843	-0.854152	5.70987	9.82279	0.00172362	0.0214259	down	GC1 [Source:Projected from Arabidopsis thaliana (AT2G19950) UniProtKB/TrEMBL;Acc:A0A178VUM2]
BGIOSGA000856	-2.23258	6.81189	13.3217	0.000262358	0.0073786	down
BGIOSGA000884	-1.97346	2.53818	7.3846	0.00657846	0.0477756	down
BGIOSGA000885	-2.07652	3.31369	12.5794	0.000390021	0.0091865	down	HVA22-like protein [Source:UniProtKB/TrEMBL;Acc:B8A901]
BGIOSGA000907	-0.863023	6.19398	8.4594	0.00363162	0.0336505	down	Protein BRASSINOSTEROID INSENSITIVE 1 [Source:Projected from Arabidopsis thaliana (AT4G39400) UniProtKB/Swiss-Prot;Acc:O22476]
BGIOSGA000932	-1.08127	7.06258	10.618	0.0011199	0.0166154	down	Phospholipase A1-II 5 [Source:UniProtKB/Swiss-Prot;Acc:B8A8C9]
BGIOSGA000957	-2.69861	2.43922	7.68766	0.00555996	0.0432819	down
BGIOSGA001054	-2.90359	7.35166	9.51049	0.002043	0.0238338	down
BGIOSGA001086	-1.41714	3.97572	11.0635	0.000880437	0.0145099	down	Glucose-6-phosphate 1-epimerase [Source:UniProtKB/TrEMBL;Acc:A2WTF0]
BGIOSGA001151	-1.88788	3.29118	8.87664	0.00288842	0.029246	down
BGIOSGA001175	-1.29783	1.45808	11.6245	0.000650893	0.0122967	down
BGIOSGA001182	-4.16222	-1.11472	9.85331	0.00169526	0.0211997	down
BGIOSGA001185	-1.03429	4.82007	9.54152	0.00200875	0.0235321	down
BGIOSGA001192	-2.28128	4.74529	7.9944	0.00469221	0.0391344	down
BGIOSGA001207	-1.14801	6.09282	8.5487	0.00345769	0.0326803	down
BGIOSGA001234	-2.49318	0.844164	8.6004	0.00336089	0.0320874	down
BGIOSGA001254	-3.21867	2.79403	8.03971	0.00457628	0.0385385	down	Kinesin-like protein [Source:UniProtKB/TrEMBL;Acc:A2WSD1]
BGIOSGA001374	-1.24632	5.63169	11.2966	0.0007765	0.0134604	down
BGIOSGA001376	-1.16637	4.01424	9.78364	0.00176072	0.021779	down
BGIOSGA001506	-3.9199	3.72675	9.43384	0.00213017	0.0244548	down
BGIOSGA001524	-9.36206	3.35401	13.1141	0.000293086	0.00782547	down
BGIOSGA001546	-2.38663	3.35886	22.469	2.13564e-06	0.000508161	down
BGIOSGA001557	-2.28751	3.16152	14.9751	0.000108939	0.00451375	down
BGIOSGA001756	-0.856862	5.957	10.0206	0.00154801	0.0200946	down
BGIOSGA001820	-1.04714	8.09889	8.28059	0.00400711	0.0357507	down
BGIOSGA001825	-7.91279	-1.86093	17.1902	3.38176e-05	0.00232411	down
BGIOSGA001879	-1.96538	8.07186	7.98108	0.00472688	0.0393081	down	Tubulin beta chain [Source:UniProtKB/TrEMBL;Acc:A2WNJ7]
BGIOSGA001956	-1.97584	3.16427	12.2438	0.000466801	0.0101729	down
BGIOSGA001985	-2.64465	5.72001	7.87698	0.00500682	0.0407098	down
BGIOSGA002065	-1.94695	0.276448	15.4789	8.34334e-05	0.00380535	down
BGIOSGA002066	-2.41279	0.919273	13.5068	0.000237699	0.00701996	down
BGIOSGA002087	-5.83087	-0.473387	11.1395	0.00084509	0.0142607	down
BGIOSGA002105	-1.40649	3.30265	9.70181	0.00184087	0.0224519	down
BGIOSGA002152	-3.03047	2.48798	7.35848	0.00667474	0.0481964	down
BGIOSGA002154	-2.21199	1.27781	7.73606	0.00541287	0.0425346	down
BGIOSGA002155	-1.86881	5.13306	9.25187	0.00235255	0.0260246	down
BGIOSGA002185	-1.06385	2.30817	12.6358	0.000378431	0.00912496	down
BGIOSGA002205	-1.79058	5.81007	9.57593	0.00197145	0.0232464	down
BGIOSGA002219	-3.56222	2.97525	8.53283	0.00348797	0.0328628	down
BGIOSGA002255	-1.07942	5.72296	7.28638	0.00694794	0.049225	down
BGIOSGA002256	-1.185	3.64928	8.55053	0.00345421	0.0326803	down
BGIOSGA002258	-0.9128	5.79121	12.1522	0.000490288	0.0104651	down	Ras-related protein RABD2a [Source:Projected from Arabidopsis thaliana (AT1G02130) UniProtKB/Swiss-Prot;Acc:P28188]
BGIOSGA002266	-1.36924	6.77076	8.31122	0.0039401	0.0353786	down	PEC1 [Source:Projected from Arabidopsis thaliana (AT2G26910) UniProtKB/TrEMBL;Acc:A0A178VNA5]
BGIOSGA002270	-2.53307	1.77538	15.0626	0.000104004	0.00438659	down
BGIOSGA002273	-3.4043	2.75319	7.70769	0.00549861	0.04299	down
BGIOSGA002316	-0.666964	7.18598	9.85323	0.00169534	0.0211997	down
BGIOSGA002381	-1.53567	3.83555	8.82198	0.00297624	0.0297176	down	Histone H2B.10 [Source:UniProtKB/Swiss-Prot;Acc:A2WKS3]
BGIOSGA002541	-1.23252	3.14511	12.2608	0.000462568	0.010117	down
BGIOSGA002562	-1.60755	2.6617	10.357	0.00128983	0.0180781	down
BGIOSGA002568	-5.96967	0.163846	8.48896	0.00357307	0.033384	down
BGIOSGA002574	-0.823142	5.58288	11.4715	0.000706718	0.012848	down
BGIOSGA002583	-1.88029	2.13863	7.67485	0.00559959	0.0435095	down
BGIOSGA002601	-2.82853	4.81824	11.1287	0.000850027	0.0142721	down
BGIOSGA002623	-2.44897	-0.98121	10.0381	0.00153339	0.0200214	down
BGIOSGA002633	-1.70692	6.81669	8.60317	0.00335579	0.0320727	down	SKIP interacting protein 34 [Source:UniProtKB/TrEMBL;Acc:A2WJV5]
BGIOSGA002634	-3.02363	-0.565008	13.3567	0.000257507	0.00733053	down
BGIOSGA002681	-1.6589	3.4816	10.2049	0.00140068	0.0189427	down
BGIOSGA002682	-1.6987	3.85323	8.13563	0.00434038	0.0375938	down
BGIOSGA002717	-1.91883	3.09684	11.5922	0.000662293	0.0124001	down
BGIOSGA002719	-1.31107	5.31915	13.8478	0.000198226	0.00639341	down
BGIOSGA002736	-2.34235	4.19865	16.1281	5.92006e-05	0.00316415	down	Reticulon-like protein [Source:UniProtKB/TrEMBL;Acc:A2WKG2]
BGIOSGA002747	-4.52191	-1.70377	22.3892	2.22628e-06	0.000519918	down
BGIOSGA002766	-2.67956	-2.38669	10.9073	0.000957857	0.0151848	down
BGIOSGA002810	-0.95525	6.891	7.36286	0.00665847	0.0481426	down	Histone H2B.5 [Source:UniProtKB/Swiss-Prot;Acc:A2WKT4]
BGIOSGA002857	-1.03723	4.66094	10.8029	0.00101342	0.0156909	down
BGIOSGA002888	-0.888664	5.22892	9.72757	0.00181524	0.022221	down	Syntaxin of plants 32 [Source:Projected from Arabidopsis thaliana (AT3G24350) UniProtKB/TrEMBL;Acc:F4J6K6]
BGIOSGA002918	-3.59371	4.81663	13.6802	0.000216729	0.00671539	down
BGIOSGA002929	-0.898803	6.02221	7.67658	0.00559421	0.0434814	down
BGIOSGA002983	-2.82952	1.46932	8.27114	0.00402802	0.0358359	down
BGIOSGA002999	-1.65095	4.23776	7.78222	0.00527629	0.0419642	down
BGIOSGA003000	-4.45452	-0.324476	11.0599	0.00088216	0.0145099	down
BGIOSGA003001	-6.145	-1.7982	11.7343	0.000613572	0.0118768	down
BGIOSGA003031	-1.98581	1.31506	9.16369	0.00246864	0.0267113	down
BGIOSGA003043	-2.04167	0.779981	9.09574	0.00256206	0.0271135	down
BGIOSGA003054	-1.12081	4.32304	7.30678	0.00686949	0.0489997	down
BGIOSGA003060	-2.35564	3.33856	7.68935	0.00555476	0.0432548	down
BGIOSGA003067	-1.37614	6.79264	7.31227	0.00684853	0.0489054	down	Auxin-responsive protein [Source:UniProtKB/TrEMBL;Acc:B8AB09]
BGIOSGA003071	-1.62338	-0.718568	7.49167	0.00619852	0.0461313	down
BGIOSGA003123	-1.14222	2.99011	9.00109	0.00269819	0.0279941	down
BGIOSGA003137	-2.80302	-0.79073	7.35525	0.0066867	0.0482001	down
BGIOSGA003139	-3.29872	3.86935	8.11045	0.00440109	0.0378209	down
BGIOSGA003198	-1.00662	4.27212	8.28145	0.00400522	0.0357466	down
BGIOSGA003201	-2.05632	5.90086	8.99403	0.00270862	0.0280677	down	Peroxidase [Source:UniProtKB/TrEMBL;Acc:A2WN51]
BGIOSGA003233	-3.09894	3.40466	12.9628	0.000317736	0.00818315	down	Peroxidase [Source:UniProtKB/TrEMBL;Acc:A2WNB5]
BGIOSGA003350	-1.99057	1.38892	12.7513	0.000355765	0.00879716	down
BGIOSGA003351	-2.27461	4.01268	8.98772	0.002718	0.0281181	down
BGIOSGA003364	-3.42675	0.836746	28.4787	9.47358e-08	6.82693e-05	down
BGIOSGA003395	-1.66813	3.15846	7.61245	0.00579666	0.0444928	down	Peroxidase [Source:UniProtKB/TrEMBL;Acc:B8A753]
BGIOSGA003419	-2.4729	-0.98354	7.84767	0.00508862	0.0410364	down	Carboxypeptidase [Source:UniProtKB/TrEMBL;Acc:B8A7F8]
BGIOSGA003448	-4.17556	-2.1119	12.1378	0.000494113	0.0104987	down
BGIOSGA003453	-1.07587	2.96725	8.73803	0.00311642	0.0305884	down
BGIOSGA003462	-2.20447	0.558641	12.6642	0.000372722	0.00904236	down
BGIOSGA003480	-1.3789	2.48495	11.4677	0.000708162	0.012848	down
BGIOSGA003498	-1.31005	9.28673	10.6544	0.00109812	0.0163445	down
BGIOSGA003499	-4.70124	1.46545	18.8223	1.43478e-05	0.00136558	down
BGIOSGA003503	-7.69073	1.68885	14.9222	0.000112037	0.00457989	down
BGIOSGA003514	-7.95582	4.19513	19.8139	8.53597e-06	0.00104007	down
BGIOSGA003524	-2.31388	-0.144111	9.59663	0.00194935	0.0230828	down
BGIOSGA003576	-2.67115	4.63331	19.7355	8.89331e-06	0.00105985	down
BGIOSGA003601	-3.13937	2.69735	11.1495	0.000840565	0.0142001	down	Probable histone H2A.5 [Source:UniProtKB/Swiss-Prot;Acc:A2WQG7]
BGIOSGA003630	-3.44228	3.58431	11.2975	0.000776096	0.0134604	down	Kinesin-like protein KIN-7A [Source:Projected from Arabidopsis thaliana (AT1G18370) UniProtKB/Swiss-Prot;Acc:Q8S905]
BGIOSGA003663	-3.77026	-1.11316	17.9214	2.3022e-05	0.00184929	down
BGIOSGA003705	-1.23444	3.27341	8.66927	0.00323621	0.0312974	down
BGIOSGA003739	-12.6172	1.40298	7.53797	0.0060412	0.0455264	down
BGIOSGA003833	-1.87811	1.91714	20.0053	7.72276e-06	0.00100924	down
BGIOSGA003837	-1.12941	4.8613	8.3475	0.00386217	0.0349591	down
BGIOSGA003873	-0.827956	3.86039	7.50452	0.00615442	0.0459931	down
BGIOSGA003890	-2.84263	2.57004	21.193	4.15269e-06	0.000707697	down
BGIOSGA003894	-2.76256	0.33692	10.1051	0.0014786	0.0195355	down
BGIOSGA003912	-3.71805	3.16624	9.72376	0.00181901	0.0222301	down
BGIOSGA003945	-1.96239	0.712685	10.7452	0.00104551	0.0159633	down	Ubiquitin-conjugating enzyme 37 [Source:Projected from Arabidopsis thaliana (AT3G24515) UniProtKB/TrEMBL;Acc:A0A1I9LLL0]
BGIOSGA003973	-1.55968	4.81398	8.72021	0.00314702	0.0307176	down
BGIOSGA004001	-1.45858	3.73018	9.1257	0.00252043	0.0269251	down
BGIOSGA004043	-1.0683	6.20243	7.29497	0.0069148	0.0491282	down
BGIOSGA004044	-1.15641	5.09463	11.8354	0.000581146	0.0115772	down	AT5g40850/MHK7_8 [Source:Projected from Arabidopsis thaliana (AT5G40850) UniProtKB/TrEMBL;Acc:Q42606]
BGIOSGA004048	-1.98618	5.03228	11.2817	0.000782744	0.0135222	down
BGIOSGA004187	-1.57168	5.26236	8.002	0.00467256	0.0390495	down
BGIOSGA004190	-0.745347	5.508	7.30169	0.00688899	0.0490136	down	Auxin-responsive protein IAA5 [Source:UniProtKB/Swiss-Prot;Acc:A2WTQ5]
BGIOSGA004203	-4.187	0.521001	12.9242	0.000324354	0.0082886	down
BGIOSGA004221	-1.15257	1.68842	8.143	0.00432277	0.0375168	down
BGIOSGA004223	-3.66173	4.25774	10.6588	0.00109551	0.0163208	down
BGIOSGA004255	-1.15574	6.16455	10.1895	0.00141246	0.0190203	down
BGIOSGA004297	-1.12088	1.10527	8.90978	0.00283648	0.0288824	down
BGIOSGA004304	-0.830395	5.36472	12.9937	0.000312548	0.00814368	down
BGIOSGA004430	-2.98568	2.91797	20.4758	6.03887e-06	0.000885537	down
BGIOSGA004444	-1.13062	5.79016	10.3103	0.00132291	0.0183433	down
BGIOSGA004450	-1.14868	4.1526	7.67375	0.005603	0.0435095	down
BGIOSGA004453	-2.54664	-0.780412	7.93401	0.00485141	0.0399095	down
BGIOSGA004457	-0.715998	4.37752	7.80873	0.00519944	0.0415527	down
BGIOSGA004486	-2.89595	2.7563	25.1665	5.25874e-07	0.000207244	down
BGIOSGA004492	-2.62067	3.23314	15.3193	9.07824e-05	0.00398905	down
BGIOSGA004493	-2.39077	2.98751	7.7284	0.00543589	0.0426442	down
BGIOSGA004526	-1.74457	4.29065	8.7129	0.00315966	0.0307813	down
BGIOSGA004527	-1.6428	6.17564	12.5798	0.000389946	0.0091865	down
BGIOSGA004536	-0.677239	4.54621	7.26781	0.00702015	0.0495695	down
BGIOSGA004547	-4.14791	-0.771662	11.285	0.000781356	0.0135074	down
BGIOSGA004579	-3.20729	1.24987	17.778	2.48235e-05	0.00194952	down
BGIOSGA004589	-1.99105	1.32476	9.05823	0.00261514	0.0273917	down
BGIOSGA004644	-2.11588	8.58372	9.11327	0.00253762	0.0269944	down	Tubulin beta chain [Source:UniProtKB/TrEMBL;Acc:B8AAY0]
BGIOSGA004697	-1.73252	5.28532	8.05966	0.00452617	0.0383702	down
BGIOSGA004698	-0.92547	7.34915	8.44894	0.00365256	0.0337577	down	Ubiquitin-conjugating enzyme E2 11 [Source:Projected from Arabidopsis thaliana (AT3G08690) UniProtKB/Swiss-Prot;Acc:P35134]
BGIOSGA004705	-2.52313	3.27864	15.5767	7.9225e-05	0.00371276	down
BGIOSGA004709	-0.722101	5.09735	8.05613	0.00453499	0.0383702	down	40S ribosomal protein S26 [Source:UniProtKB/TrEMBL;Acc:B8ABD0]
BGIOSGA004839	-1.25904	5.02982	10.033	0.0015376	0.0200214	down
BGIOSGA004872	-1.31043	4.25317	20.4052	6.26591e-06	0.000892875	down	Protein YIPF [Source:UniProtKB/TrEMBL;Acc:A2WXC2]
BGIOSGA004906	-1.89859	2.7239	7.94904	0.00481128	0.0396647	down
BGIOSGA004912	-1.06184	5.3272	9.24968	0.00235536	0.0260443	down
BGIOSGA004922	-2.49116	-0.112876	8.94291	0.00278549	0.0285536	down	Stearoyl-[acyl-carrier-protein] 9-desaturase 1, chloroplastic [Source:UniProtKB/Swiss-Prot;Acc:B8A7A3]
BGIOSGA004976	-2.50387	2.87765	8.91034	0.00283561	0.0288824	down	Hypothetical conserved gene [Source: Projected from Oryza sativa (Os01g0896300)]
BGIOSGA005005	-1.73087	2.07133	8.08318	0.0044678	0.0381085	down
BGIOSGA005079	-2.44388	0.410023	18.3297	1.85786e-05	0.00162377	down
BGIOSGA005084	-1.74948	1.51592	9.04079	0.00264021	0.0276084	down
BGIOSGA005133	-1.50618	5.01091	18.867	1.40156e-05	0.00135305	down
BGIOSGA005137	-1.86797	5.22201	7.7204	0.00546004	0.0427813	down	Glycerol-3-phosphate dehydrogenase [NAD(+)] [Source:UniProtKB/TrEMBL;Acc:A2WYW9]
BGIOSGA005178	-7.76924	-1.60368	12.5599	0.000394114	0.00923164	down
BGIOSGA005185	-4.70149	1.82002	9.01957	0.00267105	0.0277926	down
BGIOSGA005198	-2.57578	0.332275	8.52619	0.00350071	0.0329705	down
BGIOSGA005266	-2.83849	2.61438	13.887	0.000194132	0.00629358	down
BGIOSGA005267	-2.76739	0.353249	13.5941	0.000226901	0.00679679	down
BGIOSGA005268	-2.57928	1.72974	10.3925	0.00126528	0.0178427	down	Protein FIZZY-RELATED 3 [Source:Projected from Arabidopsis thaliana (AT5G13840) UniProtKB/Swiss-Prot;Acc:Q8LPL5]
BGIOSGA005269	-1.40189	2.42808	8.34942	0.00385811	0.0349405	down
BGIOSGA005276	-0.789434	5.62875	9.40445	0.00216459	0.0246926	down
BGIOSGA005298	-1.65658	0.999434	11.4149	0.000728585	0.0129291	down
BGIOSGA005305	-3.65824	0.705303	16.5058	4.85006e-05	0.00283167	down
BGIOSGA005308	-2.04356	0.980646	7.27446	0.00699421	0.0494556	down
BGIOSGA005384	-2.38121	2.82168	9.12712	0.00251848	0.0269251	down
BGIOSGA005425	-1.24559	3.79012	10.4705	0.00121296	0.0174243	down
BGIOSGA005426	-1.4227	1.93848	8.35913	0.00383755	0.0348011	down
BGIOSGA005432	-3.96097	3.6035	9.65024	0.00189327	0.0228151	down	DNA replication licensing factor MCM5 [Source:UniProtKB/Swiss-Prot;Acc:B8AEH3]
BGIOSGA005433	-4.42382	-1.37865	14.0604	0.000177037	0.00594569	down
BGIOSGA005531	-1.93312	4.26628	8.94376	0.0027842	0.0285536	down	Nitrate reductase [Source:UniProtKB/TrEMBL;Acc:B8AJ60]
BGIOSGA005537	-2.02571	1.91977	13.6535	0.000219833	0.0067289	down
BGIOSGA005564	-2.31267	0.524632	15.9676	6.44351e-05	0.0033167	down	Protein CHROMATIN REMODELING 25 [Source:Projected from Arabidopsis thaliana (AT3G19210) UniProtKB/Swiss-Prot;Acc:Q0PCS3]
BGIOSGA005567	-1.60551	1.67709	9.45277	0.00210831	0.0242922	down
BGIOSGA005584	-2.34316	0.419956	7.28523	0.0069524	0.049236	down
BGIOSGA005591	-2.64213	3.78695	20.9099	4.81393e-06	0.000778314	down
BGIOSGA005594	-1.8722	2.32003	7.49213	0.00619692	0.0461313	down
BGIOSGA005599	-1.7022	5.13051	9.65437	0.00188902	0.0227965	down
BGIOSGA005608	-2.47065	1.72224	12.1184	0.000499276	0.0105379	down
BGIOSGA005632	-1.46133	4.33853	12.9127	0.000326365	0.00831471	down
BGIOSGA005638	-2.35317	3.55601	8.28944	0.00398762	0.0356399	down
BGIOSGA005645	-1.45146	4.50994	7.46111	0.0063046	0.0465636	down
BGIOSGA005653	-2.49228	2.68234	8.93548	0.00279683	0.0285969	down
BGIOSGA005658	-1.21008	7.14047	12.088	0.00050746	0.0106372	down
BGIOSGA005660	-1.71443	2.77735	15.013	0.000106771	0.00446598	down
BGIOSGA005698	-1.41257	4.86241	11.3046	0.000773135	0.0134417	down
BGIOSGA005740	-1.77414	5.57701	8.82393	0.00297305	0.0297176	down	Pyrophosphate--fructose 6-phosphate 1-phosphotransferase subunit alpha [Source:UniProtKB/TrEMBL;Acc:B8AHL5]
BGIOSGA005767	-1.76038	1.36742	13.1723	0.00028412	0.00772718	down
BGIOSGA005785	-1.78723	1.39467	10.2576	0.00136122	0.0186692	down
BGIOSGA005790	-3.01672	5.251	17.6363	2.67429e-05	0.00204397	down	DNA topoisomerase 2 [Source:UniProtKB/TrEMBL;Acc:A2X8M2]
BGIOSGA005830	-2.93097	4.66764	8.32922	0.00390124	0.0352047	down	Histone H4 [Source:UniProtKB/TrEMBL;Acc:A2WWR4]
BGIOSGA005840	-1.71971	4.06945	7.86816	0.00503127	0.0408262	down
BGIOSGA005877	-2.24046	0.538431	7.82741	0.00514598	0.0412956	down
BGIOSGA005878	-3.01886	1.00636	21.9681	2.77221e-06	0.000568461	down
BGIOSGA005879	-2.03442	1.96163	7.75805	0.00534738	0.0422662	down
BGIOSGA005887	-2.22434	0.0972292	10.9489	0.000936593	0.0150122	down
BGIOSGA005896	-2.90982	3.16108	10.1992	0.00140501	0.0189747	down	Trehalose 6-phosphate phosphatase [Source:UniProtKB/TrEMBL;Acc:B2CZB6]
BGIOSGA005899	-5.71808	-1.18408	11.0807	0.000872317	0.0144367	down
BGIOSGA005915	-2.62736	2.31938	13.2601	0.00027112	0.00752276	down
BGIOSGA005969	-3.53506	1.97764	8.69877	0.00318425	0.0309838	down
BGIOSGA005999	-2.9597	0.668344	15.2008	9.66643e-05	0.00416052	down	Phenylalanine ammonia-lyase [Source:UniProtKB/TrEMBL;Acc:A2X7F5]
BGIOSGA006015	-0.805191	6.3076	12.4651	0.000414625	0.00948297	down
BGIOSGA006020	-1.81053	4.82735	18.8919	1.38336e-05	0.00134715	down
BGIOSGA006030	-2.29842	-0.111316	9.60433	0.00194119	0.0230079	down
BGIOSGA006159	-1.72713	2.44563	10.3927	0.00126513	0.0178427	down
BGIOSGA006161	-1.56483	4.6274	8.05737	0.0045319	0.0383702	down
BGIOSGA006173	-0.896423	5.24162	8.65223	0.00326662	0.0314898	down
BGIOSGA006174	-0.899713	5.68809	11.9655	0.00054195	0.011077	down
BGIOSGA006250	-2.41418	2.18217	7.4218	0.00644382	0.0471635	down
BGIOSGA006283	-2.29163	0.294463	9.6823	0.00186051	0.0225531	down
BGIOSGA006292	-1.73947	5.12811	12.0117	0.000528667	0.0109206	down
BGIOSGA006299	-3.0508	-0.812722	8.53828	0.00347754	0.0328258	down	RING-type E3 ubiquitin transferase [Source:UniProtKB/TrEMBL;Acc:A2X5S7]
BGIOSGA006341	-0.715691	4.83295	7.92734	0.00486933	0.0399916	down	Probable glycosyltransferase 2 [Source:UniProtKB/Swiss-Prot;Acc:B8AIZ4]
BGIOSGA006383	-1.85828	-0.190821	7.67237	0.00560728	0.0435294	down
BGIOSGA006400	-4.68967	5.89879	9.4827	0.00207418	0.0240529	down
BGIOSGA006429	-1.24132	5.21326	8.40431	0.00374333	0.0342262	down	Hexosyltransferase [Source:UniProtKB/TrEMBL;Acc:B8AIA4]
BGIOSGA006509	-7.95207	-1.11794	30.539	3.27228e-08	3.17437e-05	down
BGIOSGA006541	-3.93036	2.35796	16.1189	5.9487e-05	0.00316536	down
BGIOSGA006546	-1.64219	7.24984	13.197	0.00028039	0.00766198	down
BGIOSGA006738	-2.18833	3.43184	7.26213	0.00704237	0.0496313	down
BGIOSGA006746	-3.53127	4.38069	8.22485	0.00413206	0.0364169	down
BGIOSGA006748	-5.64843	-2.28036	8.50926	0.00353343	0.0331302	down
BGIOSGA006817	-4.36897	-0.175482	14.8738	0.000114951	0.00466029	down	Thermospermine synthase ACAULIS5 [Source:Projected from Arabidopsis thaliana (AT5G19530) UniProtKB/Swiss-Prot;Acc:Q9S7X6]
BGIOSGA006820	-1.13798	6.45183	15.9482	6.51009e-05	0.0033304	down
BGIOSGA006834	-3.74077	6.09823	12.4048	0.00042823	0.00967815	down
BGIOSGA006839	-1.31562	7.1647	9.13665	0.00250539	0.0268666	down
BGIOSGA006879	-5.18731	-1.29992	11.3324	0.000761664	0.0133222	down
BGIOSGA006893	-0.855355	7.31893	13.7398	0.000209961	0.00656212	down	Coatomer subunit beta' [Source:UniProtKB/TrEMBL;Acc:B8ADW8]
BGIOSGA006940	-1.90516	3.50711	9.7692	0.0017746	0.0218336	down
BGIOSGA006953	-3.51823	-1.69045	7.48497	0.0062216	0.0461922	down
BGIOSGA006956	-1.4368	3.27055	8.83251	0.00295911	0.0296404	down
BGIOSGA006965	-4.7217	-0.31799	10.9368	0.000942723	0.0150394	down
BGIOSGA006967	-2.9496	-0.937919	10.6147	0.00112195	0.0166324	down
BGIOSGA006970	-1.56439	4.90761	7.85489	0.00506834	0.0409895	down	Glycosyltransferase (Fragment) [Source:Projected from Arabidopsis thaliana (AT5G22740) UniProtKB/TrEMBL;Acc:W8PUD8]
BGIOSGA006988	-2.21501	0.309296	11.581	0.00066628	0.0124101	down
BGIOSGA006990	-1.26072	2.50784	9.94896	0.0016094	0.0205948	down
BGIOSGA007023	-3.7321	-0.227312	11.7048	0.000623402	0.0120302	down	TLP8 [Source:Projected from Arabidopsis thaliana (AT1G16070) UniProtKB/TrEMBL;Acc:A0A178WHW0]
BGIOSGA007040	-0.957434	5.82162	7.99597	0.00468815	0.039115	down
BGIOSGA007097	-3.47177	2.75879	11.7919	0.000594884	0.0116673	down
BGIOSGA007125	-0.915303	5.79987	7.60838	0.00580977	0.0445799	down
BGIOSGA007153	-0.985272	5.50197	10.3565	0.00129017	0.0180781	down	Auxin response factor [Source:UniProtKB/TrEMBL;Acc:B8AHF1]
BGIOSGA007164	-2.37632	1.72014	8.10319	0.00441874	0.0378951	down	Leucine-rich repeat extensin-like protein 1 [Source:Projected from Arabidopsis thaliana (AT1G12040) UniProtKB/Swiss-Prot;Acc:O65375]
BGIOSGA007170	-2.30708	0.590648	13.7857	0.000204895	0.00648855	down	Wee1-like protein kinase [Source:Projected from Arabidopsis thaliana (AT1G02970) UniProtKB/Swiss-Prot;Acc:Q8L4H0]
BGIOSGA007175	-2.37334	2.58416	13.2365	0.000274555	0.00759078	down
BGIOSGA007185	-1.82626	3.28903	9.44279	0.00211981	0.0243712	down
BGIOSGA007200	-1.09922	4.26751	9.6108	0.00193436	0.0229799	down	E3 ubiquitin-protein ligase [Source:UniProtKB/TrEMBL;Acc:A2X0G7]
BGIOSGA007216	-1.10983	6.07511	13.9225	0.000190506	0.00622272	down	rRNA adenine N(6)-methyltransferase [Source:UniProtKB/TrEMBL;Acc:B8AGX7]
BGIOSGA007277	-0.950758	5.26664	9.85531	0.00169342	0.0211997	down
BGIOSGA007324	-1.98408	4.16052	15.7811	7.11079e-05	0.00344901	down
BGIOSGA007342	-1.41395	1.73736	8.78508	0.00303704	0.030122	down	L-lactate dehydrogenase [Source:UniProtKB/TrEMBL;Acc:A2WZU6]
BGIOSGA007385	-1.20426	3.53124	7.29446	0.00691677	0.0491283	down
BGIOSGA007387	-0.925808	3.95736	8.27544	0.0040185	0.0358201	down
BGIOSGA007416	-4.6641	-0.164261	7.82993	0.0051388	0.0412642	down	Histone-lysine N-methyltransferase ATXR6 [Source:Projected from Arabidopsis thaliana (AT5G24330) UniProtKB/Swiss-Prot;Acc:Q9FNE9]
BGIOSGA007436	-1.89859	4.5356	13.8069	0.000202596	0.0064682	down
BGIOSGA007464	-1.09481	8.16229	12.6012	0.000385504	0.0091728	down
BGIOSGA007502	-5.86506	-1.79665	21.2335	4.06598e-06	0.000697634	down
BGIOSGA007529	-0.717411	7.04882	10.9146	0.000954099	0.0151509	down
BGIOSGA007540	-1.87388	-0.593516	7.97611	0.00473987	0.0393642	down
BGIOSGA007548	-1.34673	4.07811	13.3646	0.000256416	0.00732973	down
BGIOSGA007556	-3.4841	1.84048	12.2786	0.000458179	0.0100525	down
BGIOSGA007565	-1.82277	-0.058714	12.6325	0.000379103	0.00912496	down
BGIOSGA007567	-7.67622	3.76401	19.5099	1.00081e-05	0.00111692	down
BGIOSGA007589	-1.76912	1.91415	13.3864	0.000253454	0.00728673	down
BGIOSGA007590	-2.71104	-0.125397	8.26337	0.0040453	0.0359154	down
BGIOSGA007615	-1.84721	8.12888	10.7197	0.00106001	0.0160574	down	Tubulin beta chain [Source:UniProtKB/TrEMBL;Acc:A2X1B6]
BGIOSGA007619	-3.36644	0.62925	14.4102	0.000147003	0.00533482	down
BGIOSGA007620	-1.54934	4.08965	11.0968	0.000864746	0.014406	down
BGIOSGA007650	-1.38422	5.61363	11.1106	0.000858377	0.0143282	down
BGIOSGA007655	-3.96969	-0.707427	17.2293	3.31289e-05	0.00232411	down
BGIOSGA007666	-1.066	4.99039	12.057	0.000515985	0.0107289	down
BGIOSGA007683	-3.65569	1.36531	17.7043	2.58047e-05	0.00199646	down
BGIOSGA007700	-1.2799	1.47587	7.98426	0.00471858	0.0392652	down
BGIOSGA007711	-2.13074	4.04596	10.5479	0.00116321	0.0170184	down
BGIOSGA007719	-3.46486	1.76725	12.2889	0.000455665	0.0100286	down
BGIOSGA007733	-2.99863	-2.01776	17.1738	3.41115e-05	0.00232883	down
BGIOSGA007738	-1.38348	5.83093	17.4959	2.87932e-05	0.00214858	down
BGIOSGA007739	-0.69457	5.76093	9.20756	0.00241018	0.0263938	down
BGIOSGA007747	-1.07437	4.95018	7.75558	0.00535469	0.0423107	down
BGIOSGA007901	-0.743743	4.48221	8.06559	0.00451139	0.0383248	down
BGIOSGA007979	-4.14719	6.01861	13.3828	0.000253946	0.00728673	down
BGIOSGA008036	-0.970967	3.71156	10.807	0.00101119	0.015666	down
BGIOSGA008061	-0.816076	5.68083	8.58619	0.00338723	0.0322649	down
BGIOSGA008161	-2.04532	-1.48299	10.703	0.00106961	0.0161543	down
BGIOSGA008166	-0.616146	4.44279	7.50186	0.00616351	0.0460315	down	At2g07350/T13E11.12 [Source:Projected from Arabidopsis thaliana (AT2G07340) UniProtKB/TrEMBL;Acc:Q94AF7]
BGIOSGA008176	-4.83357	2.69513	9.59502	0.00195106	0.0230922	down
BGIOSGA008187	-2.33527	-1.53069	8.79657	0.00301797	0.0299905	down
BGIOSGA008206	-0.926568	6.12452	15.8514	6.85165e-05	0.00338941	down	40S ribosomal protein S15a [Source:UniProtKB/TrEMBL;Acc:A6N079]
BGIOSGA008234	-2.86598	2.25641	11.2323	0.000803862	0.0137738	down	Kinesin-like protein [Source:UniProtKB/TrEMBL;Acc:A2X4Z1]
BGIOSGA008297	-1.64357	3.01745	7.38692	0.00656998	0.0477499	down
BGIOSGA008343	-1.34032	8.09118	7.50817	0.00614196	0.0459818	down
BGIOSGA008357	-1.80689	1.99726	9.30568	0.00228445	0.0255062	down
BGIOSGA008361	-2.22787	1.94876	8.5508	0.0034537	0.0326803	down
BGIOSGA008389	-3.22257	1.02028	28.2523	1.06487e-07	7.4606e-05	down
BGIOSGA008412	-0.948222	5.66852	13.7425	0.000209659	0.00656212	down	Transmembrane 9 superfamily member [Source:UniProtKB/TrEMBL;Acc:B8AJE2]
BGIOSGA008493	-1.62515	2.22734	7.5906	0.00586736	0.0447901	down
BGIOSGA008496	-1.36725	7.78468	10.1949	0.00140829	0.0189913	down	Similar to 14-3-3 protein 6 [Source: Projected from Oryza sativa (Os02g0580300)]
BGIOSGA008519	-1.29539	5.84571	14.4773	0.000141858	0.00524624	down
BGIOSGA008522	-5.39669	-0.535378	13.4246	0.000248342	0.00720792	down
BGIOSGA008568	-1.42204	4.18133	8.70692	0.00317004	0.0308706	down
BGIOSGA008609	-1.1356	5.9828	9.62314	0.00192141	0.02294	down
BGIOSGA008655	-2.13445	0.0885614	15.535	8.09925e-05	0.00374275	down	Cytokinin riboside 5'-monophosphate phosphoribohydrolase [Source:UniProtKB/TrEMBL;Acc:A2X7G1]
BGIOSGA008660	-1.28912	8.19196	8.22116	0.00414046	0.0364505	down
BGIOSGA008677	-1.01961	2.31329	7.82083	0.00516474	0.0414198	down
BGIOSGA008691	-2.09965	2.88012	7.56448	0.00595298	0.0451567	down	Sphingolipid delta(4)-desaturase DES1-like [Source:Projected from Arabidopsis thaliana (AT4G04930) UniProtKB/Swiss-Prot;Acc:Q9ZPH4]
BGIOSGA008732	-0.743503	6.03236	9.4316	0.00213278	0.0244559	down
BGIOSGA008811	-2.21138	1.10884	13.6571	0.000219408	0.0067289	down	Transcriptional activator/repressor, Reguration of KNOX gene, Oskn2 (regulator of meristem function), Floral organogenesi [Source: Projected from Oryza sativa (Os02g0678800)]
BGIOSGA008839	-1.18344	6.31874	13.6107	0.000224906	0.00677771	down
BGIOSGA008858	-2.09063	4.55812	12.7222	0.000361346	0.0088872	down	Xyloglucan endotransglucosylase/hydrolase [Source:UniProtKB/TrEMBL;Acc:A2X8K2]
BGIOSGA008870	-2.50952	3.65289	10.5554	0.00115847	0.0169878	down
BGIOSGA008874	-2.32086	3.97261	13.5751	0.000229201	0.00684131	down
BGIOSGA008880	-4.00449	1.09542	16.2605	5.52041e-05	0.00301591	down
BGIOSGA008887	-1.057	4.61911	11.3204	0.000766594	0.0133806	down	Tubby-like F-box protein [Source:UniProtKB/TrEMBL;Acc:A2X8Q7]
BGIOSGA008889	-1.02452	3.8286	7.64925	0.0056796	0.0439507	down
BGIOSGA008905	-2.96567	-0.00971409	11.2531	0.000794907	0.0136668	down
BGIOSGA008937	-3.87273	4.53727	16.0527	6.16023e-05	0.0032364	down
BGIOSGA008942	-1.00861	4.45919	7.89216	0.00496496	0.0404869	down
BGIOSGA008980	-1.3745	4.30988	8.01608	0.00463639	0.0388244	down
BGIOSGA008988	-2.20167	4.48021	13.6129	0.000224636	0.00677771	down	RING-type E3 ubiquitin transferase [Source:UniProtKB/TrEMBL;Acc:B8AI18]
BGIOSGA008996	-1.66148	5.10456	16.3653	5.22331e-05	0.00291465	down
BGIOSGA009090	-1.7402	5.30888	8.08877	0.00445405	0.0380298	down
BGIOSGA009135	-2.01237	5.57412	13.2219	0.000276703	0.00760239	down
BGIOSGA009139	-1.61893	5.71374	10.6752	0.00108579	0.0162913	down	UMP-CMP kinase [Source:UniProtKB/TrEMBL;Acc:A2XA82]
BGIOSGA009168	-2.73825	-1.14516	10.7091	0.00106608	0.0161299	down
BGIOSGA009182	-0.660252	4.966	8.72188	0.00314414	0.0307132	down
BGIOSGA009184	-1.44276	4.86316	17.405	3.02026e-05	0.0022035	down
BGIOSGA009191	-0.825498	4.92173	9.45649	0.00210404	0.0242602	down
BGIOSGA009199	-2.02378	2.86293	11.005	0.00090865	0.0147477	down	Carboxypeptidase [Source:UniProtKB/TrEMBL;Acc:A2XAI4]
BGIOSGA009238	-1.86029	4.39756	10.0654	0.00151077	0.0198152	down	Proliferating cell nuclear antigen [Source:UniProtKB/TrEMBL;Acc:A2XAR1]
BGIOSGA009252	-2.45352	3.77748	7.62905	0.00574355	0.0442062	down	Kinesin-like protein KIN-10A [Source:Projected from Arabidopsis thaliana (AT4G14330) UniProtKB/Swiss-Prot;Acc:Q8VWI7]
BGIOSGA009255	-1.10244	1.69296	8.29002	0.00398635	0.0356399	down
BGIOSGA009288	-8.43213	-0.49135	24.3534	8.01839e-07	0.000273297	down
BGIOSGA009290	-2.12456	4.47252	9.65463	0.00188875	0.0227965	down
BGIOSGA009313	-0.966113	6.68555	8.53654	0.00348086	0.0328368	down
BGIOSGA009315	-0.685346	6.34618	11.7781	0.000599311	0.0116999	down	binding to TOMV RNA 1L (long form) [Source:Projected from Arabidopsis thaliana (AT5G04430) TAIR;Acc:AT5G04430]
BGIOSGA009333	-1.73818	1.77717	8.53384	0.00348604	0.0328568	down
BGIOSGA009346	-2.04681	2.46244	9.34221	0.00223935	0.025181	down	Similar to Sucrose synthase [Source: Projected from Oryza sativa (Os02g0831500)]
BGIOSGA009348	-2.33309	4.44759	14.8264	0.000117872	0.00470115	down	Similar to Sucrose synthase [Source: Projected from Oryza sativa (Os02g0831500)]
BGIOSGA009362	-1.39525	7.91732	8.16228	0.00427705	0.0373015	down
BGIOSGA009368	-3.48079	0.796373	10.8614	0.000981913	0.0154208	down
BGIOSGA009386	-1.43581	2.14589	16.3668	5.21913e-05	0.00291465	down
BGIOSGA009389	-2.53603	-1.15906	10.2915	0.00133644	0.0184497	down
BGIOSGA009415	-1.43366	7.44865	10.7204	0.0010596	0.0160574	down
BGIOSGA009418	-1.3738	2.61365	7.91332	0.00490722	0.040172	down
BGIOSGA009465	-8.0339	1.936	19.7043	9.03979e-06	0.00105985	down
BGIOSGA009466	-5.23592	4.00529	14.5961	0.00013319	0.00508143	down
BGIOSGA009481	-7.41715	-1.95247	37.1211	1.11014e-09	3.49998e-06	down
BGIOSGA009494	-1.18973	6.45261	17.1089	3.52964e-05	0.00237399	down	Actin-3 [Source:UniProtKB/Swiss-Prot;Acc:A2XNS1]
BGIOSGA009499	-1.62299	4.97534	16.323	5.34109e-05	0.00295423	down
BGIOSGA009507	-1.26062	3.62562	7.45242	0.00633511	0.0466932	down
BGIOSGA009511	-0.823917	4.68958	8.32078	0.00391942	0.0352994	down
BGIOSGA009617	-1.77737	0.825356	7.38112	0.00659122	0.0478085	down
BGIOSGA009622	-1.69361	2.37493	9.24184	0.00236547	0.0261061	down
BGIOSGA009634	-0.611884	6.37786	9.07846	0.00258637	0.0272715	down
BGIOSGA009638	-2.24465	2.72091	7.66011	0.0056455	0.0437587	down	Auxin-responsive protein [Source:UniProtKB/TrEMBL;Acc:A2XMX9]
BGIOSGA009653	-1.02978	3.951	8.33463	0.00388965	0.0351272	down
BGIOSGA009681	-2.00003	-1.37268	9.52475	0.0020272	0.0236932	down
BGIOSGA009707	-0.762759	4.78191	10.4968	0.00119579	0.0172739	down
BGIOSGA009725	-1.71343	2.52191	8.32729	0.00390539	0.0352224	down
BGIOSGA009741	-1.22561	5.09792	8.95827	0.00276217	0.0284705	down
BGIOSGA009747	-2.41159	2.79455	8.09838	0.00443047	0.037957	down
BGIOSGA009748	-1.54008	4.1822	15.5389	8.08251e-05	0.00374275	down
BGIOSGA009764	-3.11257	-2.34748	10.3997	0.00126035	0.0178187	down
BGIOSGA009769	-3.36517	0.130079	12.6662	0.000372332	0.00904236	down
BGIOSGA009779	-2.01783	4.27653	11.9599	0.000543575	0.0110833	down
BGIOSGA009786	-2.78675	3.31488	15.754	7.21356e-05	0.00348545	down
BGIOSGA009802	-3.9276	0.88748	26.6792	2.40199e-07	0.000142172	down
BGIOSGA009858	-3.46882	0.275253	7.47725	0.00624836	0.0462973	down
BGIOSGA009861	-8.91309	-0.0806713	18.0838	2.11387e-05	0.0017539	down	GRF1-interacting factor 1 [Source:Projected from Arabidopsis thaliana (AT5G28640) UniProtKB/Swiss-Prot;Acc:Q8L8A5]
BGIOSGA009900	-0.748163	3.77032	8.81963	0.00298007	0.0297441	down	Calcium load-activated calcium channel [Source:UniProtKB/TrEMBL;Acc:A2XLH6]
BGIOSGA009916	-1.60292	6.06068	13.1097	0.000293776	0.00782547	down	Receptor protein kinase TMK1 [Source:Projected from Arabidopsis thaliana (AT1G66150) UniProtKB/Swiss-Prot;Acc:P43298]
BGIOSGA009966	-1.93223	5.24781	10.4237	0.0012441	0.0176781	down
BGIOSGA009967	-1.35806	3.41684	7.63002	0.00574048	0.0441961	down
BGIOSGA010012	-1.66064	2.29131	7.83109	0.00513551	0.0412642	down
BGIOSGA010052	-3.71804	0.144371	11.6287	0.000649432	0.0122967	down
BGIOSGA010080	-4.09976	-0.310565	9.11492	0.00253533	0.0269845	down
BGIOSGA010113	-3.56488	2.45641	11.0352	0.000893992	0.0145855	down
BGIOSGA010120	-0.983874	2.23125	7.38075	0.00659257	0.0478085	down
BGIOSGA010121	-1.65843	4.10656	10.0494	0.00152396	0.0199467	down
BGIOSGA010165	-1.66436	5.57811	8.29022	0.00398591	0.0356399	down
BGIOSGA010174	-1.2516	3.7655	9.65256	0.00189088	0.0228081	down	Vacuolar protein sorting-associated protein 2 homolog 2 [Source:Projected from Arabidopsis thaliana (AT5G44560) UniProtKB/Swiss-Prot;Acc:Q0WTY4]
BGIOSGA010205	-0.613352	4.67019	8.54898	0.00345716	0.0326803	down	Prefoldin subunit 4 [Source:UniProtKB/TrEMBL;Acc:A2XJT6]
BGIOSGA010258	-1.74949	4.44798	7.70196	0.00551609	0.0430866	down
BGIOSGA010291	-0.990126	8.43728	12.4082	0.000427454	0.00966927	down
BGIOSGA010321	-1.68097	3.8345	17.1961	3.37136e-05	0.00232411	down
BGIOSGA010344	-2.72701	4.45215	11.8217	0.000585428	0.0116082	down
BGIOSGA010380	-0.584827	7.63021	7.56719	0.00594404	0.045116	down	60S ribosomal protein L13 [Source:UniProtKB/TrEMBL;Acc:A2XIT5]
BGIOSGA010389	-4.28048	-0.835897	14.845	0.000116719	0.0046757	down
BGIOSGA010390	-5.29674	-1.8104	13.6433	0.000221027	0.00675726	down
BGIOSGA010421	-1.96985	-1.68537	7.55746	0.00597621	0.0452784	down
BGIOSGA010423	-0.645335	5.31819	8.62572	0.0033145	0.0317864	down
BGIOSGA010430	-4.76959	0.322051	10.1942	0.0014088	0.0189913	down
BGIOSGA010431	-2.35253	-0.442931	12.5082	0.000405173	0.0093841	down
BGIOSGA010475	-3.90712	0.465576	14.7814	0.00012072	0.00477242	down
BGIOSGA010523	-0.839875	6.70025	7.79407	0.0052418	0.0417641	down	Nap16kDa protein [Source:UniProtKB/TrEMBL;Acc:A2XI12]
BGIOSGA010530	-3.79549	1.26876	9.9745	0.00158723	0.0204043	down
BGIOSGA010538	-0.969665	5.29748	10.3779	0.00127535	0.0179402	down	Hexosyltransferase [Source:UniProtKB/TrEMBL;Acc:B8AJR4]
BGIOSGA010570	-2.71266	10.4609	8.69113	0.00319762	0.0310552	down	Sucrose synthase [Source:UniProtKB/TrEMBL;Acc:A2XHR1]
BGIOSGA010681	-1.42552	5.14298	9.10824	0.0025446	0.0270231	down
BGIOSGA010730	-0.745464	5.27711	8.93531	0.0027971	0.0285969	down
BGIOSGA010735	-1.43015	3.73433	7.3114	0.00685184	0.0489151	down
BGIOSGA010757	-1.64841	2.57347	9.72385	0.00181892	0.0222301	down
BGIOSGA010783	-1.88496	-1.21426	7.46055	0.00630658	0.0465646	down
BGIOSGA010804	-1.69543	1.1126	7.92356	0.00487953	0.0400584	down
BGIOSGA010809	-1.35352	4.47869	14.9393	0.000111026	0.00455333	down	Hexosyltransferase [Source:UniProtKB/TrEMBL;Acc:A2XGA3]
BGIOSGA010838	-1.93226	1.83398	11.0482	0.000887744	0.0145205	down
BGIOSGA010886	-1.77029	3.1425	9.81792	0.00172819	0.0214616	down	Lon protease homolog, mitochondrial [Source:UniProtKB/TrEMBL;Acc:A2XFT8]
BGIOSGA010897	-1.79135	3.97846	21.4261	3.67733e-06	0.000662498	down
BGIOSGA010910	-1.73748	4.95866	15.9521	6.49669e-05	0.0033304	down
BGIOSGA010912	-1.66435	5.50335	12.3963	0.000430176	0.00971343	down
BGIOSGA010919	-2.76623	3.38634	18.629	1.58784e-05	0.0014778	down	ABA receptor 6 [Source:UniProtKB/TrEMBL;Acc:A2XFM1]
BGIOSGA010920	-1.09517	3.96	9.68669	0.00185607	0.0225283	down
BGIOSGA010940	-0.991279	5.57736	14.7019	0.000125918	0.00492389	down
BGIOSGA010956	-3.05383	2.87749	8.46909	0.00361232	0.0335565	down
BGIOSGA011013	-1.77285	-0.169734	7.51614	0.00611487	0.0458279	down
BGIOSGA011055	-2.6383	2.36224	8.51122	0.00352963	0.0331192	down
BGIOSGA011077	-4.7872	-2.07882	16.0182	6.27352e-05	0.00325068	down
BGIOSGA011079	-2.58691	0.709404	7.71437	0.00547831	0.0428712	down
BGIOSGA011124	-3.01289	2.62673	7.48579	0.00621878	0.0461867	down
BGIOSGA011127	-1.40045	0.85493	7.35609	0.00668359	0.0481964	down
BGIOSGA011150	-0.845557	6.84016	8.39417	0.00376426	0.0343371	down
BGIOSGA011155	-2.62034	-0.548837	16.0173	6.27659e-05	0.00325068	down
BGIOSGA011170	-7.68491	-1.58032	16.7004	4.37728e-05	0.00264124	down
BGIOSGA011224	-1.3525	5.62615	11.5878	0.000663876	0.0124012	down	Hexosyltransferase [Source:UniProtKB/TrEMBL;Acc:B8AQV7]
BGIOSGA011243	-1.56262	0.899205	10.5977	0.00113227	0.0167337	down
BGIOSGA011273	-1.84685	-0.231728	7.34662	0.0067189	0.0483473	down
BGIOSGA011321	-3.27034	1.48641	9.2261	0.0023859	0.0262438	down
BGIOSGA011326	-1.21833	7.25599	19.6713	9.19722e-06	0.00105985	down
BGIOSGA011366	-1.93625	3.76392	11.6359	0.000646917	0.0122773	down
BGIOSGA011369	-2.17591	0.768977	12.4728	0.000412929	0.0094767	down
BGIOSGA011386	-1.14502	3.35221	9.77626	0.00176779	0.021779	down
BGIOSGA011394	-1.54225	1.11897	13.9213	0.000190623	0.00622272	down
BGIOSGA011420	-2.2912	3.04653	11.8066	0.000590224	0.011617	down
BGIOSGA011433	-2.84147	3.29825	21.8819	2.89955e-06	0.000580417	down
BGIOSGA011444	-2.02459	5.41311	10.2764	0.00134742	0.0185405	down
BGIOSGA011503	-3.35875	4.85297	10.8733	0.000975621	0.0153411	down
BGIOSGA011504	-3.00928	5.67317	19.8707	8.2861e-06	0.00102712	down
BGIOSGA011507	-3.38612	5.96753	13.7844	0.000205034	0.00648855	down
BGIOSGA011527	-7.13279	-2.54101	16.8425	4.06136e-05	0.002587	down
BGIOSGA011560	-1.823	4.93272	8.0839	0.00446601	0.0381062	down	Peroxidase [Source:UniProtKB/TrEMBL;Acc:B8ALX4]
BGIOSGA011584	-1.22563	5.07448	9.02554	0.00266233	0.0277354	down
BGIOSGA011599	-1.51989	1.28599	9.64121	0.0019026	0.0228512	down
BGIOSGA011624	-0.871801	3.1883	7.65771	0.00565303	0.0437899	down
BGIOSGA011641	-2.8181	0.833653	10.7513	0.00104204	0.0159481	down
BGIOSGA011667	-2.85695	5.67738	17.2012	3.3622e-05	0.00232411	down	Tubulin beta chain [Source:UniProtKB/TrEMBL;Acc:B8ALG6]
BGIOSGA011683	-1.0197	2.66758	10.6752	0.00108579	0.0162913	down
BGIOSGA011686	-0.91718	4.76892	9.32352	0.00226231	0.0253672	down	Cytokinin riboside 5'-monophosphate phosphoribohydrolase [Source:UniProtKB/TrEMBL;Acc:A2XBL8]
BGIOSGA011689	-0.828372	3.9865	7.55555	0.00598256	0.045296	down
BGIOSGA011701	-0.6433	6.20223	8.8492	0.00293217	0.0294713	down
BGIOSGA011708	-2.19684	2.41204	10.0539	0.00152023	0.0199083	down
BGIOSGA011717	-1.06027	2.77011	11.124	0.000852187	0.0142721	down
BGIOSGA011721	-1.07603	3.29168	7.64663	0.00568786	0.0439888	down
BGIOSGA011725	-0.799831	5.25294	7.56977	0.00593553	0.045065	down
BGIOSGA011733	-2.92471	4.35857	8.74733	0.00310056	0.0305093	down	Histone H4 [Source:UniProtKB/TrEMBL;Acc:A2WWR4]
BGIOSGA011735	-1.30264	3.11117	11.4263	0.000724119	0.0129291	down
BGIOSGA011795	-2.95042	2.70659	14.8689	0.000115248	0.00466029	down	Patatin [Source:UniProtKB/TrEMBL;Acc:A2XC77]
BGIOSGA011796	-3.97198	-0.401671	11.1265	0.000851026	0.0142721	down	Patatin [Source:UniProtKB/TrEMBL;Acc:B8AMX1]
BGIOSGA011797	-2.57194	1.72191	16.1819	5.75419e-05	0.00311443	down	Patatin [Source:UniProtKB/TrEMBL;Acc:B8AMT9]
BGIOSGA011806	-3.99105	-1.34626	11.4451	0.000716844	0.0128974	down
BGIOSGA011815	-2.48147	2.97803	7.35772	0.00667754	0.0481964	down
BGIOSGA011893	-1.24883	4.8973	7.9102	0.00491569	0.0402022	down	Ca2+-permeable mechanosensitive channel, Regulation of plasma membrane Ca2+ influx, ROS generation induced by hypo-osmotic stres [Source: Projected from Oryza sativa (Os03g0157300)]
BGIOSGA011918	-3.84572	3.58801	7.97399	0.00474542	0.0393843	down	Histone H2A [Source:UniProtKB/TrEMBL;Acc:A2XCU2]
BGIOSGA011934	-1.89143	3.29658	13.2529	0.000272157	0.00754325	down
BGIOSGA011946	-1.5658	0.21375	8.64498	0.00327963	0.03156	down
BGIOSGA011959	-1.88555	2.65203	11.1114	0.000857972	0.0143282	down
BGIOSGA011972	-0.541491	7.13423	7.26223	0.00704199	0.0496313	down
BGIOSGA011980	-0.714436	6.69823	7.77794	0.00528882	0.0420008	down	Lipoxygenase [Source:UniProtKB/TrEMBL;Acc:A2XD68]
BGIOSGA011985	-1.30803	7.56969	8.49757	0.00355621	0.0332945	down	3-ketoacyl-CoA synthase [Source:UniProtKB/TrEMBL;Acc:A2XD82]
BGIOSGA012044	-1.53636	0.428723	8.06865	0.00450377	0.0383195	down
BGIOSGA012052	-1.6	4.38883	9.62021	0.00192448	0.02294	down
BGIOSGA012090	-3.39369	0.37637	12.036	0.000521817	0.0107968	down
BGIOSGA012091	-1.78899	3.69589	8.44327	0.00366396	0.0338136	down
BGIOSGA012101	-0.929323	2.75147	8.40371	0.00374456	0.0342262	down
BGIOSGA012103	-3.28442	2.16884	7.44157	0.00637343	0.0468252	down
BGIOSGA012106	-0.806292	6.359	8.73567	0.00312045	0.0305884	down
BGIOSGA012113	-4.31189	4.08946	12.804	0.000345873	0.00865437	down
BGIOSGA012115	-2.25024	1.19144	13.0385	0.000305153	0.00802561	down	Transcription factor CRC [Source:Projected from Arabidopsis thaliana (AT1G69180) UniProtKB/TrEMBL;Acc:Q1PFF1]
BGIOSGA012138	-5.21429	2.17457	16.5904	4.63862e-05	0.00274156	down
BGIOSGA012159	-1.89132	7.01613	8.7358	0.00312023	0.0305884	down	Cation efflux family protein [Source:Projected from Arabidopsis thaliana (AT3G58060) UniProtKB/TrEMBL;Acc:A0A178VEZ3]
BGIOSGA012220	-4.15936	-0.144647	10.4807	0.00120626	0.0173754	down	Putative AUX1-like permease [Source:UniProtKB/TrEMBL;Acc:A4GZ23]
BGIOSGA012249	-2.41732	-0.0305559	11.0552	0.0008844	0.0145205	down
BGIOSGA012292	-1.16037	5.36464	9.15954	0.00247424	0.0267261	down
BGIOSGA012295	-1.4159	7.09507	10.2319	0.00138033	0.0188289	down
BGIOSGA012337	-1.47221	9.49261	8.83589	0.00295363	0.0296209	down
BGIOSGA012348	-2.79731	3.27211	16.958	3.8215e-05	0.00250402	down	Kinesin-like protein KIN-5B [Source:Projected from Arabidopsis thaliana (AT2G37420) UniProtKB/Swiss-Prot;Acc:Q0WQJ7]
BGIOSGA012359	-1.77386	2.77307	11.5882	0.000663724	0.0124012	down	ABC transporter G family member 5 [Source:UniProtKB/Swiss-Prot;Acc:B8ALI0]
BGIOSGA012378	-1.57839	5.23368	11.4721	0.00070647	0.012848	down
BGIOSGA012386	-2.93722	2.60893	8.07745	0.00448195	0.0381776	down
BGIOSGA012398	-1.04926	5.26009	7.79401	0.00524199	0.0417641	down
BGIOSGA012426	-2.5697	-1.15306	10.3814	0.0012729	0.0179157	down
BGIOSGA012438	-2.56386	2.92209	16.0864	6.05168e-05	0.00319321	down
BGIOSGA012450	-3.56156	1.4803	16.7428	4.28037e-05	0.00261972	down
BGIOSGA012452	-3.41163	3.50862	14.8968	0.000113552	0.00461939	down
BGIOSGA012498	-2.03579	1.55891	7.81019	0.00519524	0.0415422	down
BGIOSGA012514	-1.99762	-0.783026	11.0862	0.000869719	0.014423	down
BGIOSGA012533	-1.8463	2.39364	8.76667	0.00306784	0.0303339	down
BGIOSGA012550	-3.07845	2.27151	15.5311	8.1157e-05	0.00374275	down
BGIOSGA012577	-1.39269	3.0271	11.9743	0.000539396	0.011066	down	bZIP DNA-binding protein, Disease resistance, Vascular developmen [Source: Projected from Oryza sativa (Os03g0336200)]
BGIOSGA012590	-2.45396	2.16822	8.14601	0.00431561	0.0375015	down
BGIOSGA012628	-1.66102	7.3766	14.7362	0.000123648	0.0048637	down
BGIOSGA012647	-0.690787	7.69378	8.72893	0.00313201	0.0306543	down
BGIOSGA012881	-1.30274	4.83957	8.02131	0.00462302	0.0387382	down
BGIOSGA012910	-0.873452	6.22009	7.39077	0.00655593	0.0476661	down
BGIOSGA012962	-1.47675	2.83689	7.54962	0.00600228	0.0453677	down
BGIOSGA013092	-2.49449	0.180342	14.2277	0.000161965	0.00563459	down
BGIOSGA013106	-4.01992	1.67371	13.2739	0.000269123	0.00747619	down
BGIOSGA013142	-4.31971	-0.962574	31.8751	1.64413e-08	1.97468e-05	down
BGIOSGA013187	-3.73178	0.13114	8.81034	0.00299528	0.0298251	down
BGIOSGA013223	-1.36403	5.04309	13.3046	0.000264749	0.00741121	down
BGIOSGA013259	-1.52948	4.35903	7.77525	0.00529667	0.0420235	down
BGIOSGA013309	-4.08219	-1.63735	11.418	0.000727368	0.0129291	down
BGIOSGA013325	-2.28855	0.719894	7.77117	0.00530867	0.0420687	down	Hexosyltransferase [Source:UniProtKB/TrEMBL;Acc:B8APH5]
BGIOSGA013342	-0.909269	6.16387	12.0947	0.000505667	0.0106258	down	Protein unc-13 homolog [Source:Projected from Arabidopsis thaliana (AT5G06970) UniProtKB/Swiss-Prot;Acc:Q8RX56]
BGIOSGA013343	-2.33594	4.79137	15.7231	7.33221e-05	0.00352925	down
BGIOSGA013363	-4.12072	-0.931232	9.43596	0.00212772	0.0244378	down
BGIOSGA013364	-3.2959	2.00516	10.1446	0.00144728	0.0192895	down
BGIOSGA013404	-0.823811	4.08489	8.76089	0.0030776	0.030369	down
BGIOSGA013411	-2.09134	1.74325	7.76281	0.00533329	0.0421945	down	At1g77720 [Source:Projected from Arabidopsis thaliana (AT1G77720) UniProtKB/TrEMBL;Acc:Q84VX4]
BGIOSGA013421	-1.2847	2.57354	8.89277	0.00286302	0.0290859	down
BGIOSGA013444	-1.43356	6.94809	13.1643	0.000285331	0.00772718	down	DRP1C [Source:Projected from Arabidopsis thaliana (AT1G14830) UniProtKB/TrEMBL;Acc:A0A178W4V6]
BGIOSGA013459	-1.27732	1.27161	9.78037	0.00176385	0.021779	down	Probable transmembrane ascorbate ferrireductase 3 [Source:Projected from Arabidopsis thaliana (AT1G14730) UniProtKB/Swiss-Prot;Acc:Q67ZF6]
BGIOSGA013463	-1.31518	8.33613	12.5241	0.000401729	0.00933863	down	Actin-1 [Source:UniProtKB/Swiss-Prot;Acc:A2XLF2]
BGIOSGA013530	-3.22901	-1.78207	18.0724	2.12661e-05	0.0017539	down
BGIOSGA013561	-2.17665	-1.6293	9.83273	0.00171434	0.0213526	down
BGIOSGA013562	-1.4974	9.34194	7.7679	0.00531829	0.0421192	down
BGIOSGA013565	-2.16429	4.01907	22.7935	1.80376e-06	0.000450441	down	Kinesin-like protein KIN-12E [Source:Projected from Arabidopsis thaliana (AT3G44050) UniProtKB/Swiss-Prot;Acc:F4J1U4]
BGIOSGA013577	-4.64238	0.991151	9.7543	0.00178904	0.0219257	down
BGIOSGA013592	-1.54001	8.52652	7.81488	0.00518177	0.0414845	down
BGIOSGA013622	-1.78939	1.32282	14.1122	0.000172219	0.00582655	down	AUR3 [Source:Projected from Arabidopsis thaliana (AT2G45490) UniProtKB/TrEMBL;Acc:A0A178VSR7]
BGIOSGA013640	-0.580883	6.39758	8.32374	0.00391303	0.0352606	down
BGIOSGA013661	-4.13274	-0.110306	9.06143	0.00261058	0.0273894	down
BGIOSGA013664	-1.08744	7.37593	14.4727	0.000142204	0.00524958	down	Tubulin beta chain [Source:UniProtKB/TrEMBL;Acc:A2XMI9]
BGIOSGA013665	-2.30794	4.57904	8.98217	0.00272627	0.0281696	down
BGIOSGA013714	-2.94677	2.13409	14.6852	0.00012704	0.00496005	down
BGIOSGA013728	-0.721457	4.73049	8.88827	0.00287009	0.0291188	down
BGIOSGA013761	-3.21277	2.82763	11.8078	0.000589825	0.011617	down
BGIOSGA013766	-0.626752	6.17763	7.70021	0.00552144	0.0431128	down
BGIOSGA013780	-0.822223	5.80191	12.5223	0.000402127	0.00933926	down	Cytochrome b-c1 complex subunit 7 [Source:UniProtKB/TrEMBL;Acc:A2XN55]
BGIOSGA013799	-1.22019	2.21791	8.11671	0.00438592	0.0377935	down
BGIOSGA013816	-1.05856	4.42161	8.27127	0.00402773	0.0358359	down	K Homology domain containing protein, Nuclear RNA/DNA binding protein of the STAR (Signal Transduction and Activation of RNA) family, Flowering time contro [Source: Projected from Oryza sativa (Os03g0815700)]
BGIOSGA013829	-0.986835	6.18086	12.9171	0.000325588	0.00830333	down
BGIOSGA013863	-0.721798	4.12748	8.9138	0.00283024	0.0288422	down	SPX domain-containing protein 4 [Source:UniProtKB/Swiss-Prot;Acc:A2XNL6]
BGIOSGA013894	-2.26829	0.639247	7.82924	0.00514078	0.041267	down
BGIOSGA013914	-7.97881	6.44965	14.0224	0.000180646	0.00601882	down
BGIOSGA013941	-1.01505	5.44772	11.3966	0.000735775	0.013023	down
BGIOSGA013953	-0.699539	4.70256	7.26205	0.00704268	0.0496313	down	Nascent polypeptide-associated complex subunit beta [Source:UniProtKB/TrEMBL;Acc:B8ANP6]
BGIOSGA013974	-0.961221	5.55528	12.8226	0.000342465	0.00860324	down	Outer envelope pore protein 24, chloroplastic [Source:UniProtKB/Swiss-Prot;Acc:B8ANR3]
BGIOSGA013989	-1.61994	4.81984	8.11288	0.00439519	0.0378088	down
BGIOSGA014017	-7.34615	1.43074	11.6809	0.000631453	0.0120916	down
BGIOSGA014028	-0.679209	4.38653	7.94281	0.00482789	0.0397678	down	Protein CHROMATIN REMODELING 24 [Source:Projected from Arabidopsis thaliana (AT5G63950) UniProtKB/Swiss-Prot;Acc:Q8W103]
BGIOSGA014038	-3.11902	2.41944	8.49219	0.00356673	0.033368	down	Peroxidase [Source:UniProtKB/TrEMBL;Acc:B8ARU5]
BGIOSGA014042	-1.7821	4.0367	11.7611	0.000604827	0.0117708	down	Peroxidase [Source:UniProtKB/TrEMBL;Acc:B8ARU3]
BGIOSGA014053	-3.02991	-1.03361	14.8005	0.000119502	0.00474999	down	RING-type E3 ubiquitin transferase [Source:UniProtKB/TrEMBL;Acc:A2XZ62]
BGIOSGA014119	-1.14004	5.94964	10.2556	0.00136269	0.0186785	down	Auxin response factor [Source:UniProtKB/TrEMBL;Acc:B8ARE1]
BGIOSGA014158	-3.08247	1.13096	15.4401	8.5161e-05	0.00383559	down	Transcriptional factor B3 family protein / auxin-responsive factor AUX/IAA-related [Source:Projected from Arabidopsis thaliana (AT1G19850) TAIR;Acc:AT1G19850]
BGIOSGA014211	-1.40482	6.22025	7.79483	0.00523959	0.0417641	down	Glycosyltransferases [Source:UniProtKB/TrEMBL;Acc:B8AVK4]
BGIOSGA014221	-0.693649	4.77835	10.3543	0.00129174	0.0180859	down
BGIOSGA014277	-2.9925	1.80278	12.9527	0.000319462	0.00818315	down
BGIOSGA014312	-1.24282	6.92424	11.8411	0.000579365	0.0115699	down
BGIOSGA014323	-1.61423	-1.28506	8.0404	0.00457453	0.0385367	down
BGIOSGA014355	-3.97391	-0.309847	7.35185	0.00669938	0.0482501	down
BGIOSGA014366	-0.929182	7.10052	17.7373	2.53601e-05	0.0019681	down	Coatomer subunit epsilon [Source:UniProtKB/TrEMBL;Acc:B8AU46]
BGIOSGA014367	-7.48407	-1.74147	14.9394	0.000111018	0.00455333	down
BGIOSGA014403	-3.69492	2.71546	17.9213	2.30226e-05	0.00184929	down	Xyloglucan endotransglucosylase/hydrolase [Source:UniProtKB/TrEMBL;Acc:B8ATT8]
BGIOSGA014487	-2.59607	3.75115	18.9783	1.32211e-05	0.00131944	down
BGIOSGA014503	-1.63387	0.4112	8.29473	0.00397603	0.0355972	down
BGIOSGA014517	-2.17845	2.8196	9.8657	0.00168389	0.0211299	down
BGIOSGA014521	-1.09284	6.35454	7.57007	0.00593453	0.045065	down
BGIOSGA014523	-2.62387	2.5072	8.1149	0.00439028	0.0378055	down
BGIOSGA014542	-0.751201	5.12357	7.52836	0.00607353	0.0456592	down
BGIOSGA014544	-3.28166	3.1342	8.85599	0.00292128	0.02939	down	Cyclin-B2-1 [Source:UniProtKB/Swiss-Prot;Acc:Q01J96]
BGIOSGA014554	-0.805247	4.33452	8.39424	0.00376412	0.0343371	down	calcium-dependent protein kinase 29 [Source:Projected from Arabidopsis thaliana (AT1G76040) TAIR;Acc:AT1G76040]
BGIOSGA014555	-0.781758	2.02721	7.32252	0.0068096	0.0487377	down	Alpha-L-fucosidase 1 [Source:Projected from Arabidopsis thaliana (AT2G28100) UniProtKB/Swiss-Prot;Acc:Q8GW72]
BGIOSGA014605	-1.46855	3.80539	31.0534	2.51026e-08	2.63808e-05	down
BGIOSGA014633	-1.44472	2.25881	8.79594	0.00301902	0.0299905	down	Salt tolerance receptor-like cytoplasmic kinase 1 [Source:UniProtKB/Swiss-Prot;Acc:A2XW02]
BGIOSGA014650	-4.71767	0.173036	13.0996	0.000295363	0.00784819	down	Transcription factor with zinc finger domain and helix-loop-helix domain (YABBY domain), Leaf developmen [Source: Projected from Oryza sativa (Os04g0536300)]
BGIOSGA014675	-3.53976	1.2942	7.79795	0.00523057	0.0417617	down
BGIOSGA014679	-1.25093	4.57367	9.18714	0.00243721	0.0265535	down
BGIOSGA014692	-2.78204	-0.876454	12.2319	0.000469791	0.0101729	down
BGIOSGA014696	-2.41219	-1.73732	11.8035	0.000591186	0.011617	down
BGIOSGA014729	-1.84872	3.40651	8.9964	0.00270513	0.0280544	down	ROW1 [Source:Projected from Arabidopsis thaliana (AT1G04020) UniProtKB/TrEMBL;Acc:A0A384KH31]
BGIOSGA014732	-3.33177	2.39153	14.3377	0.000152777	0.0054151	down
BGIOSGA014769	-3.79018	0.441373	8.21206	0.00416129	0.03657	down
BGIOSGA014792	-3.00372	0.0737034	8.75412	0.00308903	0.0304461	down
BGIOSGA014803	-3.59054	3.56489	8.60613	0.00335033	0.0320569	down
BGIOSGA014841	-2.87264	1.6419	10.342	0.00130038	0.0181848	down	Mitotic spindle checkpoint protein MAD2 [Source:Projected from Arabidopsis thaliana (AT3G25980) UniProtKB/Swiss-Prot;Acc:Q9LU93]
BGIOSGA014869	-3.77799	-0.109151	9.21934	0.00239472	0.0262916	down
BGIOSGA014893	-1.71712	6.32995	7.30137	0.00689019	0.0490136	down	Beta-glucosidase 12 [Source:UniProtKB/Swiss-Prot;Acc:B8AVF0]
BGIOSGA014932	-1.69833	3.3539	7.59328	0.00585863	0.0447877	down
BGIOSGA014948	-0.734852	4.88633	9.93418	0.00162238	0.0206979	down
BGIOSGA014956	-3.25926	2.24399	7.75977	0.00534228	0.0422524	down	Formin-like protein 2 [Source:UniProtKB/Swiss-Prot;Acc:A2XUA1]
BGIOSGA014966	-2.75657	3.39459	12.1335	0.000495231	0.0104987	down
BGIOSGA015061	-2.69725	4.88206	7.58501	0.00588555	0.0448252	down
BGIOSGA015075	-3.87655	-0.708003	13.3055	0.000264625	0.00741121	down
BGIOSGA015076	-4.04132	-2.43079	12.7258	0.000360637	0.00888279	down
BGIOSGA015095	-9.13324	4.91238	20.7507	5.23137e-06	0.00081448	down
BGIOSGA015111	-2.43747	0.298884	10.4746	0.0012103	0.0174037	down	WAT1-related protein [Source:UniProtKB/TrEMBL;Acc:B8ATQ7]
BGIOSGA015165	-3.30293	0.32041	8.52545	0.00350214	0.0329716	down
BGIOSGA015169	-1.35273	7.78341	9.98231	0.00158052	0.020341	down	Protein PYRICULARIA ORYZAE RESISTANCE 21 [Source:UniProtKB/Swiss-Prot;Acc:A2XT03]
BGIOSGA015174	-8.52263	0.415618	13.3441	0.000259233	0.00733391	down
BGIOSGA015208	-6.97836	0.821666	15.3271	9.04094e-05	0.00397959	down
BGIOSGA015227	-1.99214	3.41631	8.64828	0.0032737	0.031527	down	ER lumen protein-retaining receptor [Source:UniProtKB/TrEMBL;Acc:A2XSJ0]
BGIOSGA015238	-3.02882	1.82851	11.4892	0.00070002	0.0127767	down
BGIOSGA015326	-4.19985	5.10089	16.0455	6.18389e-05	0.0032364	down
BGIOSGA015327	-4.02504	4.70484	16.4506	4.99357e-05	0.00286245	down
BGIOSGA015341	-8.11771	-2.83658	8.22145	0.00413981	0.0364505	down
BGIOSGA015410	-4.99008	-1.19112	10.4144	0.00125036	0.0177371	down
BGIOSGA015419	-4.86585	-1.12402	7.58324	0.00589136	0.0448252	down
BGIOSGA015421	-0.99824	3.55033	7.78065	0.00528089	0.0419642	down
BGIOSGA015448	-6.05817	-1.2889	20.0603	7.50373e-06	0.000990885	down
BGIOSGA015451	-9.33714	4.99518	21.0093	4.5707e-06	0.000753479	down
BGIOSGA015483	-1.53164	5.32807	9.14499	0.002494	0.0268027	down	Sucrose synthase [Source:UniProtKB/TrEMBL;Acc:B8AR85]
BGIOSGA015521	-2.06042	-0.186083	14.108	0.000172606	0.00582793	down
BGIOSGA015542	-5.93728	0.21745	8.14122	0.00432703	0.0375168	down
BGIOSGA015631	-1.92753	4.51548	19.097	1.24242e-05	0.00127745	down
BGIOSGA015643	-5.60173	1.2806	17.1658	3.42556e-05	0.00232883	down
BGIOSGA015652	-4.26978	-0.730083	7.85022	0.00508146	0.0410258	down
BGIOSGA015654	-6.1104	-2.78659	9.6184	0.00192637	0.02294	down
BGIOSGA015657	-2.2635	-2.32355	8.02303	0.00461862	0.0387142	down
BGIOSGA015659	-3.72028	-2.53358	7.5101	0.0061354	0.0459463	down
BGIOSGA015664	-4.86414	1.03572	7.2772	0.00698352	0.0494216	down
BGIOSGA015719	-1.86096	-1.5699	7.33025	0.00678036	0.0485974	down
BGIOSGA015751	-1.18026	3.7397	13.7174	0.000212474	0.00662489	down	Glycosyltransferases [Source:UniProtKB/TrEMBL;Acc:B8ATY4]
BGIOSGA015756	-1.41402	3.90294	8.06678	0.00450841	0.0383248	down
BGIOSGA015769	-4.43499	2.1472	13.0361	0.000305549	0.00802767	down
BGIOSGA015770	-4.14952	3.89402	10.0678	0.00150883	0.0198001	down
BGIOSGA015810	-2.78323	1.56458	10.7769	0.00102773	0.0158058	down
BGIOSGA015815	-3.51595	3.54865	19.6731	9.1885e-06	0.00105985	down
BGIOSGA015832	-5.57376	0.944164	9.61847	0.0019263	0.02294	down
BGIOSGA015833	-0.86366	4.70173	8.4096	0.00373245	0.0342078	down
BGIOSGA015838	-7.02596	1.45471	8.43516	0.00368035	0.033878	down
BGIOSGA015852	-3.76507	-1.48758	12.4613	0.000415471	0.00949187	down
BGIOSGA015853	-7.34587	-1.89748	8.73242	0.00312602	0.0306192	down
BGIOSGA015864	-2.14051	5.13411	17.9239	2.29915e-05	0.00184929	down
BGIOSGA015865	-2.25776	1.79969	13.1283	0.000290868	0.00781016	down
BGIOSGA015873	-6.78081	0.283447	14.5765	0.000134585	0.00508159	down
BGIOSGA015874	-5.71242	1.58743	12.0448	0.000519361	0.0107813	down
BGIOSGA015879	-1.67905	3.19507	8.83725	0.00295143	0.0296209	down
BGIOSGA015886	-1.29215	4.87909	12.1984	0.000478301	0.0103021	down	Similar to Ethylene receptor-like protein 1 [Source: Projected from Oryza sativa (Os04g0169100)]
BGIOSGA015896	-5.9431	0.603866	11.4198	0.000726645	0.0129291	down
BGIOSGA015901	-6.04655	-0.401975	11.2888	0.000779751	0.0134982	down	Senescence-specific cysteine protease SAG39 [Source:UniProtKB/Swiss-Prot;Acc:A2XQE8]
BGIOSGA016066	-4.92634	2.58302	16.8436	4.05906e-05	0.002587	down
BGIOSGA016084	-0.812174	4.52841	7.48948	0.00620606	0.0461602	down
BGIOSGA016155	-3.31181	-1.88957	8.91488	0.00282856	0.0288367	down
BGIOSGA016174	-2.44306	3.00918	11.4845	0.000701798	0.0127803	down
BGIOSGA016208	-3.05275	2.19181	13.9208	0.000190676	0.00622272	down
BGIOSGA016261	-3.03442	1.16742	8.1457	0.00431635	0.0375015	down
BGIOSGA016310	-0.716481	5.05499	11.4401	0.000718759	0.0129121	down	Dolichyl-diphosphooligosaccharide--protein glycosyltransferase subunit DAD1 [Source:UniProtKB/Swiss-Prot;Acc:A2XSY1]
BGIOSGA016362	-1.35161	4.94877	12.2306	0.000470122	0.0101729	down
BGIOSGA016364	-3.30476	1.71696	12.3744	0.00043525	0.00976284	down	Beta-fructofuranosidase, insoluble isoenzyme 2 [Source:UniProtKB/Swiss-Prot;Acc:Q01IS7]
BGIOSGA016375	-2.9397	-1.07555	8.94456	0.00278297	0.0285536	down
BGIOSGA016428	-5.45574	5.51138	14.3562	0.000151282	0.00540457	down
BGIOSGA016431	-0.959448	5.67275	7.66845	0.00561946	0.0435836	down
BGIOSGA016440	-2.58964	3.78817	12.4847	0.000410304	0.0094595	down
BGIOSGA016441	-2.70985	2.80008	12.1517	0.000490436	0.0104651	down
BGIOSGA016475	-2.80992	-1.40592	8.33452	0.00388987	0.0351272	down
BGIOSGA016482	-2.5865	0.497713	7.40753	0.00649514	0.047388	down
BGIOSGA016493	-2.41787	3.955	8.25455	0.004065	0.0360504	down
BGIOSGA016516	-3.336	2.80749	8.03907	0.00457789	0.0385393	down
BGIOSGA016518	-1.7069	-0.179206	7.66445	0.00563196	0.0436671	down
BGIOSGA016551	-1.30559	6.62205	10.2262	0.0013846	0.0188566	down	Similar to 14-3-3-like protein GF14-6 [Source: Projected from Oryza sativa (Os04g0462500)]
BGIOSGA016591	-2.84004	0.614584	13.7671	0.000206923	0.00651563	down
BGIOSGA016601	-1.18701	2.0924	13.6723	0.000217644	0.00672633	down
BGIOSGA016609	-2.80265	0.410445	16.8497	4.04596e-05	0.002587	down	Similar to OSIGBa0116M22.9 protein [Source: Projected from Oryza sativa (Os04g0479000)]
BGIOSGA016630	-0.597434	5.96715	9.76667	0.00177704	0.021853	down
BGIOSGA016636	-0.953227	9.18976	13.7493	0.0002089	0.00655333	down	Glyceraldehyde-3-phosphate dehydrogenase [Source:UniProtKB/TrEMBL;Acc:A2XUU7]
BGIOSGA016637	-2.13501	0.77207	14.0255	0.000180344	0.00601882	down	ATP-dependent DNA helicase Q-like 5 [Source:Projected from Arabidopsis thaliana (AT1G27880) UniProtKB/Swiss-Prot;Acc:Q0WVW7]
BGIOSGA016640	-1.04239	4.00078	11.3131	0.000769627	0.013415	down
BGIOSGA016678	-1.23306	4.95046	9.98701	0.00157649	0.0203179	down
BGIOSGA016732	-1.686	4.14903	14.1356	0.00017009	0.00579663	down
BGIOSGA016756	-2.16197	1.26992	10.0343	0.00153649	0.0200214	down
BGIOSGA016764	-2.99977	-1.37987	13.0254	0.000307296	0.00804841	down	Cytokinin riboside 5'-monophosphate phosphoribohydrolase [Source:UniProtKB/TrEMBL;Acc:B8AS25]
BGIOSGA016813	-1.42316	5.34813	12.5806	0.000389762	0.0091865	down	Elicitor-responsive protein 3 [Source:UniProtKB/Swiss-Prot;Acc:Q25AG5]
BGIOSGA016887	-2.18258	3.05536	8.72891	0.00313203	0.0306543	down	Malate dehydrogenase [Source:UniProtKB/TrEMBL;Acc:B8ASX9]
BGIOSGA016947	-2.74655	1.74301	8.93687	0.00279472	0.0285969	down	Protein DETOXIFICATION [Source:UniProtKB/TrEMBL;Acc:A2XWL2]
BGIOSGA016950	-4.63899	0.714344	13.5618	0.000230838	0.00688203	down	Dehydration-responsive element-binding protein 1E [Source:UniProtKB/Swiss-Prot;Acc:A2XWL6]
BGIOSGA016967	-4.05663	2.29711	9.17548	0.0024528	0.0266313	down
BGIOSGA016984	-2.08679	-1.00258	7.39178	0.00655227	0.0476606	down
BGIOSGA016994	-0.927386	6.90536	12.5791	0.000390086	0.0091865	down
BGIOSGA016997	-1.4815	3.1866	11.3345	0.000760804	0.0133165	down
BGIOSGA017025	-3.23567	-1.43325	9.09431	0.00256406	0.0271156	down
BGIOSGA017028	-1.81209	7.12042	10.5137	0.00118492	0.0172131	down
BGIOSGA017041	-2.82985	2.38538	7.73493	0.00541625	0.042544	down
BGIOSGA017042	-1.00696	5.35725	8.24446	0.00408765	0.0361512	down
BGIOSGA017050	-0.741241	7.20128	9.23973	0.0023682	0.0261061	down
BGIOSGA017057	-1.98253	4.79513	10.0751	0.00150284	0.0197421	down	Pectin acetylesterase [Source:UniProtKB/TrEMBL;Acc:B8ATW9]
BGIOSGA017100	-2.50606	6.92276	8.62763	0.00331102	0.0317651	down
BGIOSGA017106	-1.82228	3.73805	9.39247	0.00217879	0.0247824	down
BGIOSGA017131	-5.10778	0.53375	13.1663	0.000285027	0.00772718	down
BGIOSGA017141	-1.4765	6.18964	7.49352	0.00619214	0.0461279	down
BGIOSGA017145	-2.23235	0.80522	9.92358	0.00163175	0.0207909	down
BGIOSGA017146	-0.634015	4.55639	7.34618	0.00672055	0.0483473	down
BGIOSGA017202	-1.51339	4.45328	10.1663	0.00143031	0.0191644	down	Diacylglycerol kinase [Source:UniProtKB/TrEMBL;Acc:A2XXZ4]
BGIOSGA017205	-0.790326	4.49603	9.43987	0.00212319	0.0243968	down	Hexosyltransferase [Source:UniProtKB/TrEMBL;Acc:B8AV90]
BGIOSGA017207	-2.45863	-0.405104	7.38103	0.00659155	0.0478085	down
BGIOSGA017212	-3.06459	0.461937	10.5393	0.00116863	0.0170614	down
BGIOSGA017213	-2.01811	4.27084	8.48266	0.00358548	0.0334441	down
BGIOSGA017238	-1.23421	4.46271	11.4526	0.000713952	0.0128731	down	Synaptotagmin-5 [Source:Projected from Arabidopsis thaliana (AT1G05500) UniProtKB/Swiss-Prot;Acc:Q8L706]
BGIOSGA017251	-0.994156	4.84052	9.2201	0.00239373	0.0262916	down
BGIOSGA017252	-0.906464	3.9307	9.65847	0.00188481	0.0227785	down
BGIOSGA017301	-0.962169	5.09291	8.29987	0.00396478	0.0355641	down
BGIOSGA017311	-6.74571	-3.54945	7.69826	0.00552741	0.0431217	down
BGIOSGA017312	-4.9751	0.125301	11.7414	0.000611255	0.0118411	down
BGIOSGA017373	-1.09506	4.74337	9.53971	0.00201073	0.0235444	down	Phosphomannomutase [Source:UniProtKB/TrEMBL;Acc:B8ARV5]
BGIOSGA017385	-3.11418	3.65599	16.7578	4.24669e-05	0.00261972	down
BGIOSGA017394	-1.81114	3.60857	11.624	0.000651078	0.0122967	down
BGIOSGA017435	-1.9316	-0.26267	9.1711	0.00245866	0.0266835	down	Leucine-rich repeat receptor-like serine/threonine-protein kinase BAM3 [Source:Projected from Arabidopsis thaliana (AT4G20270) UniProtKB/Swiss-Prot;Acc:O65440]
BGIOSGA017450	-1.09703	4.15733	11.4345	0.000720912	0.0129291	down
BGIOSGA017468	-2.01444	5.65771	7.69975	0.00552286	0.0431128	down
BGIOSGA017543	-0.924615	5.57058	10.6725	0.00108738	0.0162959	down	3-ketoacyl-CoA synthase [Source:UniProtKB/TrEMBL;Acc:A2Y7K8]
BGIOSGA017559	-0.919883	4.3516	8.51146	0.00352918	0.0331192	down
BGIOSGA017594	-0.743589	7.46657	8.04516	0.00456253	0.038487	down
BGIOSGA017601	-1.33313	1.95795	12.1331	0.000495334	0.0104987	down
BGIOSGA017620	-1.15751	3.22817	12.0688	0.000512718	0.0106874	down	Reticulon-like protein [Source:UniProtKB/TrEMBL;Acc:A2Y765]
BGIOSGA017638	-1.65302	5.0881	7.68988	0.00555313	0.0432548	down
BGIOSGA017643	-0.774117	6.37098	9.76997	0.00177385	0.0218336	down
BGIOSGA017644	-2.69329	3.85679	14.94	0.000110984	0.00455333	down
BGIOSGA017669	-3.18656	0.418011	16.726	4.31849e-05	0.0026246	down
BGIOSGA017737	-3.48497	2.24538	13.8074	0.000202539	0.0064682	down	Protein BREAST CANCER SUSCEPTIBILITY 1 homolog [Source:Projected from Arabidopsis thaliana (AT4G21070) UniProtKB/Swiss-Prot;Acc:Q8RXD4]
BGIOSGA017741	-1.36212	4.53258	9.47285	0.00208536	0.0241159	down
BGIOSGA017770	-0.955887	6.17066	9.86895	0.00168092	0.0211238	down	Secretory carrier-associated membrane protein [Source:UniProtKB/TrEMBL;Acc:B8AZR2]
BGIOSGA017791	-1.67355	3.82667	16.3053	5.39123e-05	0.00297544	down
BGIOSGA017814	-1.2195	1.98947	9.154	0.00248175	0.0267679	down
BGIOSGA017838	-1.5325	2.124	12.8571	0.000336193	0.00847947	down	Hexosyltransferase [Source:UniProtKB/TrEMBL;Acc:B8AZC5]
BGIOSGA017846	-0.848983	6.79342	10.5489	0.00116255	0.0170184	down
BGIOSGA017944	-0.939834	4.06151	8.54255	0.00346939	0.0327734	down
BGIOSGA017959	-0.737988	5.56053	10.8903	0.000966692	0.0152424	down
BGIOSGA017968	-2.08067	2.91652	8.31119	0.00394015	0.0353786	down
BGIOSGA017977	-3.76671	5.32691	10.6896	0.00107738	0.0162134	down	Histone H3 [Source:UniProtKB/TrEMBL;Acc:B8B1H8]
BGIOSGA018002	-2.19254	1.69388	10.4574	0.00122156	0.0174958	down
BGIOSGA018003	-1.80222	3.74977	9.75708	0.00178633	0.0219032	down
BGIOSGA018005	-0.991814	5.81786	13.5074	0.000237627	0.00701996	down
BGIOSGA018014	-1.15278	1.65846	7.59186	0.00586323	0.0447877	down	Beta-galactosidase [Source:UniProtKB/TrEMBL;Acc:B8AYI0]
BGIOSGA018021	-1.02025	6.3386	8.31969	0.00392176	0.0353014	down	Hexosyltransferase [Source:UniProtKB/TrEMBL;Acc:B8AYH5]
BGIOSGA018024	-2.67903	0.203902	11.7508	0.000608162	0.0117993	down
BGIOSGA018056	-2.45632	2.63466	11.815	0.000587565	0.0116092	down
BGIOSGA018099	-0.941084	3.54431	8.12849	0.0043575	0.0376901	down	Cyclin-U3-1 [Source:Projected from Arabidopsis thaliana (AT3G63120) UniProtKB/Swiss-Prot;Acc:Q8LB60]
BGIOSGA018106	-1.1376	5.45958	8.97428	0.00273807	0.0282568	down
BGIOSGA018115	-1.32641	3.30856	7.83004	0.00513849	0.0412642	down
BGIOSGA018116	-1.30495	3.55291	11.6256	0.000650505	0.0122967	down
BGIOSGA018130	-1.42783	8.74353	7.91738	0.00489621	0.0401183	down	COBRA-like protein, Cellulose synthesi [Source: Projected from Oryza sativa (Os05g0386800)]
BGIOSGA018215	-2.88749	2.49597	10.2428	0.00137218	0.0187482	down	DNA primase [Source:UniProtKB/TrEMBL;Acc:B8AX46]
BGIOSGA018221	-1.258	4.14566	8.06602	0.00451031	0.0383248	down
BGIOSGA018278	-0.545462	5.67913	8.16056	0.00428112	0.0373112	down	Guanine nucleotide-binding protein alpha-1 subunit [Source:Projected from Arabidopsis thaliana (AT2G26300) UniProtKB/Swiss-Prot;Acc:P18064]
BGIOSGA018413	-1.84598	-1.24519	7.73735	0.00540901	0.0425346	down
BGIOSGA018536	-3.08454	1.76582	8.12036	0.00437709	0.0377522	down	S-acyltransferase [Source:UniProtKB/TrEMBL;Acc:B8AZF0]
BGIOSGA018546	-2.23943	11.2166	11.5404	0.000681001	0.0125554	down
BGIOSGA018564	-3.31272	-0.016291	11.613	0.000654927	0.0123365	down
BGIOSGA018573	-1.23665	6.42205	10.3206	0.00131555	0.0182822	down
BGIOSGA018575	-3.90108	3.38563	15.146	9.95109e-05	0.00423963	down
BGIOSGA018610	-1.94291	0.975408	8.72469	0.00313929	0.0307015	down
BGIOSGA018612	-1.02294	2.78041	9.15182	0.00248471	0.0267679	down	GSK3/SHAGGY-like kinase, Brassinosteroid signalin [Source: Projected from Oryza sativa (Os05g0207500)]
BGIOSGA018613	-1.3625	3.1976	13.0877	0.000297235	0.00786517	down
BGIOSGA018617	-3.78564	0.247898	11.7683	0.000602478	0.0117341	down
BGIOSGA018639	-0.983392	2.7367	7.61618	0.0057847	0.0444483	down	Hexosyltransferase [Source:UniProtKB/TrEMBL;Acc:A2Y1B7]
BGIOSGA018646	-1.07073	1.5019	7.84464	0.00509716	0.0410524	down
BGIOSGA018676	-0.988974	4.7063	9.7756	0.00176843	0.021779	down	WRKY transcription factor 67 [Source:UniProtKB/TrEMBL;Acc:Q6IEL4]
BGIOSGA018690	-8.75548	3.20164	10.4624	0.00121827	0.0174586	down
BGIOSGA018694	-2.02111	3.98011	18.5931	1.61804e-05	0.0014872	down
BGIOSGA018710	-1.33683	5.07072	15.4679	8.39184e-05	0.00381368	down
BGIOSGA018712	-2.11495	-1.30477	9.72703	0.00181577	0.022221	down
BGIOSGA018735	-1.20474	4.67846	12.858	0.000336031	0.00847947	down
BGIOSGA018736	-0.798188	6.51675	11.4435	0.000717431	0.0128974	down
BGIOSGA018744	-1.62469	0.825749	8.45158	0.00364726	0.0337211	down
BGIOSGA018754	-1.91316	4.88715	10.6686	0.0010897	0.0163125	down
BGIOSGA018771	-1.42302	3.59819	8.74977	0.00309642	0.0304951	down	Carboxypeptidase [Source:UniProtKB/TrEMBL;Acc:B8AYD6]
BGIOSGA018779	-1.47201	3.63204	8.5642	0.00342838	0.0325445	down
BGIOSGA018781	-5.19349	2.66106	33.7298	6.33223e-09	1.22855e-05	down
BGIOSGA018798	-2.94527	0.754561	19.6458	9.3209e-06	0.00106376	down
BGIOSGA018799	-2.0193	1.81763	19.5878	9.60822e-06	0.00107706	down
BGIOSGA018802	-3.52108	-1.2455	18.1874	2.00198e-05	0.00171166	down
BGIOSGA018842	-2.4311	2.72591	13.5763	0.000229062	0.00684131	down
BGIOSGA018843	-3.32704	-1.22548	12.7181	0.000362143	0.00889384	down
BGIOSGA018844	-1.67733	3.2446	12.7838	0.000349639	0.00868826	down
BGIOSGA018903	-3.48173	-1.7922	8.62808	0.0033102	0.0317651	down
BGIOSGA018911	-0.795304	8.31738	10.5818	0.00114205	0.016786	down
BGIOSGA018929	-4.34812	0.296944	10.4537	0.00122401	0.0174962	down
BGIOSGA018998	-1.69728	3.37318	10.5365	0.0011704	0.0170699	down
BGIOSGA019002	-1.14176	5.9136	7.5419	0.00602803	0.0454662	down
BGIOSGA019011	-1.19311	4.55692	10.6617	0.00109376	0.0163125	down
BGIOSGA019032	-1.39194	3.11386	16.8302	4.08765e-05	0.002587	down
BGIOSGA019051	-4.16929	4.36861	8.53836	0.00347739	0.0328258	down	Histone H2A [Source:UniProtKB/TrEMBL;Acc:B8AXA2]
BGIOSGA019073	-2.72636	0.0156388	9.06713	0.00260246	0.027385	down
BGIOSGA019082	-3.42447	1.47527	18.2326	1.95507e-05	0.00167724	down
BGIOSGA019089	-1.461	7.13894	8.70517	0.00317308	0.0308883	down
BGIOSGA019107	-1.2571	6.40132	7.65618	0.00565782	0.0438004	down	Phosphoinositide phospholipase C [Source:UniProtKB/TrEMBL;Acc:B8AXK3]
BGIOSGA019118	-1.25089	6.38642	15.6655	7.55894e-05	0.00361083	down
BGIOSGA019208	-0.711473	7.15335	9.62683	0.00191755	0.0229324	down	Kinesin-like protein [Source:UniProtKB/TrEMBL;Acc:B8AY67]
BGIOSGA019232	-3.86647	1.17343	9.07406	0.0025926	0.0273258	down	DNA polymerase epsilon subunit [Source:UniProtKB/TrEMBL;Acc:B8AYE7]
BGIOSGA019245	-3.66569	-1.03544	7.98949	0.00470497	0.0391905	down
BGIOSGA019255	-2.60161	3.0588	8.01708	0.00463382	0.0388158	down
BGIOSGA019279	-7.88512	2.53511	11.819	0.000586302	0.0116092	down
BGIOSGA019303	-2.52204	0.779252	10.2952	0.00133375	0.0184327	down
BGIOSGA019309	-2.12613	1.81749	9.03088	0.00265456	0.0277125	down
BGIOSGA019360	-1.52597	5.1049	7.26389	0.00703549	0.0496313	down
BGIOSGA019362	-1.22762	5.62763	8.23186	0.00411614	0.0363379	down
BGIOSGA019380	-1.1095	1.89383	10.4702	0.00121318	0.0174243	down
BGIOSGA019415	-0.825319	4.5568	7.48664	0.00621583	0.0461867	down
BGIOSGA019421	-3.10916	1.92402	15.6494	7.62373e-05	0.00362803	down
BGIOSGA019451	-1.70193	1.99442	9.69779	0.0018449	0.022477	down
BGIOSGA019487	-5.30801	-0.668415	13.2255	0.000276163	0.00760239	down
BGIOSGA019498	-1.4041	2.43479	9.16822	0.00246255	0.0266848	down
BGIOSGA019594	-0.805603	7.03228	11.5962	0.000660873	0.0124001	down
BGIOSGA019646	-1.09331	5.76367	9.2366	0.00237224	0.0261393	down	Transcription factor WRKY53 [Source:UniProtKB/TrEMBL;Acc:Q6IEM8]
BGIOSGA019721	-1.25003	1.89229	13.7919	0.000204216	0.00647892	down
BGIOSGA019732	-0.98516	4.98389	9.78859	0.00175599	0.0217532	down	40S ribosomal protein S4 [Source:UniProtKB/TrEMBL;Acc:A2Y3W4]
BGIOSGA019734	-1.6582	5.47594	8.19897	0.00419142	0.0367964	down
BGIOSGA019770	-1.9857	0.271987	9.96326	0.00159695	0.0204844	down
BGIOSGA019782	-2.14728	5.07033	16.6512	4.49227e-05	0.00269131	down
BGIOSGA019784	-1.4603	3.82437	7.73773	0.00540787	0.0425346	down
BGIOSGA019793	-0.921918	5.66035	9.86739	0.00168234	0.0211238	down
BGIOSGA019796	-1.61434	3.91751	9.06239	0.00260921	0.0273864	down
BGIOSGA019815	-1.79889	4.04197	8.53569	0.00348249	0.0328368	down
BGIOSGA019825	-2.26247	3.66728	13.4335	0.000247164	0.007182	down	Kinesin-like protein [Source:UniProtKB/TrEMBL;Acc:B8AY12]
BGIOSGA019853	-2.10358	4.36083	7.58475	0.00588641	0.0448252	down
BGIOSGA019860	-1.82954	3.06672	7.59168	0.00586381	0.0447877	down	65-kDa microtubule-associated protein 5 [Source:Projected from Arabidopsis thaliana (AT2G38720) UniProtKB/Swiss-Prot;Acc:Q9ZVJ3]
BGIOSGA019873	-1.86403	5.02494	8.87256	0.00289489	0.0292804	down	Beta-hexosaminidase [Source:UniProtKB/TrEMBL;Acc:B8AYA3]
BGIOSGA019890	-2.02402	5.18535	14.3373	0.00015281	0.0054151	down
BGIOSGA019894	-1.41551	2.88971	8.94269	0.00278582	0.0285536	down
BGIOSGA019896	-1.13457	4.80317	12.6661	0.000372348	0.00904236	down
BGIOSGA019956	-2.10597	1.43401	9.01508	0.00267761	0.0278378	down
BGIOSGA019987	-2.65193	3.01191	8.96356	0.00275418	0.0283998	down	Kinesin-like protein [Source:UniProtKB/TrEMBL;Acc:B8AYZ9]
BGIOSGA020009	-1.77366	-0.572409	8.53563	0.00348262	0.0328368	down
BGIOSGA020037	-0.830473	5.02868	10.3852	0.00127033	0.0178896	down	PRA1 family protein [Source:UniProtKB/TrEMBL;Acc:A2Y5P2]
BGIOSGA020045	-3.65697	4.14071	11.8943	0.000563047	0.0113791	down	DNA replication licensing factor MCM3 [Source:UniProtKB/Swiss-Prot;Acc:B8AZ99]
BGIOSGA020065	-1.03534	5.65886	7.38657	0.00657125	0.0477499	down
BGIOSGA020109	-2.19535	0.420203	12.8052	0.000345665	0.00865437	down
BGIOSGA020110	-3.00306	3.25002	13.3695	0.000255755	0.00732197	down	Structural maintenance of chromosomes protein [Source:UniProtKB/TrEMBL;Acc:B8AZJ6]
BGIOSGA020139	-3.1928	3.79772	10.286	0.0013404	0.0184842	down
BGIOSGA020200	-1.33731	2.00773	9.49573	0.0020595	0.0239605	down
BGIOSGA020262	-1.26718	6.44131	10.9912	0.000915448	0.014782	down
BGIOSGA020279	-0.568816	5.13728	7.3147	0.00683927	0.0488635	down
BGIOSGA020322	-2.1597	1.71863	9.16001	0.00247361	0.0267261	down
BGIOSGA020338	-1.44545	3.93347	10.2152	0.00139287	0.0188874	down
BGIOSGA020358	-3.36253	3.45005	14.7051	0.000125708	0.00492332	down
BGIOSGA020359	-1.72892	7.57058	9.68973	0.00185301	0.0225162	down
BGIOSGA020369	-2.21431	1.77589	17.1206	3.50791e-05	0.00236568	down
BGIOSGA020380	-0.845519	6.12363	9.62992	0.00191433	0.0229156	down
BGIOSGA020406	-3.08685	-0.661329	9.18017	0.00244651	0.0265859	down	Isocitrate dehydrogenase [NADP] [Source:UniProtKB/TrEMBL;Acc:A2Y7Q3]
BGIOSGA020410	-1.98572	6.00542	9.60915	0.0019361	0.0229799	down	Histone H2B.9 [Source:UniProtKB/Swiss-Prot;Acc:A2Y7R3]
BGIOSGA020450	-3.07497	0.343647	10.566	0.00115188	0.0169108	down
BGIOSGA020470	-1.65753	4.21371	8.03149	0.00459711	0.0386405	down	RNA polymerase sigma factor [Source:UniProtKB/TrEMBL;Acc:B8AX92]
BGIOSGA020479	-1.84324	2.79492	13.5254	0.000235351	0.00698187	down
BGIOSGA020488	-3.15806	-2.24577	14.5545	0.000136165	0.00512592	down
BGIOSGA020509	-2.86785	3.78982	11.6156	0.000654018	0.0123286	down
BGIOSGA020531	-1.59264	1.94992	9.14492	0.00249409	0.0268027	down	Probable magnesium transporter [Source:UniProtKB/TrEMBL;Acc:A2YH01]
BGIOSGA020534	-1.41947	2.87123	12.3696	0.000436386	0.00976621	down	Novel plant SNARE 11 [Source:Projected from Arabidopsis thaliana (AT2G35190) UniProtKB/Swiss-Prot;Acc:Q944A9]
BGIOSGA020577	-1.39342	5.37551	11.5241	0.000686998	0.0125926	down	Squamosa promoter-binding-like protein 12 [Source:UniProtKB/Swiss-Prot;Acc:A2YGR5]
BGIOSGA020607	-2.76721	1.32283	8.833	0.00295832	0.0296404	down
BGIOSGA020647	-0.716858	4.36616	7.61347	0.00579337	0.0444811	down
BGIOSGA020677	-2.96853	5.34405	7.85343	0.00507244	0.0409923	down
BGIOSGA020682	-1.00769	6.89144	9.29601	0.00229653	0.0255844	down	Auxin response factor 17 [Source:UniProtKB/Swiss-Prot;Acc:A2YG67]
BGIOSGA020690	-2.74221	0.0638489	14.4805	0.000141616	0.00524501	down
BGIOSGA020738	-2.35087	0.506096	14.4578	0.000143339	0.0052519	down
BGIOSGA020740	-1.13107	3.96161	9.82817	0.0017186	0.0213845	down
BGIOSGA020743	-1.80767	2.57002	9.3026	0.00228829	0.0255377	down
BGIOSGA020748	-3.05429	0.0620865	9.2069	0.00241104	0.0263938	down
BGIOSGA020779	-1.16737	3.97801	14.9535	0.000110196	0.00454889	down
BGIOSGA020800	-0.569727	5.58724	7.41397	0.00647194	0.0472872	down	Proteasome subunit beta type [Source:UniProtKB/TrEMBL;Acc:B8B0S6]
BGIOSGA020862	-2.34013	-1.5896	7.49647	0.00618201	0.0460866	down
BGIOSGA020881	-2.15394	3.21737	16.3936	5.14592e-05	0.00291147	down
BGIOSGA020891	-1.63917	4.02288	8.23281	0.00411398	0.0363315	down
BGIOSGA020902	-1.33135	2.2645	11.1246	0.000851898	0.0142721	down	MLO-like protein [Source:UniProtKB/TrEMBL;Acc:B8B4K5]
BGIOSGA020904	-0.961367	6.62957	14.8501	0.000116404	0.00467507	down
BGIOSGA020911	-1.31046	1.96909	7.66999	0.00561468	0.04356	down
BGIOSGA020914	-0.690307	6.53509	7.99985	0.00467812	0.0390571	down
BGIOSGA020916	-5.65057	1.99056	12.7934	0.000347847	0.00867794	down
BGIOSGA020921	-2.661	2.88825	9.7982	0.00174683	0.021661	down	Phospholipase D [Source:UniProtKB/TrEMBL;Acc:Q9LKM3]
BGIOSGA021033	-2.67612	-1.26736	7.4313	0.0064099	0.0469795	down
BGIOSGA021063	-0.95049	4.43172	11.0494	0.00088718	0.0145205	down	60S ribosomal protein L11 [Source:UniProtKB/Swiss-Prot;Acc:A2YDY2]
BGIOSGA021069	-1.85943	3.52505	7.90321	0.00493472	0.0402795	down
BGIOSGA021078	-4.06197	-2.18339	7.47226	0.00626569	0.0463849	down	Peroxidase [Source:UniProtKB/TrEMBL;Acc:A2YDW8]
BGIOSGA021154	-5.07375	-0.305103	7.50171	0.00616406	0.0460315	down
BGIOSGA021212	-1.92422	1.26538	9.93805	0.00161897	0.0206647	down
BGIOSGA021334	-1.37718	3.05577	12.0737	0.000511371	0.0106874	down
BGIOSGA021353	-1.36051	3.92131	9.09991	0.00255622	0.0270895	down
BGIOSGA021370	-0.846894	6.24064	8.92648	0.00281066	0.0286889	down
BGIOSGA021393	-2.06184	1.66003	8.84876	0.00293288	0.0294713	down
BGIOSGA021412	-4.03712	1.75584	19.4732	1.0202e-05	0.00112364	down
BGIOSGA021464	-1.6668	3.63953	9.99371	0.00157076	0.0202906	down	Peroxidase [Source:UniProtKB/TrEMBL;Acc:B8B0K1]
BGIOSGA021479	-1.23226	3.46642	9.8682	0.0016816	0.0211238	down
BGIOSGA021528	-0.961206	6.28608	8.65992	0.00325286	0.0313742	down
BGIOSGA021561	-4.68995	-1.54157	10.8512	0.000987323	0.0154768	down
BGIOSGA021597	-1.29938	4.54713	10.0752	0.00150279	0.0197421	down
BGIOSGA021616	-1.80468	4.18105	7.4574	0.00631762	0.0466182	down	Hexosyltransferase [Source:UniProtKB/TrEMBL;Acc:A2YAX4]
BGIOSGA021649	-2.46657	3.83046	11.3923	0.000737486	0.0130349	down
BGIOSGA021650	-3.75977	-0.68102	8.78806	0.00303208	0.0301083	down
BGIOSGA021655	-1.55171	4.32016	7.92892	0.00486508	0.0399697	down	Probable DNA helicase MCM9 [Source:UniProtKB/Swiss-Prot;Acc:B8B406]
BGIOSGA021700	-1.74452	3.4348	9.15387	0.00248193	0.0267679	down
BGIOSGA021705	-1.83311	5.46855	8.44796	0.00365453	0.0337636	down
BGIOSGA021724	-1.73941	2.17839	10.6675	0.00109037	0.0163125	down
BGIOSGA021732	-1.47731	5.3885	9.99307	0.00157131	0.0202906	down
BGIOSGA021804	-0.678871	7.97706	7.51679	0.00611264	0.0458279	down
BGIOSGA021864	-3.66284	1.99004	9.08185	0.00258159	0.0272438	down	Histone H3 [Source:UniProtKB/TrEMBL;Acc:B8B1H8]
BGIOSGA021865	-4.2164	3.95684	11.361	0.000750006	0.0131823	down	Histone H3 [Source:UniProtKB/TrEMBL;Acc:B8B1H8]
BGIOSGA021872	-1.52809	8.26415	11.3511	0.000754049	0.0132074	down	Putative esterase [Source:UniProtKB/TrEMBL;Acc:B8B307]
BGIOSGA021899	-1.08864	4.30363	8.51945	0.0035137	0.0330435	down
BGIOSGA021944	-0.649554	7.33775	10.3607	0.00128728	0.0180577	down	Coatomer subunit beta' [Source:UniProtKB/TrEMBL;Acc:A2Y963]
BGIOSGA021949	-1.08022	5.68043	7.35701	0.00668019	0.0481964	down
BGIOSGA021954	-1.72269	-1.35159	7.5556	0.00598239	0.045296	down	Early nodulin [Source: Projected from Oryza sativa (Os06g0142200)]
BGIOSGA022020	-3.14155	1.7199	11.3681	0.000747157	0.0131506	down	GAI-RGA-SCR (GRAS) family protein, Brassinosteroid signalin [Source: Projected from Oryza sativa (Os06g0127800)]
BGIOSGA022034	-3.02293	1.70331	13.0214	0.000307953	0.00804889	down
BGIOSGA022045	-2.17877	1.3856	13.3239	0.00026204	0.0073786	down
BGIOSGA022049	-1.29322	5.65855	9.2123	0.00240395	0.0263619	down
BGIOSGA022050	-1.96669	0.422249	12.6016	0.000385421	0.0091728	down
BGIOSGA022068	-1.68299	6.82518	8.40375	0.00374448	0.0342262	down
BGIOSGA022085	-1.7657	3.00818	8.32701	0.00390599	0.0352224	down
BGIOSGA022106	-1.13922	5.52334	8.7402	0.00311271	0.0305838	down
BGIOSGA022107	-2.58057	4.00759	16.7616	4.23828e-05	0.00261972	down
BGIOSGA022156	-7.95568	2.3234	19.3379	1.09512e-05	0.00117481	down
BGIOSGA022158	-1.37338	5.96078	10.5191	0.00118147	0.0171836	down
BGIOSGA022190	-2.68702	-1.58907	7.45271	0.00633411	0.0466932	down
BGIOSGA022193	-2.18221	-0.747531	9.61274	0.00193233	0.0229799	down
BGIOSGA022198	-2.48803	1.08443	11.3088	0.000771417	0.0134369	down
BGIOSGA022199	-1.99463	1.88226	7.41427	0.00647085	0.0472872	down
BGIOSGA022208	-2.57903	0.621121	8.12075	0.00437614	0.0377522	down
BGIOSGA022210	-2.39245	3.70587	9.9821	0.00158069	0.020341	down
BGIOSGA022235	-1.67591	6.97015	9.92853	0.00162736	0.0207509	down
BGIOSGA022248	-4.52993	1.42928	18.994	1.31132e-05	0.0013177	down
BGIOSGA022342	-1.1669	6.99752	8.99566	0.00270622	0.0280544	down	IQ-domain 10 [Source:Projected from Arabidopsis thaliana (AT3G15050) UniProtKB/TrEMBL;Acc:Q9LKA0]
BGIOSGA022361	-4.42363	3.79619	13.1094	0.00029382	0.00782547	down	Histone H3 [Source:UniProtKB/TrEMBL;Acc:B8B1H8]
BGIOSGA022427	-3.69766	-2.23296	9.01091	0.00268373	0.0278901	down
BGIOSGA022434	-1.17297	3.64567	9.76193	0.00178163	0.0218774	down
BGIOSGA022440	-0.742614	4.94841	8.22401	0.00413396	0.0364187	down
BGIOSGA022441	-3.14944	2.9923	17.9897	2.221e-05	0.00181288	down
BGIOSGA022592	-2.02571	2.46064	8.72219	0.0031436	0.0307132	down	Auxin efflux carrier component [Source:UniProtKB/TrEMBL;Acc:B8B4A2]
BGIOSGA022641	-2.01243	3.079	10.2499	0.00136693	0.0187069	down	ARM repeat superfamily protein [Source:Projected from Arabidopsis thaliana (AT5G37630) UniProtKB/TrEMBL;Acc:F4K790]
BGIOSGA022686	-1.14058	4.66638	7.4069	0.00649742	0.0473909	down	Histone-lysine N-methyltransferase [Source:UniProtKB/TrEMBL;Acc:B8B0K4]
BGIOSGA022831	-0.818773	6.07024	9.90593	0.00164747	0.0209016	down
BGIOSGA022871	-5.41204	-1.37854	19.6745	9.1818e-06	0.00105985	down
BGIOSGA023024	-6.65026	-1.51524	15.9301	6.57238e-05	0.00333538	down
BGIOSGA023092	-3.35291	-0.709609	23.6073	1.18138e-06	0.000332279	down
BGIOSGA023164	-1.273	3.00161	7.46605	0.00628735	0.0464906	down
BGIOSGA023202	-1.85689	5.80735	11.3025	0.000774032	0.0134417	down	3-ketoacyl-CoA synthase [Source:UniProtKB/TrEMBL;Acc:A2YEP6]
BGIOSGA023249	-6.36151	1.24474	12.1281	0.000496677	0.0105094	down
BGIOSGA023282	-2.31117	1.66744	9.83969	0.00170786	0.021293	down	Expansin-A20 [Source:Projected from Arabidopsis thaliana (AT4G38210) UniProtKB/Swiss-Prot;Acc:Q9SZM1]
BGIOSGA023353	-2.73694	3.15169	7.30119	0.0068909	0.0490136	down
BGIOSGA023355	-0.944355	8.76603	8.04453	0.00456411	0.0384875	down
BGIOSGA023363	-2.28097	3.5308	16.5444	4.75235e-05	0.00278279	down
BGIOSGA023408	-3.6334	0.103344	15.2477	9.4292e-05	0.0041004	down	Squamosa promoter-binding-like protein 10 [Source:UniProtKB/Swiss-Prot;Acc:A2YFT9]
BGIOSGA023409	-3.32089	-0.610784	10.3922	0.00126552	0.0178427	down
BGIOSGA023416	-0.946211	5.1824	7.74252	0.00539354	0.0424846	down
BGIOSGA023450	-3.48289	4.46498	9.84336	0.00170446	0.0212927	down	Patellin-4 [Source:Projected from Arabidopsis thaliana (AT1G30690) UniProtKB/Swiss-Prot;Acc:Q94C59]
BGIOSGA023482	-1.96457	4.4466	8.24582	0.00408461	0.0361481	down
BGIOSGA023512	-2.02669	2.5851	9.36836	0.00220763	0.0249578	down
BGIOSGA023563	-0.977015	5.90076	12.2366	0.000468622	0.0101729	down
BGIOSGA023567	-2.7901	2.82545	7.29676	0.0069079	0.049093	down
BGIOSGA023591	-2.3119	3.83255	10.3186	0.00131696	0.018291	down
BGIOSGA023594	-1.43095	4.9798	9.22975	0.00238114	0.0262144	down	Hexosyltransferase [Source:UniProtKB/TrEMBL;Acc:B8B2H2]
BGIOSGA023699	-2.41285	4.33599	23.5799	1.19834e-06	0.000332279	down
BGIOSGA023700	-1.15729	5.63934	7.81901	0.00516996	0.0414353	down
BGIOSGA023701	-0.709974	6.62647	9.87385	0.00167644	0.0211197	down
BGIOSGA023704	-3.78727	4.15719	26.4438	2.71323e-07	0.000145602	down
BGIOSGA023769	-1.29026	5.85493	8.69814	0.00318536	0.0309838	down
BGIOSGA023778	-1.34635	3.89115	12.4674	0.000414127	0.00948297	down	Condensin complex subunit 1 [Source:UniProtKB/TrEMBL;Acc:B8B5J1]
BGIOSGA023790	-0.779819	4.60374	8.34557	0.00386628	0.0349768	down	Carboxypeptidase [Source:UniProtKB/TrEMBL;Acc:B8B5L7]
BGIOSGA023859	-0.687591	5.74971	8.86413	0.00290829	0.0293442	down	At1g14000 [Source:Projected from Arabidopsis thaliana (AT1G14000) UniProtKB/TrEMBL;Acc:Q9XI87]
BGIOSGA023865	-0.873328	2.47328	7.56454	0.00595278	0.0451567	down
BGIOSGA023878	-1.58615	5.08786	12.092	0.000506389	0.0106258	down
BGIOSGA023882	-1.23956	6.07623	16.125	5.92954e-05	0.00316415	down	UMP-CMP kinase [Source:UniProtKB/TrEMBL;Acc:A2YNV2]
BGIOSGA023904	-0.837157	5.98909	9.48986	0.0020661	0.023993	down	40S ribosomal protein SA [Source:UniProtKB/TrEMBL;Acc:A2YNQ0]
BGIOSGA023924	-1.54264	4.16815	9.39168	0.00217972	0.0247824	down
BGIOSGA023937	-2.2417	5.92982	8.36684	0.00382129	0.0346818	down
BGIOSGA023953	-1.36018	3.3872	7.98997	0.00470373	0.0391905	down
BGIOSGA023954	-1.67618	2.43204	10.6645	0.00109212	0.0163125	down
BGIOSGA023969	-1.61265	4.19094	8.14355	0.00432145	0.0375168	down	S-acyltransferase [Source:UniProtKB/TrEMBL;Acc:A2YNB4]
BGIOSGA023993	-1.88082	2.76181	12.6447	0.000376641	0.00911674	down
BGIOSGA023996	-1.38645	4.17486	9.15237	0.00248396	0.0267679	down
BGIOSGA023998	-1.17665	3.89956	8.75224	0.00309221	0.0304655	down
BGIOSGA024019	-1.96355	1.72797	8.10472	0.00441502	0.0378902	down
BGIOSGA024062	-0.93664	6.11871	8.47043	0.00360966	0.0335565	down
BGIOSGA024066	-1.135	5.50207	8.54851	0.00345806	0.0326803	down	Exocyst complex component EXO84C [Source:Projected from Arabidopsis thaliana (AT1G10180) UniProtKB/Swiss-Prot;Acc:Q9SY60]
BGIOSGA024079	-2.14686	5.56343	12.609	0.000383888	0.00916497	down
BGIOSGA024101	-1.82728	1.55079	7.90765	0.00492263	0.0402459	down
BGIOSGA024106	-6.40559	-2.47686	18.6523	1.5686e-05	0.0014653	down
BGIOSGA024137	-0.666011	5.45485	10.9932	0.000914492	0.0147818	down
BGIOSGA024147	-2.48785	0.234979	19.4797	1.01675e-05	0.00112364	down
BGIOSGA024148	-3.60796	-0.648861	17.0661	3.61007e-05	0.00241074	down
BGIOSGA024161	-4.99632	0.897604	20.8736	4.90621e-06	0.00078818	down
BGIOSGA024172	-2.66312	1.01329	25.506	4.41004e-07	0.000179403	down
BGIOSGA024194	-2.64297	4.39953	7.97078	0.00475383	0.0394282	down
BGIOSGA024215	-1.13736	6.13147	9.26107	0.00234076	0.0259396	down
BGIOSGA024248	-2.68533	4.17127	10.8964	0.000963499	0.0152424	down	Protein TPX2 [Source:Projected from Arabidopsis thaliana (AT1G03780) UniProtKB/Swiss-Prot;Acc:F4I2H7]
BGIOSGA024249	-1.20556	5.29207	15.4886	8.30029e-05	0.00379257	down
BGIOSGA024253	-1.62994	2.62528	9.45985	0.00210019	0.0242541	down
BGIOSGA024374	-4.03912	-1.36361	14.5143	0.0001391	0.00515938	down
BGIOSGA024383	-1.68982	7.10595	18.4268	1.7656e-05	0.00159042	down
BGIOSGA024416	-3.27383	-1.50336	13.4733	0.000241985	0.0070969	down
BGIOSGA024436	-4.05895	2.86577	7.83198	0.00513298	0.0412642	down
BGIOSGA024439	-3.0334	2.20589	11.4284	0.000723305	0.0129291	down	DNA primase large subunit [Source:UniProtKB/TrEMBL;Acc:B8B5A0]
BGIOSGA024458	-4.2365	-1.21437	13.6257	0.000223108	0.00677771	down
BGIOSGA024540	-4.67497	-0.299016	28.9264	7.51825e-08	5.72349e-05	down	Plastidic large subunit of ADP-glucose pyrophosphorylase (AGP), Starch synthesis in rice polle [Source: Projected from Oryza sativa (Os07g0243200)]
BGIOSGA024596	-3.48788	-2.15039	9.97339	0.00158818	0.0204061	down
BGIOSGA024630	-0.779868	6.88029	10.2091	0.00139753	0.0189203	down	Methyltransferase [Source:UniProtKB/TrEMBL;Acc:A2YJB1]
BGIOSGA024642	-0.635968	4.55137	7.5106	0.0061337	0.0459463	down
BGIOSGA024648	-1.02984	5.09623	15.8344	6.91356e-05	0.00340574	down
BGIOSGA024730	-1.72421	4.5343	13.1138	0.000293126	0.00782547	down
BGIOSGA024731	-1.0806	3.98807	12.3134	0.000449707	0.00993735	down
BGIOSGA024735	-1.61649	-0.794606	7.30677	0.00686952	0.0489997	down
BGIOSGA024766	-1.15261	6.25328	17.2184	3.33198e-05	0.00232411	down
BGIOSGA024829	-2.27149	4.73363	7.50588	0.00614978	0.0459931	down
BGIOSGA024895	-3.14637	0.367772	10.9926	0.000914788	0.0147818	down	Putative xyloglucan glycosyltransferase 10 [Source:UniProtKB/Swiss-Prot;Acc:A2YHR9]
BGIOSGA024943	-2.3969	5.53359	7.6971	0.00553096	0.043136	down
BGIOSGA024974	-2.37513	3.17258	9.92104	0.001634	0.020804	down
BGIOSGA024975	-2.90808	3.86183	14.2911	0.000156605	0.00552556	down	Kinesin-like protein [Source:UniProtKB/TrEMBL;Acc:B8B6J5]
BGIOSGA024982	-0.95403	4.99333	11.7885	0.000595977	0.0116797	down
BGIOSGA024988	-1.78359	3.52184	8.81634	0.00298544	0.0297742	down
BGIOSGA025021	-1.62442	5.83879	8.01322	0.00464372	0.0388599	down
BGIOSGA025044	-3.22819	0.741671	8.26264	0.00404692	0.0359154	down
BGIOSGA025046	-1.68528	-0.803415	11.2293	0.000805154	0.0137866	down
BGIOSGA025077	-7.75852	-1.43346	16.6772	4.43105e-05	0.0026673	down
BGIOSGA025132	-2.4849	1.67364	8.85793	0.00291818	0.029384	down
BGIOSGA025137	-1.2746	4.51202	8.54934	0.00345647	0.0326803	down
BGIOSGA025139	-2.06466	1.0613	8.36901	0.00381674	0.0346654	down	Patatin-like protein 3 [Source:UniProtKB/Swiss-Prot;Acc:B8B7E7]
BGIOSGA025162	-1.2924	3.45912	11.4523	0.000714038	0.0128731	down
BGIOSGA025186	-1.50002	3.84827	9.54181	0.00200844	0.0235321	down
BGIOSGA025217	-1.63514	4.28395	11.7781	0.00059933	0.0116999	down
BGIOSGA025243	-1.48104	2.66207	8.14324	0.0043222	0.0375168	down
BGIOSGA025246	-0.78949	6.28522	7.25964	0.00705216	0.0496842	down
BGIOSGA025270	-3.20656	3.61607	9.40972	0.00215838	0.0246552	down	DNA (cytosine-5)-methyltransferase [Source:UniProtKB/TrEMBL;Acc:B8B7V4]
BGIOSGA025330	-0.6771	7.06328	10.2476	0.0013686	0.0187195	down
BGIOSGA025345	-0.902157	7.68769	10.0357	0.00153538	0.0200214	down	Coatomer subunit gamma [Source:UniProtKB/TrEMBL;Acc:B8B874]
BGIOSGA025346	-1.37881	0.3436	8.04529	0.0045622	0.038487	down
BGIOSGA025410	-1.63831	3.4644	10.1104	0.00147434	0.0195098	down
BGIOSGA025454	-0.995235	8.81979	11.0614	0.000881441	0.0145099	down
BGIOSGA025571	-5.65731	-2.30759	9.28632	0.00230872	0.0256635	down
BGIOSGA025592	-6.59237	-0.891579	7.75349	0.0053609	0.0423333	down
BGIOSGA025619	-3.01594	1.87841	20.524	5.88888e-06	0.000875234	down
BGIOSGA025698	-5.82727	-0.80092	9.43204	0.00213227	0.0244559	down
BGIOSGA025703	-1.60259	1.35433	12.8789	0.000332308	0.0084236	down	Spindle and kinetochore-associated protein 1 homolog [Source:UniProtKB/Swiss-Prot;Acc:B8B624]
BGIOSGA025739	-6.65756	1.11165	17.0526	3.6359e-05	0.00241965	down
BGIOSGA025812	-2.20445	2.49578	12.9554	0.000319002	0.00818315	down	Condensin-2 complex subunit H2 [Source:Projected from Arabidopsis thaliana (AT3G16730) UniProtKB/Swiss-Prot;Acc:Q9LUR0]
BGIOSGA025829	-3.7681	-1.78147	15.3912	8.73924e-05	0.00390782	down
BGIOSGA025850	-2.27424	2.50368	16.7808	4.19568e-05	0.00261028	down	Xyloglucan endotransglucosylase/hydrolase [Source:UniProtKB/TrEMBL;Acc:A2YM29]
BGIOSGA025899	-0.868338	3.91493	7.52302	0.00609156	0.0457538	down	Probable histone H2A.1 [Source:UniProtKB/Swiss-Prot;Acc:A2YMC5]
BGIOSGA025989	-2.15837	6.84578	14.2632	0.000158944	0.00556016	down
BGIOSGA025994	-1.21637	8.89414	15.3348	9.00414e-05	0.00397032	down	Tubulin alpha chain [Source:UniProtKB/TrEMBL;Acc:A2YMX5]
BGIOSGA026063	-1.62949	1.40104	7.64889	0.00568073	0.0439507	down
BGIOSGA026142	-1.4893	3.64025	15.0905	0.000102479	0.00432951	down	Dirigent protein [Source:UniProtKB/TrEMBL;Acc:A2YNQ5]
BGIOSGA026165	-0.768602	7.41201	8.73644	0.00311914	0.0305884	down	40S ribosomal protein S6 [Source:UniProtKB/TrEMBL;Acc:A2YNT9]
BGIOSGA026195	-6.9543	-1.46534	11.97	0.000540628	0.011068	down
BGIOSGA026207	-1.22351	6.46138	7.76507	0.00532663	0.0421569	down	Pectin acetylesterase [Source:UniProtKB/TrEMBL;Acc:A2YP13]
BGIOSGA026221	-1.59618	5.68156	9.47417	0.00208385	0.0241096	down
BGIOSGA026245	-1.44095	3.77051	7.54977	0.00600176	0.0453677	down
BGIOSGA026259	-6.50076	-2.4016	11.6843	0.000630303	0.0120894	down
BGIOSGA026267	-2.34017	-0.382132	7.9375	0.00484206	0.039867	down
BGIOSGA026298	-0.897964	4.34619	8.99119	0.00271284	0.0280933	down
BGIOSGA026338	-3.0441	3.65293	8.66369	0.00324613	0.0313453	down
BGIOSGA026377	-2.86598	3.61459	8.12788	0.00435897	0.0376901	down
BGIOSGA026384	-1.97358	2.2563	8.40779	0.00373616	0.034217	down
BGIOSGA026399	-2.95826	-1.3214	7.49621	0.00618291	0.0460866	down
BGIOSGA026403	-2.13743	0.911194	8.11317	0.00439447	0.0378088	down
BGIOSGA026404	-1.93288	4.75956	8.74678	0.0031015	0.0305093	down	Hexosyltransferase [Source:UniProtKB/TrEMBL;Acc:B8B637]
BGIOSGA026436	-2.8453	0.699656	12.2355	0.000468886	0.0101729	down
BGIOSGA026437	-1.11787	5.09634	9.12711	0.00251849	0.0269251	down
BGIOSGA026441	-1.11386	3.85416	11.4159	0.000728198	0.0129291	down
BGIOSGA026448	-1.98899	3.9311	8.03801	0.00458059	0.0385491	down
BGIOSGA026459	-1.97178	2.49684	10.3537	0.00129216	0.0180859	down
BGIOSGA026476	-1.55402	4.23259	16.895	3.95053e-05	0.00256013	down
BGIOSGA026477	-2.44435	5.35952	9.37546	0.00219909	0.024906	down	BAHD acyltransferase DCR [Source:Projected from Arabidopsis thaliana (AT5G23940) UniProtKB/Swiss-Prot;Acc:Q9FF86]
BGIOSGA026493	-2.70613	4.34326	10.4666	0.0012155	0.0174387	down
BGIOSGA026513	-0.810665	5.93983	8.63935	0.0032898	0.0316147	down	Transmembrane 9 superfamily member [Source:UniProtKB/TrEMBL;Acc:B8B9E8]
BGIOSGA026514	-0.817282	5.13701	8.97591	0.00273562	0.0282431	down
BGIOSGA026527	-1.18175	3.29774	7.50009	0.0061696	0.0460383	down
BGIOSGA026531	-1.46488	3.43781	8.57306	0.00341173	0.0324597	down
BGIOSGA026538	-1.65139	5.8401	10.6118	0.00112369	0.0166324	down	Rhomboid-like protein [Source:UniProtKB/TrEMBL;Acc:B8B9C9]
BGIOSGA026573	-2.79724	3.26411	10.9231	0.000949702	0.0151316	down	Retinoblastoma-related protein 1 [Source:UniProtKB/Swiss-Prot;Acc:A2YXJ7]
BGIOSGA026581	-3.95088	-2.73957	12.4425	0.00041968	0.0095534	down
BGIOSGA026582	-3.85617	2.86658	16.483	4.90878e-05	0.00284133	down	Bidirectional sugar transporter SWEET11 [Source:UniProtKB/Swiss-Prot;Acc:Q19VE6]
BGIOSGA026627	-1.58087	4.30606	12.3363	0.000444223	0.00988024	down	Ras-related protein RABA5b [Source:Projected from Arabidopsis thaliana (AT3G07410) UniProtKB/Swiss-Prot;Acc:Q9SRS5]
BGIOSGA026677	-1.38635	4.0541	14.4074	0.000147224	0.00533516	down
BGIOSGA026691	-3.38579	-1.90033	10.8313	0.000997995	0.015586	down
BGIOSGA026720	-1.82333	1.22784	11.0579	0.000883114	0.0145107	down
BGIOSGA026722	-2.91861	3.5717	7.79188	0.00524815	0.0417963	down
BGIOSGA026744	-2.22787	-0.0805418	10.5182	0.00118205	0.0171836	down
BGIOSGA026785	-1.53523	6.06908	15.9635	6.45747e-05	0.00331712	down
BGIOSGA026786	-4.13123	1.33627	9.3965	0.002174	0.0247552	down	Blue copper protein [Source:UniProtKB/TrEMBL;Acc:A2YWC7]
BGIOSGA026836	-2.9174	0.295501	8.63463	0.00329832	0.0316674	down
BGIOSGA026839	-1.87484	0.514221	11.2481	0.000797037	0.0136847	down
BGIOSGA026921	-0.665348	4.99529	7.45028	0.00634265	0.0467351	down	Golgi SNAP receptor complex member 1 [Source:UniProtKB/TrEMBL;Acc:B8BB28]
BGIOSGA026944	-0.789714	8.37684	9.36255	0.00221464	0.0250105	down	14-3-3 protein, Florigen receptor, Flowerin [Source: Projected from Oryza sativa (Os08g0430500)]
BGIOSGA026952	-1.03504	5.36182	11.7553	0.000606706	0.0117897	down	Protein TIFY 6a [Source:UniProtKB/Swiss-Prot;Acc:A2YVF1]
BGIOSGA026962	-3.15238	2.3661	13.157	0.000286449	0.00773536	down
BGIOSGA027198	-1.67467	7.85152	8.01025	0.00465134	0.0389108	down	Fasciclin-like arabinogalactan-protein-like [Source:UniProtKB/TrEMBL;Acc:A2YTW2]
BGIOSGA027272	-1.06162	3.29511	7.84686	0.0050909	0.0410364	down
BGIOSGA027324	-1.21799	1.34657	7.85414	0.00507043	0.0409895	down
BGIOSGA027371	-4.74847	0.124203	7.53187	0.00606168	0.0456109	down
BGIOSGA027438	-1.01523	4.50274	8.32044	0.00392014	0.0352994	down
BGIOSGA027461	-1.55841	0.751108	11.0456	0.000888993	0.0145316	down	Pectinesterase [Source:UniProtKB/TrEMBL;Acc:B8BBW3]
BGIOSGA027473	-1.4171	0.492215	8.03565	0.00458657	0.0385737	down
BGIOSGA027553	-0.807895	6.07821	7.68432	0.00557027	0.0433358	down	Diacylglycerol kinase [Source:UniProtKB/TrEMBL;Acc:B8BBC8]
BGIOSGA027560	-6.23023	1.51594	7.77104	0.00530904	0.0420687	down	ATP-dependent DNA helicase [Source:UniProtKB/TrEMBL;Acc:B8BB78]
BGIOSGA027601	-3.02333	1.48958	10.4855	0.00120312	0.0173401	down
BGIOSGA027632	-0.788493	5.25787	10.5072	0.00118909	0.0172363	down
BGIOSGA027698	-1.68541	3.12507	9.18939	0.00243422	0.0265324	down
BGIOSGA027707	-1.36694	3.37963	7.71569	0.00547429	0.0428531	down	2-succinylbenzoate--CoA ligase, chloroplastic/peroxisomal [Source:Projected from Arabidopsis thaliana (AT1G30520) UniProtKB/Swiss-Prot;Acc:Q8VYJ1]
BGIOSGA027711	-3.81758	1.50846	12.6823	0.000369133	0.00902158	down
BGIOSGA027747	-1.2125	5.33764	13.0582	0.000301964	0.00795834	down
BGIOSGA027749	-0.580547	5.6891	9.16874	0.00246185	0.0266848	down
BGIOSGA027756	-2.13124	0.247502	12.3904	0.000431541	0.00972683	down
BGIOSGA027805	-1.23288	0.703534	7.48702	0.00621453	0.0461867	down
BGIOSGA027841	-2.97466	0.683694	9.54764	0.00200207	0.0234975	down
BGIOSGA027873	-2.71554	0.977223	12.7972	0.000347143	0.00866895	down
BGIOSGA027875	-1.92617	7.86202	9.09992	0.00255621	0.0270895	down
BGIOSGA027908	-2.16797	-0.802868	11.4538	0.000713467	0.0128731	down
BGIOSGA027916	-1.21816	3.50624	7.27292	0.00700018	0.0494839	down
BGIOSGA027952	-4.09481	-1.9766	13.0903	0.000296824	0.00786397	down
BGIOSGA028009	-0.637482	5.45512	9.35621	0.00222231	0.025054	down
BGIOSGA028031	-0.558788	6.11816	7.83068	0.00513667	0.0412642	down	Transmembrane 9 superfamily member [Source:UniProtKB/TrEMBL;Acc:B8BAY0]
BGIOSGA028057	-2.69252	6.80154	8.5195	0.00351361	0.0330435	down
BGIOSGA028076	-0.812032	6.25556	8.10404	0.00441667	0.0378902	down	LRR receptor kinase BAK1 [Source:UniProtKB/Swiss-Prot;Acc:B8BB68]
BGIOSGA028110	-2.50154	3.88316	9.11219	0.00253912	0.026999	down
BGIOSGA028169	-1.92293	3.21203	10.7305	0.00105384	0.0160217	down
BGIOSGA028191	-7.70498	0.546134	9.02817	0.0026585	0.0277307	down
BGIOSGA028237	-2.0687	3.96854	9.7236	0.00181917	0.0222301	down
BGIOSGA028246	-2.54242	8.07854	12.5951	0.000386754	0.00918523	down	Xyloglucan endotransglucosylase/hydrolase [Source:UniProtKB/TrEMBL;Acc:A2YSQ3]
BGIOSGA028272	-2.30438	2.59435	9.76212	0.00178144	0.0218774	down
BGIOSGA028284	-8.32958	1.80442	13.6161	0.000224254	0.00677771	down
BGIOSGA028287	-4.51609	0.49033	10.2382	0.00137565	0.0187855	down
BGIOSGA028288	-3.90065	1.76169	12.0395	0.000520859	0.0107947	down
BGIOSGA028297	-1.1054	5.17237	19.5004	1.00581e-05	0.00111755	down	ADP-ribosylation factor 3 [Source:Projected from Arabidopsis thaliana (AT2G24765) UniProtKB/Swiss-Prot;Acc:P40940]
BGIOSGA028337	-2.98078	0.51068	7.44619	0.0063571	0.0467982	down
BGIOSGA028351	-2.30743	4.02093	8.64729	0.00327548	0.0315321	down
BGIOSGA028445	-9.74547	-1.47585	7.63256	0.00573238	0.0441877	down
BGIOSGA028458	-1.54811	5.39219	9.99364	0.00157082	0.0202906	down
BGIOSGA028522	-1.65544	1.82633	7.42024	0.00644941	0.0471635	down
BGIOSGA028658	-1.86482	3.58853	8.18945	0.00421347	0.0368872	down
BGIOSGA028686	-2.73849	2.28618	14.2409	0.000160836	0.00560345	down
BGIOSGA028694	-6.40346	-2.69996	8.09177	0.00444667	0.0379958	down
BGIOSGA028706	-3.04435	3.6549	14.1956	0.000164757	0.00570145	down	Probable histone H2A.3 [Source:UniProtKB/Swiss-Prot;Acc:A2YVE5]
BGIOSGA028723	-2.02043	5.26118	8.56566	0.00342562	0.0325427	down
BGIOSGA028731	-2.6295	-1.78273	10.9924	0.00091485	0.0147818	down
BGIOSGA028776	-2.63009	0.302242	10.999	0.00091161	0.0147746	down
BGIOSGA028783	-1.23671	4.95291	9.64414	0.00189957	0.0228365	down
BGIOSGA028855	-2.31411	5.21657	14.1949	0.000164817	0.00570145	down
BGIOSGA028871	-0.965745	1.50763	10.2234	0.0013867	0.0188668	down
BGIOSGA028894	-3.21109	6.08058	10.2341	0.00137871	0.018817	down	Histone H2B.2 [Source:UniProtKB/Swiss-Prot;Acc:A2YWI3]
BGIOSGA028948	-3.69387	3.95024	9.03424	0.0026497	0.0276867	down
BGIOSGA028955	-1.23501	6.40335	18.8472	1.41622e-05	0.00135817	down	Gibberellin-induced A20/AN1 zinc-finger protein, Negative regulation of GA (gibberellin) -mediated cell elongatio [Source: Projected from Oryza sativa (Os08g0504700)]
BGIOSGA028961	-1.70991	0.855736	8.11993	0.00437813	0.0377522	down
BGIOSGA028962	-2.10804	4.14879	8.44002	0.00367053	0.033837	down
BGIOSGA028985	-3.18454	3.61896	10.1405	0.00145049	0.0192956	down
BGIOSGA029027	-1.73762	4.45602	8.43656	0.00367751	0.0338766	down
BGIOSGA029036	-1.48401	3.42041	15.3881	8.75393e-05	0.00390782	down
BGIOSGA029056	-2.69768	-0.0498646	12.8652	0.000334754	0.00846009	down
BGIOSGA029119	-1.17891	1.73817	7.33805	0.006751	0.0484758	down
BGIOSGA029142	-2.61669	-0.132935	18.9008	1.37696e-05	0.00134611	down
BGIOSGA029146	-2.24645	-1.75209	9.646	0.00189764	0.0228365	down
BGIOSGA029160	-0.67536	4.90964	8.01408	0.0046415	0.0388543	down
BGIOSGA029165	-1.05588	4.69064	15.1262	0.00010056	0.0042571	down	Transmembrane 9 superfamily member [Source:UniProtKB/TrEMBL;Acc:B8B9E9]
BGIOSGA029171	-0.843538	6.29847	9.64193	0.00190185	0.0228512	down	Transmembrane 9 superfamily member [Source:UniProtKB/TrEMBL;Acc:B8B9F5]
BGIOSGA029200	-2.0909	1.49207	9.40085	0.00216885	0.0247261	down	WAT1-related protein [Source:UniProtKB/TrEMBL;Acc:A2YY57]
BGIOSGA029243	-1.83266	4.08431	17.4307	2.9798e-05	0.00218553	down
BGIOSGA029244	-1.27104	4.40146	8.1756	0.00424577	0.0371184	down
BGIOSGA029267	-4.66343	-0.0333987	11.4913	0.000699218	0.0127767	down
BGIOSGA029269	-2.4628	2.06433	10.5008	0.00119323	0.0172639	down
BGIOSGA029272	-3.39275	3.04158	9.35395	0.00222505	0.0250649	down	TORTIFOLIA1-like protein 2 [Source:Projected from Arabidopsis thaliana (AT2G07170) UniProtKB/Swiss-Prot;Acc:F4IK92]
BGIOSGA029325	-2.52794	1.95765	12.2521	0.000464736	0.0101429	down	Flavin-containing monooxygenase [Source:UniProtKB/TrEMBL;Acc:B8BE50]
BGIOSGA029327	-3.47929	2.2215	8.47781	0.00359505	0.0335087	down
BGIOSGA029349	-1.05376	3.96477	13.8936	0.000193454	0.00627965	down
BGIOSGA029356	-1.07907	4.72411	7.33209	0.00677343	0.0485891	down	Acyl carrier protein [Source:UniProtKB/TrEMBL;Acc:A2Z3K3]
BGIOSGA029378	-2.84003	1.04371	7.85871	0.00505765	0.0409384	down
BGIOSGA029415	-4.1886	2.56454	29.8005	4.78865e-08	4.31355e-05	down	Dehydration-responsive element-binding protein 1A [Source:UniProtKB/Swiss-Prot;Acc:A2Z389]
BGIOSGA029416	-10.1032	-0.574071	26.3218	2.89014e-07	0.000148766	down	Dehydration-responsive element-binding protein 1H [Source:UniProtKB/Swiss-Prot;Acc:A2Z388]
BGIOSGA029417	-4.52816	1.85651	17.2383	3.29729e-05	0.00232411	down	Dehydration-responsive element-binding protein 1B [Source:UniProtKB/Swiss-Prot;Acc:Q8GUW4]
BGIOSGA029471	-0.963022	2.89849	8.09127	0.0044479	0.0379958	down
BGIOSGA029497	-1.48692	5.55582	9.57855	0.00196864	0.023224	down
BGIOSGA029505	-0.888767	4.97694	10.4258	0.0012427	0.0176682	down
BGIOSGA029517	-0.83695	4.61808	8.40269	0.00374667	0.0342262	down
BGIOSGA029541	-1.36391	1.69069	11.0592	0.000882492	0.0145099	down
BGIOSGA029544	-2.79482	-0.274217	11.4236	0.000725173	0.0129291	down
BGIOSGA029561	-4.16965	2.01952	18.1664	2.02422e-05	0.00172215	down	Glycosyltransferase [Source:UniProtKB/TrEMBL;Acc:B8BCU4]
BGIOSGA029577	-1.83088	1.29732	8.74148	0.00311052	0.0305774	down
BGIOSGA029606	-2.90151	6.48998	19.4054	1.05707e-05	0.0011492	down
BGIOSGA029640	-2.34128	1.1201	7.64576	0.00569059	0.0439888	down	Heat shock factor (HSF)-type, DNA-binding domain containing protein [Source: Projected from Oryza sativa (Os09g0455200)]
BGIOSGA029688	-0.949758	4.9259	9.22276	0.00239025	0.0262803	down
BGIOSGA029690	-4.15366	1.23658	14.2741	0.00015802	0.00554324	down
BGIOSGA029728	-3.22344	0.85918	10.2816	0.00134365	0.0185087	down
BGIOSGA029749	-2.26864	2.57066	13.283	0.000267825	0.00747245	down
BGIOSGA029768	-0.959573	5.37038	8.85782	0.00291836	0.029384	down
BGIOSGA029771	-1.4616	3.52163	11.8628	0.000572649	0.0114583	down
BGIOSGA029806	-2.83683	0.0587686	7.67393	0.00560242	0.0435095	down	Xyloglucan endotransglucosylase/hydrolase [Source:UniProtKB/TrEMBL;Acc:A2Z0Z8]
BGIOSGA029878	-0.581836	4.84619	7.74626	0.0053824	0.0424234	down
BGIOSGA029921	-5.76996	0.419747	19.9423	7.9814e-06	0.00102458	down
BGIOSGA029927	-2.05681	0.458942	7.67005	0.00561447	0.04356	down
BGIOSGA029932	-6.23555	1.48639	15.0072	0.000107102	0.00446931	down
BGIOSGA029953	-4.48207	-1.90801	10.4007	0.00125968	0.0178187	down
BGIOSGA030081	-1.94401	1.19946	9.04554	0.00263336	0.0275482	down
BGIOSGA030092	-5.41422	-1.94401	16.2603	5.5209e-05	0.00301591	down
BGIOSGA030104	-1.82175	1.32935	11.9521	0.000545857	0.0111208	down
BGIOSGA030196	-4.93403	5.24987	7.58557	0.00588374	0.0448252	down
BGIOSGA030236	-2.32148	-0.0900437	8.00006	0.00467759	0.0390571	down
BGIOSGA030307	-2.12242	0.0889893	8.35105	0.00385466	0.0349217	down
BGIOSGA030311	-2.13551	-0.726273	7.55884	0.00597166	0.0452684	down
BGIOSGA030325	-4.8924	-0.0010564	11.3069	0.000772187	0.0134411	down
BGIOSGA030347	-1.20224	6.16746	14.8246	0.000117986	0.00470115	down	AT5g08160 [Source:Projected from Arabidopsis thaliana (AT5G08160) UniProtKB/TrEMBL;Acc:O04265]
BGIOSGA030396	-5.15438	3.40881	10.5874	0.00113858	0.016786	down
BGIOSGA030410	-2.12318	4.68254	19.913	8.10462e-06	0.00102712	down
BGIOSGA030484	-2.48882	-1.02205	10.9404	0.000940879	0.0150324	down	Zinc finger protein WIP6 [Source:Projected from Arabidopsis thaliana (AT1G13290) UniProtKB/Swiss-Prot;Acc:Q9FX68]
BGIOSGA030543	-1.80634	4.9642	7.91632	0.00489907	0.0401183	down
BGIOSGA030563	-2.97624	1.05182	11.1641	0.000833962	0.0141549	down
BGIOSGA030564	-2.41546	4.18926	7.63111	0.00573699	0.0441961	down
BGIOSGA030592	-1.85883	0.5775	10.1817	0.0014184	0.0190393	down
BGIOSGA030593	-0.726417	6.59506	10.9209	0.00095083	0.01514	down
BGIOSGA030598	-2.90757	3.81249	15.5507	8.03217e-05	0.00373777	down	Aminopeptidase [Source:UniProtKB/TrEMBL;Acc:B8BET6]
BGIOSGA030644	-1.29466	3.7296	11.3848	0.00074049	0.0130697	down
BGIOSGA030649	-2.73612	-0.662817	13.3448	0.000259143	0.00733391	down
BGIOSGA030679	-3.35822	2.50241	9.88251	0.00166857	0.0210623	down
BGIOSGA030794	-5.32889	1.24211	16.9577	3.82226e-05	0.00250402	down
BGIOSGA030803	-4.36394	0.0449561	9.68202	0.0018608	0.0225531	down
BGIOSGA030843	-2.48027	2.88593	11.3562	0.000751952	0.0132073	down
BGIOSGA030854	-1.87026	3.34103	9.39118	0.00218032	0.0247824	down
BGIOSGA030894	-2.17308	0.638554	12.2789	0.00045811	0.0100525	down
BGIOSGA030898	-1.74267	4.23081	12.8481	0.000337827	0.00850367	down
BGIOSGA030930	-1.00969	1.79762	7.35379	0.00669216	0.04822	down
BGIOSGA030946	-2.20164	-0.522107	10.7058	0.00106801	0.0161398	down
BGIOSGA030962	-1.85492	0.646709	9.41223	0.00215544	0.0246327	down
BGIOSGA030966	-1.89925	2.96766	8.27761	0.00401369	0.0357968	down
BGIOSGA030981	-1.65979	3.22628	8.73678	0.00311855	0.0305884	down
BGIOSGA031001	-1.04591	2.7022	8.29976	0.00396504	0.0355641	down
BGIOSGA031024	-1.4607	4.62195	19.0238	1.29095e-05	0.00130241	down
BGIOSGA031075	-6.14741	-2.20622	10.1496	0.00144336	0.0192616	down
BGIOSGA031109	-1.53887	1.19304	7.29723	0.00690611	0.049093	down	3-ketoacyl-CoA synthase [Source:UniProtKB/TrEMBL;Acc:B8BDK6]
BGIOSGA031133	-1.91203	1.97674	14.2939	0.00015637	0.00552556	down	Endoglucanase [Source:UniProtKB/TrEMBL;Acc:B8BDT4]
BGIOSGA031168	-3.49012	2.09588	8.4522	0.00364603	0.0337211	down
BGIOSGA031173	-4.25968	0.310324	9.09841	0.00255832	0.0271004	down	Minichromosome maintenance 10 [Source:Projected from Arabidopsis thaliana (AT2G20980) UniProtKB/TrEMBL;Acc:Q5XVE2]
BGIOSGA031193	-2.86842	-0.847471	9.88218	0.00166887	0.0210623	down
BGIOSGA031214	-2.86325	4.15182	7.95201	0.00480341	0.0396647	down
BGIOSGA031230	-2.03328	0.152013	9.23211	0.00237808	0.0261921	down
BGIOSGA031244	-1.29229	4.64369	14.4315	0.000145353	0.00529019	down
BGIOSGA031249	-0.748312	7.11871	9.16421	0.00246794	0.0267113	down	Transmembrane 9 superfamily member [Source:UniProtKB/TrEMBL;Acc:B8BEE0]
BGIOSGA031250	-4.18416	2.38186	9.36277	0.00221437	0.0250105	down
BGIOSGA031274	-8.60983	6.95026	20.8169	5.05357e-06	0.000801642	down
BGIOSGA031276	-0.555282	5.4248	7.34097	0.00674003	0.0484466	down	S-acyltransferase [Source:UniProtKB/TrEMBL;Acc:B8BEL1]
BGIOSGA031297	-0.776409	5.2308	7.34884	0.00671062	0.0483172	down
BGIOSGA031328	-1.29285	5.02049	18.3534	1.83492e-05	0.00162209	down
BGIOSGA031334	-3.28685	1.40777	9.95719	0.00160222	0.0205342	down
BGIOSGA031343	-2.72137	2.83775	13.7018	0.000214255	0.0066633	down
BGIOSGA031394	-1.43923	4.43833	7.58606	0.00588212	0.0448252	down
BGIOSGA031471	-1.98249	0.842362	7.27486	0.00699265	0.0494556	down
BGIOSGA031475	-2.92935	4.7234	8.71577	0.00315468	0.0307466	down
BGIOSGA031504	-1.92007	0.965885	8.59243	0.00337564	0.0321891	down
BGIOSGA031554	-1.96339	3.6872	21.4635	3.60626e-06	0.00065911	down
BGIOSGA031563	-0.963776	5.12787	9.1519	0.00248459	0.0267679	down
BGIOSGA031582	-3.55628	0.0561074	35.6201	2.39801e-09	5.49843e-06	down
BGIOSGA031591	-3.84832	2.67531	9.02818	0.00265849	0.0277307	down
BGIOSGA031630	-0.975472	5.31861	7.98425	0.00471861	0.0392652	down
BGIOSGA031674	-2.88959	-0.155312	8.49138	0.00356832	0.0333705	down
BGIOSGA031719	-3.25836	-1.19986	8.31332	0.00393555	0.0353658	down
BGIOSGA031734	-0.665889	5.74461	9.62063	0.00192404	0.02294	down
BGIOSGA031777	-2.55535	1.34369	8.41618	0.00371897	0.0341215	down	Pectate lyase [Source:UniProtKB/TrEMBL;Acc:B8BH93]
BGIOSGA031896	-0.774054	7.66111	8.75707	0.00308403	0.0304206	down
BGIOSGA031922	-3.20971	1.59001	14.7992	0.000119588	0.00474999	down
BGIOSGA031957	-2.58748	0.798869	9.77722	0.00176687	0.021779	down
BGIOSGA031963	-5.1908	-1.06555	12.3563	0.000439499	0.00981846	down	Origin recognition complex subunit 3, Lateral root developmen [Source: Projected from Oryza sativa (Os10g0402200)]
BGIOSGA031964	-4.84175	0.356232	14.8518	0.000116294	0.00467507	down
BGIOSGA032055	-2.48329	3.73502	10.0275	0.00154219	0.0200496	down
BGIOSGA032097	-4.4927	-0.187868	9.13719	0.00250466	0.0268666	down
BGIOSGA032196	-1.64442	0.135648	11.197	0.000819287	0.0139528	down
BGIOSGA032226	-1.39712	3.22634	7.58704	0.00587893	0.0448252	down
BGIOSGA032228	-2.10222	2.85011	14.111	0.000172334	0.00582655	down	HVA22-like protein [Source:UniProtKB/TrEMBL;Acc:B8BFY7]
BGIOSGA032260	-3.01918	2.9633	22.1775	2.48571e-06	0.000547336	down
BGIOSGA032262	-2.63571	2.83827	12.952	0.000319578	0.00818315	down
BGIOSGA032265	-1.89864	5.16498	7.5584	0.00597309	0.0452684	down
BGIOSGA032267	-2.05298	5.04102	10.708	0.00106674	0.0161303	down
BGIOSGA032289	-2.22003	1.24277	14.6799	0.000127397	0.00496631	down	Putative AUX1-like permease [Source:UniProtKB/TrEMBL;Acc:A2Z521]
BGIOSGA032325	-1.81681	3.55755	7.87485	0.00501269	0.0407314	down
BGIOSGA032328	-1.66446	3.16302	7.35348	0.00669329	0.04822	down
BGIOSGA032369	-3.40416	2.54345	24.6515	6.86908e-07	0.00025109	down
BGIOSGA032370	-5.22864	1.97239	12.7773	0.000350851	0.00870125	down
BGIOSGA032372	-2.70857	3.52658	7.41065	0.00648389	0.0473607	down	Xyloglucan endotransglucosylase/hydrolase [Source:UniProtKB/TrEMBL;Acc:A2Z4J5]
BGIOSGA032441	-1.48523	1.82359	7.59676	0.00584734	0.0447592	down
BGIOSGA032452	-3.58722	-1.71798	10.4522	0.00122506	0.0174962	down	RING-type E3 ubiquitin transferase [Source:UniProtKB/TrEMBL;Acc:B8BFH9]
BGIOSGA032454	-3.5149	2.26454	10.8928	0.000965394	0.0152424	down
BGIOSGA032513	-4.63801	-0.645155	16.2664	5.50309e-05	0.00301591	down
BGIOSGA032516	-0.952811	1.97402	10.9487	0.000936668	0.0150122	down
BGIOSGA032568	-1.01207	4.64959	7.51865	0.00610633	0.0458238	down
BGIOSGA032592	-3.19472	-0.626181	15.9349	6.55596e-05	0.00333538	down
BGIOSGA032640	-0.804174	3.77216	7.68374	0.00557205	0.0433358	down
BGIOSGA032693	-1.65557	3.98299	16.7377	4.29203e-05	0.00261972	down
BGIOSGA032724	-1.83953	1.79016	8.15474	0.00429488	0.0374052	down	S-acyltransferase [Source:UniProtKB/TrEMBL;Acc:B8BGA2]
BGIOSGA032737	-5.68931	-2.22829	11.6914	0.000627881	0.0120561	down	Protein DETOXIFICATION [Source:UniProtKB/TrEMBL;Acc:A2Z676]
BGIOSGA032740	-0.747851	5.24613	13.4891	0.000239947	0.00704533	down
BGIOSGA032780	-6.27345	-0.825683	7.89423	0.00495928	0.0404668	down
BGIOSGA032782	-8.31851	1.6342	9.27048	0.00232877	0.0258408	down
BGIOSGA032783	-8.81562	1.99974	9.34132	0.00224044	0.025182	down
BGIOSGA032858	-2.72532	2.2376	11.8271	0.000583752	0.0115841	down
BGIOSGA032885	-1.5727	1.20895	9.07982	0.00258445	0.0272626	down	Coiled-coil protein, Homologous chromosome pairing and synapsis in meiosi [Source: Projected from Oryza sativa (Os10g0405500)]
BGIOSGA032925	-4.0806	3.14019	11.7817	0.000598148	0.0116999	down	Histone H2A [Source:UniProtKB/TrEMBL;Acc:A2Z7B5]
BGIOSGA032930	-2.60333	-0.504901	10.9548	0.000933615	0.0150021	down
BGIOSGA033012	-1.38365	1.94634	8.28968	0.00398711	0.0356399	down
BGIOSGA033044	-1.74308	3.80523	17.2751	3.23404e-05	0.0023042	down
BGIOSGA033075	-3.96295	0.682227	12.3512	0.000440699	0.00982887	down
BGIOSGA033131	-1.72573	5.99222	10.8735	0.0009755	0.0153411	down
BGIOSGA033144	-1.12708	6.45642	7.58702	0.005879	0.0448252	down
BGIOSGA033180	-1.52992	1.46855	9.09689	0.00256044	0.0271114	down
BGIOSGA033208	-1.03689	4.93066	8.02655	0.00460964	0.0386775	down
BGIOSGA033216	-1.42315	4.38638	12.029	0.000523793	0.0108288	down
BGIOSGA033230	-2.54675	2.1885	9.28793	0.00230669	0.0256523	down
BGIOSGA033248	-3.13893	5.14797	7.60516	0.00582016	0.0446428	down
BGIOSGA033262	-1.13859	5.80279	7.24641	0.0071043	0.04994	down
BGIOSGA033286	-0.834831	5.26082	7.81947	0.00516865	0.0414353	down
BGIOSGA033296	-2.31625	2.72819	11.3693	0.000746666	0.0131506	down	Rhomboid-like protein [Source:UniProtKB/TrEMBL;Acc:A2Z9G1]
BGIOSGA033352	-0.654269	5.63402	7.5055	0.00615108	0.0459931	down
BGIOSGA033360	-1.92644	3.33799	10.4161	0.00124922	0.0177309	down	Peroxidase [Source:UniProtKB/TrEMBL;Acc:A2Z9R2]
BGIOSGA033397	-3.19622	2.79666	13.2362	0.000274594	0.00759078	down	Xyloglucan endotransglucosylase/hydrolase [Source:UniProtKB/TrEMBL;Acc:A2Z9X2]
BGIOSGA033415	-1.72535	1.7979	9.85427	0.00169438	0.0211997	down
BGIOSGA033447	-2.76119	2.97738	12.0809	0.000509421	0.0106627	down	Ethylene-responsive transcription factor 6 [Source:Projected from Arabidopsis thaliana (AT4G17490) UniProtKB/Swiss-Prot;Acc:Q8VZ91]
BGIOSGA033481	-1.75521	3.31427	8.61253	0.00333858	0.0319566	down	Serine/threonine-protein kinase BSK2 [Source:Projected from Arabidopsis thaliana (AT5G46570) UniProtKB/Swiss-Prot;Acc:Q9LS26]
BGIOSGA033490	-1.2306	4.27795	13.4481	0.000245248	0.00715105	down	ABA receptor 9 [Source:UniProtKB/TrEMBL;Acc:A2ZAH5]
BGIOSGA033495	-2.10658	1.2836	9.52763	0.00202401	0.0236737	down
BGIOSGA033510	-1.60653	2.08311	10.0251	0.00154424	0.020056	down
BGIOSGA033596	-1.0631	3.84685	8.88286	0.00287861	0.0291935	down
BGIOSGA033605	-6.40834	2.1952	17.2974	3.19625e-05	0.00229126	down
BGIOSGA033606	-3.06722	-0.579957	10.9423	0.00093993	0.0150324	down
BGIOSGA033620	-4.98823	-1.90517	9.49568	0.00205956	0.0239605	down
BGIOSGA033654	-1.11499	0.57927	7.49607	0.00618337	0.0460866	down
BGIOSGA033678	-1.01258	4.72666	10.5964	0.00113307	0.0167337	down	ATARFC1 [Source:Projected from Arabidopsis thaliana (AT3G22950) UniProtKB/TrEMBL;Acc:A0A384KMJ2]
BGIOSGA033727	-0.892531	3.15825	8.29579	0.00397371	0.0355972	down	HVA22-like protein [Source:UniProtKB/TrEMBL;Acc:A2ZFU6]
BGIOSGA033774	-4.6918	-1.20518	16.6147	4.57937e-05	0.00272408	down
BGIOSGA033810	-7.55799	2.29233	19.6702	9.20256e-06	0.00105985	down
BGIOSGA033814	-1.87735	2.33356	17.5339	2.82228e-05	0.00212397	down	P-loop containing nucleoside triphosphate hydrolases superfamily protein [Source:Projected from Arabidopsis thaliana (AT1G59540) TAIR;Acc:AT1G59540]
BGIOSGA033822	-5.22151	0.599807	16.0991	6.01127e-05	0.00318522	down
BGIOSGA033823	-7.39011	3.14805	19.6157	9.46899e-06	0.00106619	down
BGIOSGA033885	-1.84861	2.26295	8.51663	0.00351915	0.0330577	down
BGIOSGA033930	-1.57318	2.9939	7.47594	0.00625288	0.0463172	down	Bidirectional sugar transporter SWEET14 [Source:UniProtKB/Swiss-Prot;Acc:B8BKP4]
BGIOSGA033963	-8.09604	3.86287	20.2241	6.88787e-06	0.000949473	down
BGIOSGA033970	-5.08792	-0.858009	10.1187	0.00146772	0.0194324	down
BGIOSGA033986	-7.38993	2.90433	19.2799	1.12887e-05	0.00119632	down
BGIOSGA034001	-8.43947	2.17933	16.818	4.11419e-05	0.00259311	down
BGIOSGA034002	-2.84412	-0.628203	13.586	0.000227881	0.00681806	down
BGIOSGA034004	-5.74269	-2.46233	22.0017	2.72409e-06	0.000563171	down
BGIOSGA034005	-2.69053	-0.721289	10.5014	0.00119285	0.0172639	down
BGIOSGA034028	-2.3412	0.374177	15.0545	0.000104453	0.00439819	down
BGIOSGA034045	-1.46767	4.57696	8.7739	0.00305571	0.0302596	down
BGIOSGA034077	-2.84331	1.05629	14.7671	0.000121639	0.00480123	down
BGIOSGA034093	-0.842532	6.15574	10.486	0.00120283	0.0173401	down	Adenylate kinase B (EC 2.7.4.3) (ATP-AMP transphosphorylase) [Source: Projected from Oryza sativa (Os11g0312400)]
BGIOSGA034099	-9.04761	4.42962	17.6833	2.60911e-05	0.00201245	down
BGIOSGA034101	-6.80194	-1.22965	11.9127	0.000557516	0.0113127	down
BGIOSGA034146	-1.16965	2.88902	9.12294	0.00252423	0.0269388	down	Glutathione peroxidase [Source:UniProtKB/TrEMBL;Acc:A2ZDF2]
BGIOSGA034205	-3.1924	0.446502	8.67386	0.00322807	0.0312546	down
BGIOSGA034207	-1.27696	2.93912	11.0238	0.000899488	0.0146367	down	Similar to Auxin-inducible protein [Source: Projected from Oryza sativa (Os11g0247000)]
BGIOSGA034254	-4.42472	-1.06724	7.77711	0.00529124	0.0420068	down
BGIOSGA034255	-1.58317	3.05404	14.5853	0.000133958	0.00508143	down
BGIOSGA034261	-6.47458	-1.15298	9.12993	0.00251462	0.0269251	down
BGIOSGA034295	-2.35185	3.1462	11.6062	0.000657308	0.0123629	down	Carboxypeptidase [Source:UniProtKB/TrEMBL;Acc:A2ZCL8]
BGIOSGA034297	-1.91974	0.953806	8.1349	0.00434212	0.037596	down
BGIOSGA034298	-2.44423	1.3355	16.7341	4.30008e-05	0.00261972	down
BGIOSGA034300	-4.64376	0.940783	9.88003	0.00167082	0.0210623	down
BGIOSGA034326	-1.3824	2.9654	11.8046	0.000590841	0.011617	down	S-domain receptor-like protein kinase family-1 [Source:UniProtKB/TrEMBL;Acc:A2ZCI0]
BGIOSGA034389	-0.868353	5.3045	7.97664	0.00473848	0.0393642	down
BGIOSGA034407	-2.12723	-0.657842	9.85839	0.00169059	0.0211917	down
BGIOSGA034416	-1.01968	7.1366	15.3587	8.89087e-05	0.00394104	down	Coatomer subunit beta [Source:UniProtKB/TrEMBL;Acc:B8BJD1]
BGIOSGA034425	-1.72533	4.23078	12.2763	0.000458745	0.0100525	down
BGIOSGA034463	-1.02912	4.16441	7.53123	0.00606385	0.0456136	down
BGIOSGA034470	-4.49885	2.71202	14.3611	0.000150891	0.00540247	down	Histone H3 [Source:UniProtKB/TrEMBL;Acc:B8B1H8]
BGIOSGA034541	-5.38604	-0.415619	25.684	4.02153e-07	0.000177949	down	Auxin efflux carrier component [Source:UniProtKB/TrEMBL;Acc:B8BIZ4]
BGIOSGA034555	-1.69138	0.301331	10.0193	0.00154912	0.0200987	down
BGIOSGA034602	-2.60665	1.08347	16.4554	4.98079e-05	0.00286245	down
BGIOSGA034608	-3.31209	1.26746	12.3567	0.000439414	0.00981846	down
BGIOSGA034632	-1.67269	2.54183	11.9065	0.000559393	0.0113325	down
BGIOSGA034651	-3.40825	2.19702	12.7337	0.000359132	0.00885439	down
BGIOSGA034676	-2.49599	0.842013	8.23695	0.00410461	0.0362656	down
BGIOSGA034719	-4.54134	0.330864	22.0319	2.6815e-06	0.000563171	down
BGIOSGA034796	-2.47955	0.0314237	16.2591	5.52435e-05	0.00301591	down
BGIOSGA034831	-2.32871	-1.15834	9.12798	0.00251729	0.0269251	down
BGIOSGA034842	-1.79044	0.241166	10.2587	0.00136042	0.0186683	down
BGIOSGA034879	-1.51508	4.03198	10.1624	0.0014333	0.0191781	down
BGIOSGA034890	-6.04274	-0.638196	8.18999	0.00421221	0.0368872	down
BGIOSGA034891	-7.34582	1.1827	10.8921	0.000965753	0.0152424	down
BGIOSGA034898	-1.56795	2.4239	8.48784	0.00357529	0.0333856	down
BGIOSGA034922	-1.77196	0.0180913	7.38273	0.00658532	0.0478085	down
BGIOSGA034926	-1.68385	3.38944	11.925	0.000553844	0.0112563	down	MLO-like protein [Source:UniProtKB/TrEMBL;Acc:B8BJF7]
BGIOSGA034982	-0.718678	4.89146	8.2942	0.0039772	0.0355972	down
BGIOSGA035017	-6.39219	-2.07638	13.9185	0.000190906	0.00622272	down	Auxin-responsive protein [Source:UniProtKB/TrEMBL;Acc:A2ZCQ2]
BGIOSGA035021	-2.09115	1.44439	9.31549	0.00227225	0.0254375	down	Auxin-responsive protein [Source:UniProtKB/TrEMBL;Acc:B8BJR0]
BGIOSGA035032	-10.9536	5.64133	19.8658	8.3075e-06	0.00102712	down
BGIOSGA035036	-3.90772	2.38999	8.4445	0.00366148	0.033803	down
BGIOSGA035039	-7.77113	4.34738	15.9027	6.66827e-05	0.00336445	down
BGIOSGA035072	-1.29433	10.7953	8.29772	0.00396948	0.0355913	down	Tubulin alpha chain [Source:UniProtKB/TrEMBL;Acc:A2ZD27]
BGIOSGA035156	-7.53742	2.3197	12.6265	0.000380315	0.00912684	down
BGIOSGA035204	-0.593793	7.00373	7.78593	0.00526546	0.0419077	down
BGIOSGA035208	-4.87429	3.43418	10.5957	0.00113354	0.0167337	down
BGIOSGA035229	-2.88435	3.44636	7.5395	0.00603607	0.0455132	down
BGIOSGA035261	-11.222	5.39256	19.1488	1.20912e-05	0.00126174	down
BGIOSGA035279	-1.5911	0.872601	7.2681	0.00701899	0.0495695	down
BGIOSGA035280	-7.9165	3.23543	23.2508	1.42189e-06	0.000369721	down
BGIOSGA035318	-1.64822	3.41042	7.88153	0.00499423	0.0406419	down
BGIOSGA035352	-3.52921	3.0851	8.06289	0.00451811	0.038369	down	Carboxypeptidase [Source:UniProtKB/TrEMBL;Acc:B8BKS6]
BGIOSGA035473	-1.21238	6.68829	11.8945	0.00056301	0.0113791	down	Protein WVD2-like 4 [Source:Projected from Arabidopsis thaliana (AT2G35880) UniProtKB/Swiss-Prot;Acc:Q9SJ62]
BGIOSGA035499	-3.69922	2.03845	9.89945	0.00165328	0.0209227	down
BGIOSGA035532	-8.25458	2.74235	8.78252	0.00304131	0.0301525	down
BGIOSGA035549	-5.82408	-0.933875	7.70348	0.00551146	0.0430638	down
BGIOSGA035562	-1.96915	3.46929	11.3519	0.000753724	0.0132074	down
BGIOSGA035639	-3.01973	-0.564391	20.3462	6.46227e-06	0.000915681	down
BGIOSGA035725	-1.03769	2.48529	7.85888	0.00505716	0.0409384	down
BGIOSGA035756	-1.72739	3.54646	11.7737	0.00060073	0.0117091	down
BGIOSGA035759	-2.93115	3.29	16.4509	4.99266e-05	0.00286245	down	Purple acid phosphatase [Source:UniProtKB/TrEMBL;Acc:A2ZN55]
BGIOSGA035777	-1.00928	2.71475	8.15824	0.0042866	0.037346	down	Ergosterol biosynthetic protein 28 [Source:Projected from Arabidopsis thaliana (AT1G10030) UniProtKB/Swiss-Prot;Acc:O80594]
BGIOSGA035791	-2.83808	-1.82551	8.16417	0.0042726	0.0372756	down
BGIOSGA035815	-1.27005	5.66076	7.63269	0.00573199	0.0441877	down
BGIOSGA035830	-2.72284	2.37175	11.5663	0.000671568	0.0124522	down	Kinesin-like protein [Source:UniProtKB/TrEMBL;Acc:B8BN09]
BGIOSGA035845	-1.01681	5.21113	9.83567	0.0017116	0.021329	down	Homeobox-leucine zipper protein HOX33 [Source:UniProtKB/Swiss-Prot;Acc:A2ZMN9]
BGIOSGA035875	-2.05274	4.58699	20.7878	5.13081e-06	0.000808807	down
BGIOSGA035876	-0.527206	6.51719	7.36228	0.00666063	0.0481426	down
BGIOSGA035880	-1.87441	4.09147	17.5874	2.74402e-05	0.00208463	down	Serine/threonine-protein kinase Nek2 [Source:UniProtKB/Swiss-Prot;Acc:A2ZMH2]
BGIOSGA035910	-1.41547	2.88326	21.6262	3.31291e-06	0.000623569	down
BGIOSGA035912	-3.2114	4.06149	9.50089	0.00205372	0.0239256	down	POK2 [Source:Projected from Arabidopsis thaliana (AT3G19050) UniProtKB/TrEMBL;Acc:A0A178VJB1]
BGIOSGA035931	-1.12518	5.93723	11.4533	0.000713682	0.0128731	down
BGIOSGA035949	-0.789852	4.27175	11.8143	0.000587779	0.0116092	down	Hexosyltransferase [Source:UniProtKB/TrEMBL;Acc:A2ZM07]
BGIOSGA035951	-0.899393	5.5749	9.47565	0.00208217	0.0241012	down
BGIOSGA035956	-1.21114	3.38474	10.744	0.00104621	0.0159633	down	Purple acid phosphatase [Source:UniProtKB/TrEMBL;Acc:B8BMN5]
BGIOSGA036005	-1.9396	4.44321	7.43855	0.00638412	0.0468627	down	Glycosyltransferase [Source:UniProtKB/TrEMBL;Acc:B8BMI2]
BGIOSGA036045	-1.94217	1.84721	7.6364	0.00572021	0.0441478	down
BGIOSGA036075	-2.49214	3.65865	14.4375	0.000144888	0.00528088	down	Probable histone H2AXb [Source:UniProtKB/Swiss-Prot;Acc:A2ZL69]
BGIOSGA036146	-2.36014	2.40757	15.2035	9.65221e-05	0.00416052	down
BGIOSGA036184	-1.12584	3.27916	9.12486	0.00252159	0.0269262	down	Lysine histidine transporter-like 8 [Source:Projected from Arabidopsis thaliana (AT1G47670) UniProtKB/Swiss-Prot;Acc:Q9SX98]
BGIOSGA036243	-1.65437	4.64024	16.5432	4.75531e-05	0.00278279	down
BGIOSGA036259	-2.19297	1.48318	10.7266	0.00105604	0.0160454	down	Bifunctional dihydrofolate reductase-thymidylate synthase [Source:UniProtKB/TrEMBL;Acc:B8BPG2]
BGIOSGA036270	-2.12676	3.36879	16.1645	5.80726e-05	0.00312971	down	Probable histone H2A.7 [Source:UniProtKB/Swiss-Prot;Acc:A2ZK29]
BGIOSGA036282	-1.99131	3.49678	8.33492	0.00388903	0.0351272	down	Serine/threonine-protein kinase TIO [Source:Projected from Arabidopsis thaliana (AT1G50240) UniProtKB/Swiss-Prot;Acc:Q2QAV0]
BGIOSGA036318	-1.84995	1.23505	8.25597	0.00406182	0.0360349	down	SYNC2_ARATH [Source:Projected from Arabidopsis thaliana (AT3G07420) UniProtKB/TrEMBL;Acc:A0A178VCZ7]
BGIOSGA036323	-1.48393	5.69686	9.98549	0.00157778	0.0203242	down
BGIOSGA036329	-1.6509	1.01557	9.31735	0.00226995	0.025423	down
BGIOSGA036396	-2.59381	2.5669	8.4223	0.00370647	0.0340439	down	DNA polymerase alpha subunit B [Source:UniProtKB/TrEMBL;Acc:B8BP23]
BGIOSGA036406	-1.05958	4.17605	8.71628	0.00315381	0.0307466	down
BGIOSGA036408	-1.74149	2.6107	12.3325	0.000445133	0.00988304	down
BGIOSGA036457	-3.75182	-0.693128	17.8365	2.40725e-05	0.00191532	down
BGIOSGA036475	-1.31182	4.52596	9.47822	0.00207925	0.0240936	down	Protein SUPPRESSOR OF GENE SILENCING 3 homolog [Source:UniProtKB/Swiss-Prot;Acc:A2ZIW7]
BGIOSGA036573	-4.81498	2.72607	11.2133	0.000812124	0.0138776	down
BGIOSGA036593	-1.65527	3.44643	7.59124	0.00586526	0.0447877	down
BGIOSGA036597	-2.78177	0.712095	10.0387	0.00153284	0.0200214	down
BGIOSGA036639	-3.14771	2.11373	11.6705	0.000634987	0.0121056	down	Leucine-rich repeat receptor-like protein kinase PXC1 [Source:Projected from Arabidopsis thaliana (AT2G36570) UniProtKB/Swiss-Prot;Acc:Q9SJQ1]
BGIOSGA036657	-1.92721	0.810689	14.1341	0.000170229	0.00579663	down
BGIOSGA036680	-2.74819	-1.84713	7.40629	0.00649962	0.0473933	down
BGIOSGA036726	-1.64764	3.59928	9.30875	0.00228061	0.0255062	down	Hexosyltransferase [Source:UniProtKB/TrEMBL;Acc:B8BP15]
BGIOSGA036744	-1.72773	1.84708	9.15332	0.00248268	0.0267679	down
BGIOSGA036760	-2.16647	1.95198	7.74797	0.00537729	0.0424096	down
BGIOSGA036773	-1.19405	2.99096	8.92865	0.00280731	0.0286664	down	Hypoxia-induced gene domain 3 [Source:UniProtKB/TrEMBL;Acc:A2ZHD7]
BGIOSGA036818	-0.883289	4.60286	8.49756	0.00355623	0.0332945	down
BGIOSGA036861	-3.93882	2.65182	9.0214	0.00266838	0.0277762	down
BGIOSGA036872	-3.8098	0.358891	10.6898	0.00107729	0.0162134	down
BGIOSGA036876	-2.44222	-0.160091	7.40199	0.00651516	0.0474655	down
BGIOSGA036924	-3.46016	0.0974837	11.8181	0.000586577	0.0116092	down
BGIOSGA037001	-2.12734	-0.450314	16.1277	5.92111e-05	0.00316415	down
BGIOSGA037078	-0.975263	3.05935	7.32704	0.0067925	0.0486452	down	Protein transport protein Sec61 subunit beta [Source:UniProtKB/TrEMBL;Acc:A2ZIJ6]
BGIOSGA037098	-1.1217	3.97775	9.63767	0.00190627	0.0228663	down
BGIOSGA037126	-1.21826	3.04993	8.95029	0.00277425	0.0285135	down
BGIOSGA037142	-0.63231	5.08661	8.7658	0.00306932	0.0303339	down	AP complex subunit sigma [Source:Projected from Arabidopsis thaliana (AT1G47830) UniProtKB/TrEMBL;Acc:A0A178W398]
BGIOSGA037160	-3.96344	-0.652881	10.5389	0.0011689	0.0170614	down
BGIOSGA037224	-1.44129	2.32152	14.1905	0.000165201	0.00570145	down
BGIOSGA037252	-2.33191	2.45374	13.401	0.000251494	0.00725765	down
BGIOSGA037323	-1.8678	3.11473	10.7478	0.00104406	0.0159633	down
BGIOSGA037375	-3.77063	2.71873	16.3927	5.14834e-05	0.00291147	down
BGIOSGA037377	-6.28858	0.884878	27.1757	1.85782e-07	0.000120024	down
BGIOSGA037380	-2.41392	-0.601042	8.43724	0.00367613	0.0338763	down
BGIOSGA037381	-3.35121	0.523112	13.9511	0.000187628	0.00620229	down
BGIOSGA037400	-2.57596	1.66895	18.3046	1.88249e-05	0.00163724	down
BGIOSGA037405	-1.98148	1.70036	9.47791	0.0020796	0.0240936	down
BGIOSGA037521	-0.693771	5.45534	9.62771	0.00191663	0.0229323	down
BGIOSGA037526	-5.99228	0.223406	9.35807	0.00222005	0.0250533	down
BGIOSGA037560	-1.31923	0.282412	9.37684	0.00219744	0.0248984	down
BGIOSGA037588	-5.2205	0.372063	14.165	0.000167455	0.00574388	down	Lipoxygenase [Source:UniProtKB/TrEMBL;Acc:B8BMH9]
BGIOSGA037590	-1.26775	2.62947	7.89363	0.00496093	0.0404672	down	DNA-directed RNA polymerase subunit [Source:UniProtKB/TrEMBL;Acc:A2ZLM4]
BGIOSGA037610	-0.842755	7.5445	12.3246	0.000447019	0.00991619	down
BGIOSGA037620	-2.97347	1.22924	11.0924	0.000866808	0.0144097	down
BGIOSGA037622	-2.8801	3.81725	20.2755	6.70533e-06	0.000938459	down
BGIOSGA037674	-2.08866	-1.47143	8.66515	0.00324354	0.0313323	down
BGIOSGA037679	-1.50903	1.9071	10.4095	0.00125366	0.017764	down
BGIOSGA037741	-2.56937	3.81604	7.25719	0.00706176	0.049738	down	Auxin-responsive protein [Source:UniProtKB/TrEMBL;Acc:A2ZMF2]
BGIOSGA037742	-2.61281	4.79996	15.8003	7.03899e-05	0.00343399	down
BGIOSGA037802	-1.52876	5.67818	10.454	0.00122381	0.0174962	down
BGIOSGA037820	-2.55333	2.92295	10.8385	0.000994102	0.0155638	down
BGIOSGA037827	-2.16871	0.0226826	9.09017	0.00256987	0.0271656	down
BGIOSGA037844	-2.06236	3.09819	8.05446	0.00453919	0.03838	down
BGIOSGA037850	-2.8092	4.99718	11.2005	0.000817765	0.0139457	down
BGIOSGA037858	-3.97309	-0.643833	7.31789	0.00682717	0.0488081	down
BGIOSGA037876	-0.910306	5.27317	9.67513	0.00186779	0.0226217	down
BGIOSGA037902	-1.01825	4.72126	11.7527	0.000607557	0.0117966	down
BGIOSGA037913	-1.09039	2.23674	8.8413	0.0029449	0.0295686	down
BGIOSGA037916	-0.857468	1.35702	9.48352	0.00207326	0.0240529	down
BGIOSGA037999	-4.36556	0.0927217	20.8194	5.04693e-06	0.000801642	down
BGIOSGA038096	-9.04726	2.61985	13.8321	0.000199896	0.00643085	down
BGIOSGA038147	-5.94111	0.129033	9.78426	0.00176012	0.021779	down
BGIOSGA038198	-5.94991	3.14027	14.5176	0.000138854	0.00515806	down
BGIOSGA038235	-0.760755	7.52976	9.02613	0.00266148	0.0277354	down
BGIOSGA040486	-0.795883	3.99017	11.6218	0.000651838	0.0122967	down	cytochrome B5-like protein [Source:Projected from Arabidopsis thaliana (AT1G60660) TAIR;Acc:AT1G60660]
BGIOSGA040489	-1.75347	2.5184	7.44575	0.00635863	0.0467982	down
BGIOSGA040502	-8.53161	3.00252	13.1013	0.000295086	0.00784819	down
BGIOSGA040547	-3.23716	1.63228	7.95951	0.00478353	0.0395575	down
BGIOSGA040615	-5.70738	-1.69752	10.1092	0.00147528	0.019512	down
BGIOSGA040639	-1.70495	1.56751	13.3242	0.000262008	0.0073786	down
BGIOSGA040675	-1.13495	3.14083	8.66682	0.00324056	0.0313211	down
ENSRNA049493995	-1.39506	-0.375473	7.35591	0.00668428	0.0481964	down	Small nucleolar RNA snoR8a
BGIOSGA000002	1.1093	6.87232	9.45616	0.00210441	0.0242602	up
BGIOSGA000028	1.2203	2.91792	9.89829	0.00165433	0.0209255	up
BGIOSGA000044	6.17535	-1.23019	9.64418	0.00189953	0.0228365	up
BGIOSGA000049	1.52806	5.5384	10.7818	0.00102502	0.0158026	up
BGIOSGA000055	1.43553	4.20512	8.76423	0.00307195	0.030337	up
BGIOSGA000070	0.711913	6.14452	7.6242	0.00575902	0.0443118	up	E3 ubiquitin-protein ligase RGLG3 [Source:Projected from Arabidopsis thaliana (AT5G63970) UniProtKB/Swiss-Prot;Acc:Q8RX26]
BGIOSGA000076	2.04091	1.56876	11.131	0.000848974	0.0142721	up
BGIOSGA000101	3.06691	4.09304	7.87275	0.00501852	0.0407656	up
BGIOSGA000131	3.94266	3.04834	15.3616	8.87743e-05	0.00394104	up
BGIOSGA000132	3.52975	-1.28148	10.2002	0.00140425	0.0189747	up
BGIOSGA000133	2.0449	6.45471	19.9372	8.00265e-06	0.00102458	up
BGIOSGA000167	1.46724	7.02197	12.5875	0.000388335	0.0091865	up
BGIOSGA000172	2.91308	2.177	11.867	0.000571382	0.0114467	up	Probable esterase PIR7A [Source:UniProtKB/Swiss-Prot;Acc:A2WYS8]
BGIOSGA000229	2.7461	-1.50954	12.5882	0.000388191	0.0091865	up
BGIOSGA000282	8.86945	7.76383	23.8199	1.05783e-06	0.000313568	up
BGIOSGA000313	0.973226	2.74613	8.20691	0.00417312	0.0366612	up
BGIOSGA000374	1.35612	7.31262	7.84374	0.0050997	0.0410548	up
BGIOSGA000382	1.00784	5.4799	7.5957	0.00585077	0.0447719	up
BGIOSGA000405	0.822372	5.03002	13.0747	0.000299305	0.00789652	up
BGIOSGA000425	0.980502	6.48018	10.828	0.000999774	0.0156041	up
BGIOSGA000430	2.58195	5.8416	14.3596	0.000151009	0.00540247	up	bZIP transcription factor, Abiotic stress response, ABA signaling, Suppressor of floral transition upon drought stres [Source: Projected from Oryza sativa (Os01g0867300)]
BGIOSGA000433	6.16384	5.13902	15.1255	0.000100596	0.0042571	up
BGIOSGA000455	1.31266	3.74868	10.0152	0.00155257	0.0201327	up
BGIOSGA000481	0.977027	5.88151	7.43797	0.0063862	0.0468644	up
BGIOSGA000487	7.38923	-1.32998	10.2587	0.0013604	0.0186683	up
BGIOSGA000489	1.78905	3.87529	11.8768	0.000568385	0.0114412	up
BGIOSGA000510	2.59941	0.563281	11.3655	0.000748198	0.0131597	up
BGIOSGA000545	2.03619	3.30718	17.2467	3.28263e-05	0.00232411	up
BGIOSGA000553	1.55061	4.99137	12.9975	0.000311911	0.0081355	up
BGIOSGA000577	2.02699	1.21857	9.15954	0.00247425	0.0267261	up
BGIOSGA000586	1.9788	1.72038	11.6997	0.000625093	0.0120444	up	Cinnamate-4-hydroxylase [Source:Projected from Arabidopsis thaliana (AT2G30490) UniProtKB/TrEMBL;Acc:B1GV49]
BGIOSGA000592	1.47091	3.30161	13.3182	0.000262838	0.0073823	up
BGIOSGA000601	1.15362	5.82425	7.95777	0.00478815	0.0395826	up
BGIOSGA000602	1.46729	2.75166	13.9227	0.000190483	0.00622272	up
BGIOSGA000625	2.21492	1.37438	20.1921	7.00415e-06	0.000960101	up
BGIOSGA000661	1.32568	1.52348	10.1867	0.00141458	0.0190387	up
BGIOSGA000663	0.641994	5.04203	9.11472	0.00253561	0.0269845	up
BGIOSGA000680	1.00871	3.62131	11.5569	0.000674997	0.0124815	up
BGIOSGA000690	1.78531	5.68698	10.9484	0.000936847	0.0150122	up
BGIOSGA000693	2.28677	6.77656	10.7662	0.00103372	0.0158689	up	Diacylglycerol kinase [Source:UniProtKB/TrEMBL;Acc:B8AAF8]
BGIOSGA000702	1.5402	3.44866	25.5947	4.21191e-07	0.000179192	up
BGIOSGA000717	1.80048	3.59992	18.0973	2.09897e-05	0.0017539	up
BGIOSGA000730	1.26745	4.52179	15.4708	8.37901e-05	0.00381368	up
BGIOSGA000739	0.991215	1.51272	8.93202	0.00280214	0.0286367	up
BGIOSGA000747	0.642783	5.49061	8.9513	0.00277272	0.0285106	up
BGIOSGA000754	1.59977	4.05219	9.56182	0.00198666	0.0233673	up
BGIOSGA000758	3.02591	1.85872	13.4676	0.000242718	0.00711014	up
BGIOSGA000776	0.854833	4.16806	9.34469	0.00223632	0.0251581	up
BGIOSGA000793	1.2078	1.34303	8.41006	0.0037315	0.0342078	up
BGIOSGA000799	1.4463	5.38846	12.414	0.000426132	0.0096567	up
BGIOSGA000810	0.949419	4.97308	9.48981	0.00206617	0.023993	up
BGIOSGA000839	4.44853	0.330624	15.8958	6.69254e-05	0.00336445	up
BGIOSGA000869	4.70255	0.833504	12.6404	0.000377498	0.00912482	up
BGIOSGA000870	2.34914	3.38803	17.1025	3.54152e-05	0.00237564	up
BGIOSGA000881	7.73446	3.06455	17.6596	2.6418e-05	0.00202527	up
BGIOSGA000887	2.65642	0.989309	11.9602	0.000543496	0.0110833	up
BGIOSGA000900	1.19671	4.77462	7.45989	0.00630889	0.046568	up	Starch synthase, chloroplastic/amyloplastic [Source:UniProtKB/TrEMBL;Acc:B8A8Q2]
BGIOSGA000905	2.55893	9.63951	12.6216	0.000381315	0.00914213	up
BGIOSGA000911	1.44819	6.61545	10.7955	0.00101746	0.0157245	up
BGIOSGA000942	1.29979	4.46059	11.433	0.000721508	0.0129291	up
BGIOSGA000945	6.55661	5.34901	23.6747	1.14073e-06	0.00032695	up	Group 3 late embryogenesis abundant protein [Source:UniProtKB/TrEMBL;Acc:A2WU85]
BGIOSGA000954	2.44858	4.89086	13.606	0.000225458	0.00677771	up
BGIOSGA000961	1.16758	4.77927	11.8323	0.000582132	0.0115772	up
BGIOSGA000974	0.99411	7.72343	7.71898	0.00546432	0.0427883	up
BGIOSGA000987	4.52807	3.51923	13.3832	0.000253893	0.00728673	up
BGIOSGA000988	3.54332	2.97083	17.1929	3.3769e-05	0.00232411	up
BGIOSGA001005	0.862453	3.04711	8.0252	0.00461309	0.0386935	up
BGIOSGA001007	2.40664	4.16672	11.0649	0.000879767	0.0145099	up
BGIOSGA001025	1.14227	7.64902	8.10179	0.00442216	0.0379096	up	AT4G03560 protein [Source:Projected from Arabidopsis thaliana (AT4G03560) UniProtKB/TrEMBL;Acc:B9DFD5]
BGIOSGA001049	2.80196	0.57583	15.1405	9.97979e-05	0.00424469	up
BGIOSGA001060	1.10626	4.98359	12.157	0.000489037	0.010453	up	Persulfide dioxygenase ETHE1 homolog, mitochondrial [Source:Projected from Arabidopsis thaliana (AT1G53580) UniProtKB/Swiss-Prot;Acc:Q9C8L4]
BGIOSGA001085	2.52658	5.17515	13.6283	0.000222807	0.00677771	up
BGIOSGA001100	8.40121	5.05576	15.3733	8.82275e-05	0.0039266	up
BGIOSGA001101	0.858553	5.62801	11.8029	0.000591399	0.011617	up	Site-2 protease [Source:Projected from Arabidopsis thaliana (AT4G20310) UniProtKB/TrEMBL;Acc:A0A0F6SCX9]
BGIOSGA001123	2.38272	0.676043	11.394	0.000736831	0.0130325	up
BGIOSGA001124	2.79521	2.14947	20.2238	6.88897e-06	0.000949473	up
BGIOSGA001128	7.97026	1.00823	20.5206	5.89921e-06	0.000875234	up
BGIOSGA001130	1.25919	2.79905	11.8893	0.000564567	0.0114007	up	Mitogen-activated protein kinase [Source:UniProtKB/TrEMBL;Acc:B8ACE1]
BGIOSGA001163	2.07239	-0.598443	7.53673	0.00604537	0.0455289	up
BGIOSGA001174	0.872294	3.8785	8.37419	0.00380586	0.0345791	up
BGIOSGA001201	1.08551	1.69431	10.8128	0.001008	0.015666	up
BGIOSGA001210	0.829583	6.28236	8.83312	0.00295812	0.0296404	up
BGIOSGA001229	2.76208	4.20774	14.8376	0.000117179	0.00468381	up
BGIOSGA001233	1.34954	5.57257	7.74644	0.00538184	0.0424234	up	ABC transporter G family member 36 [Source:UniProtKB/Swiss-Prot;Acc:A2WSH0]
BGIOSGA001277	4.50444	-1.94179	11.1562	0.000837525	0.0141828	up
BGIOSGA001300	3.01217	0.853634	17.5139	2.85215e-05	0.00213463	up
BGIOSGA001420	3.44648	2.6901	11.5916	0.000662492	0.0124001	up
BGIOSGA001432	4.51498	-2.29313	10.7421	0.00104727	0.0159676	up
BGIOSGA001444	1.91954	1.29799	10.5	0.00119373	0.0172639	up
BGIOSGA001497	1.18094	-0.521099	7.6939	0.00554079	0.0431993	up
BGIOSGA001521	0.974296	5.38921	7.83136	0.00513476	0.0412642	up	Alpha-galactosidase [Source:UniProtKB/TrEMBL;Acc:B8A990]
BGIOSGA001542	1.7769	6.09012	11.0915	0.000867257	0.0144097	up
BGIOSGA001545	3.06259	5.69757	11.0276	0.000897669	0.014626	up
BGIOSGA001562	1.36687	1.93721	7.32496	0.00680035	0.0486854	up	Short integuments 2, mitochondrial [Source:Projected from Arabidopsis thaliana (AT2G41670) UniProtKB/Swiss-Prot;Acc:Q8L607]
BGIOSGA001587	4.62078	3.11178	12.1233	0.000497945	0.0105274	up
BGIOSGA001601	4.96573	-1.01239	12.3725	0.000435705	0.00976284	up
BGIOSGA001652	1.37723	1.49783	22.8596	1.74276e-06	0.000439559	up	Hydroxyethylthiazole kinase [Source:Projected from Arabidopsis thaliana (AT3G24030) UniProtKB/Swiss-Prot;Acc:Q9LIQ4]
BGIOSGA001660	0.980194	3.86781	9.14819	0.00248964	0.0267941	up
BGIOSGA001686	0.709608	2.05332	7.29157	0.00692788	0.0491477	up
BGIOSGA001687	0.68815	3.58045	8.26718	0.00403682	0.0359015	up
BGIOSGA001697	4.23938	4.27683	22.2788	2.35791e-06	0.000540647	up
BGIOSGA001700	2.01357	8.34726	8.44059	0.00366937	0.033837	up
BGIOSGA001705	1.14038	4.99463	8.78667	0.00303439	0.0301151	up
BGIOSGA001712	1.57905	-0.301732	7.40915	0.00648929	0.0473728	up
BGIOSGA001729	0.829785	3.90066	10.7206	0.00105951	0.0160574	up
BGIOSGA001747	1.05354	5.03971	10.7412	0.00104775	0.0159676	up
BGIOSGA001790	0.943754	6.25883	7.59451	0.00585464	0.0447877	up
BGIOSGA001799	1.06697	5.79277	9.9692	0.00159181	0.0204414	up	Phospholipase [Source:UniProtKB/TrEMBL;Acc:B8A6S5]
BGIOSGA001811	9.69475	4.13825	14.145	0.00016925	0.00578659	up
BGIOSGA001818	1.29808	3.02216	9.53303	0.00201807	0.0236193	up
BGIOSGA001826	4.75341	1.48794	26.646	2.44361e-07	0.000142172	up
BGIOSGA001827	5.21479	-0.397467	12.3719	0.000435848	0.00976284	up
BGIOSGA001875	2.63792	2.38024	20.4057	6.26422e-06	0.000892875	up
BGIOSGA001877	0.716662	3.62146	8.82331	0.00297407	0.0297176	up	Rhomboid-like protein 14, mitochondrial [Source:Projected from Arabidopsis thaliana (AT3G17611) UniProtKB/Swiss-Prot;Acc:Q8RXW0]
BGIOSGA001896	1.16115	4.01829	20.425	6.20142e-06	0.000892875	up
BGIOSGA001905	1.00001	7.11518	11.9317	0.000551872	0.0112252	up
BGIOSGA001910	3.06503	3.74487	12.5574	0.000394642	0.00923345	up
BGIOSGA001916	1.19252	3.52283	7.48961	0.0062056	0.0461602	up
BGIOSGA001917	1.29829	5.14642	11.6967	0.000626105	0.0120505	up
BGIOSGA001923	1.40154	5.29363	11.5867	0.000664263	0.0124012	up
BGIOSGA001929	0.747012	6.37289	8.39114	0.00377055	0.0343572	up
BGIOSGA001941	1.09647	6.09471	11.0517	0.000886049	0.0145205	up
BGIOSGA001947	1.20383	0.450967	10.2504	0.00136657	0.0187069	up
BGIOSGA001967	2.2928	7.92847	17.0184	3.70201e-05	0.00245071	up	Zinc inducible protein [Source:UniProtKB/TrEMBL;Acc:A2TEQ3]
BGIOSGA001968	2.38363	6.81863	15.791	7.07375e-05	0.00343765	up
BGIOSGA002022	1.13236	5.22229	8.36811	0.00381862	0.03467	up
BGIOSGA002059	7.92846	-2.74402	7.60149	0.00583201	0.0447097	up
BGIOSGA002089	8.50792	5.6966	18.9538	1.33921e-05	0.00131944	up
BGIOSGA002090	6.50256	3.6521	18.0713	2.12788e-05	0.0017539	up
BGIOSGA002092	1.6467	2.74698	7.90472	0.00493061	0.040276	up	3-methyl-2-oxobutanoate hydroxymethyltransferase [Source:UniProtKB/TrEMBL;Acc:A2WM98]
BGIOSGA002113	1.31916	4.87665	14.5352	0.000137566	0.00513836	up
BGIOSGA002118	1.04726	4.89537	8.44482	0.00366084	0.033803	up
BGIOSGA002150	4.68721	-2.62324	9.68538	0.0018574	0.0225336	up
BGIOSGA002184	4.95828	-0.749522	9.1512	0.00248555	0.0267679	up
BGIOSGA002186	2.5793	5.87779	11.4965	0.000697279	0.0127625	up	Homeobox-leucine zipper family protein / lipid-binding START domain-containing protein [Source:Projected from Arabidopsis thaliana (AT1G52150) UniProtKB/TrEMBL;Acc:B3H4G8]
BGIOSGA002224	2.1467	2.93372	15.6251	7.72218e-05	0.0036542	up	Phosphotransferase [Source:UniProtKB/TrEMBL;Acc:B8ADP4]
BGIOSGA002232	1.54427	4.75277	8.63593	0.00329596	0.0316568	up
BGIOSGA002233	5.27587	1.06749	22.5907	2.00449e-06	0.000481497	up
BGIOSGA002242	7.07274	3.44981	19.4555	1.02971e-05	0.00112904	up
BGIOSGA002244	1.66538	2.4814	16.928	3.88255e-05	0.00253038	up
BGIOSGA002279	0.968656	1.83902	9.92313	0.00163214	0.0207909	up
BGIOSGA002302	2.38701	6.81028	13.6914	0.000215444	0.00668379	up	Probable galactinol--sucrose galactosyltransferase 5 [Source:Projected from Arabidopsis thaliana (AT5G40390) UniProtKB/Swiss-Prot;Acc:Q9FND9]
BGIOSGA002326	2.62218	2.07631	25.5708	4.2644e-07	0.000179192	up
BGIOSGA002342	2.56262	-0.595664	7.81649	0.00517716	0.0414666	up
BGIOSGA002345	2.16455	5.25781	11.278	0.000784313	0.01354	up
BGIOSGA002347	0.812312	5.45897	8.59384	0.00337302	0.0321885	up
BGIOSGA002389	2.04971	8.57898	12.1201	0.000498824	0.0105371	up
BGIOSGA002390	1.76048	0.580746	7.54502	0.00601761	0.0454284	up
BGIOSGA002391	1.67568	3.17778	8.06697	0.00450794	0.0383248	up	NBS-LRR disease resistance protein [Source:UniProtKB/TrEMBL;Acc:A2WKP4]
BGIOSGA002440	1.69958	1.15928	7.7764	0.00529331	0.04201	up
BGIOSGA002441	0.809661	5.83638	10.464	0.00121725	0.017454	up
BGIOSGA002444	6.70266	4.09303	17.0077	3.72278e-05	0.00245801	up
BGIOSGA002445	5.37856	2.51819	19.0919	1.2457e-05	0.00127745	up
BGIOSGA002461	1.92822	5.88681	15.7641	7.17511e-05	0.00347353	up
BGIOSGA002467	1.50081	2.61777	10.8203	0.00100392	0.0156365	up
BGIOSGA002469	2.54557	1.57239	8.48719	0.00357655	0.0333856	up
BGIOSGA002477	2.21899	7.00941	9.00619	0.00269067	0.0279507	up
BGIOSGA002480	3.70382	5.08122	8.51727	0.00351793	0.0330577	up
BGIOSGA002490	1.2333	2.61028	8.18567	0.00422225	0.0369513	up
BGIOSGA002508	0.949214	2.33733	8.46987	0.00361078	0.0335565	up
BGIOSGA002519	0.950708	4.45095	14.8736	0.000114962	0.00466029	up
BGIOSGA002527	1.46876	5.96531	17.8372	2.40635e-05	0.00191532	up
BGIOSGA002555	2.11285	3.65997	18.8651	1.40296e-05	0.00135305	up
BGIOSGA002576	0.605552	7.08891	9.38935	0.00218249	0.0247942	up	Sphingosine-1-phosphate lyase, Disease resistance respons [Source: Projected from Oryza sativa (Os01g0100900)]
BGIOSGA002595	3.16043	-0.364985	7.97709	0.00473731	0.0393642	up
BGIOSGA002603	0.930707	5.55297	12.9682	0.00031682	0.00818315	up	Serine/Threonine-kinase ATM-like protein [Source:Projected from Arabidopsis thaliana (AT3G48190) UniProtKB/TrEMBL;Acc:A0A1I9LQ79]
BGIOSGA002621	0.700913	5.68265	7.29129	0.00692896	0.0491477	up
BGIOSGA002627	1.55012	6.28883	7.50497	0.00615289	0.0459931	up
BGIOSGA002694	1.09412	2.35615	8.07348	0.00449179	0.0382355	up
BGIOSGA002696	1.51893	1.50102	9.76231	0.00178126	0.0218774	up
BGIOSGA002698	1.77578	4.85023	11.5708	0.000669967	0.0124432	up
BGIOSGA002714	1.2655	6.33302	11.2255	0.000806792	0.0138052	up
BGIOSGA002715	2.06542	-0.0893658	9.00478	0.00269274	0.0279606	up
BGIOSGA002723	6.53249	2.12131	12.4479	0.000418458	0.0095342	up
BGIOSGA002724	1.0284	1.51979	7.72587	0.00544352	0.0426652	up
BGIOSGA002799	1.46998	5.73431	9.63737	0.00190658	0.0228663	up
BGIOSGA002804	1.75676	0.601848	12.8522	0.000337076	0.00849325	up
BGIOSGA002807	1.79822	3.25911	14.5822	0.000134178	0.00508143	up
BGIOSGA002808	1.53106	2.85618	8.96654	0.00274968	0.0283651	up
BGIOSGA002820	5.35749	7.08701	11.9076	0.000559047	0.0113325	up
BGIOSGA002840	4.78433	3.91055	15.8615	6.81519e-05	0.00338941	up
BGIOSGA002844	0.906207	5.47542	9.58786	0.00195868	0.0231499	up	Transcription initiation factor TFIID subunit 15b [Source:Projected from Arabidopsis thaliana (AT5G58470) UniProtKB/Swiss-Prot;Acc:Q94KD0]
BGIOSGA002846	1.23679	3.84695	8.46007	0.00363028	0.0336505	up	Transcription factor, Dehydration and salt stress toleranc [Source: Projected from Oryza sativa (Os01g0165000)]
BGIOSGA002862	0.844598	6.45687	8.16513	0.00427033	0.0372686	up
BGIOSGA002903	0.891836	5.70367	7.46671	0.00628502	0.046487	up
BGIOSGA002905	2.33512	-2.01044	9.66453	0.0018786	0.0227361	up
BGIOSGA002908	0.775805	7.18073	7.81457	0.00518268	0.0414845	up	FACT complex subunit SSRP1 [Source:UniProtKB/TrEMBL;Acc:B8ADM5]
BGIOSGA002926	2.32025	5.7511	18.6218	1.59391e-05	0.001478	up
BGIOSGA002992	3.4168	3.8425	13.1681	0.000284762	0.00772718	up
BGIOSGA003011	0.803714	4.21414	9.38865	0.00218333	0.0247942	up
BGIOSGA003034	1.54397	4.0861	12.6905	0.000367523	0.00899967	up
BGIOSGA003037	0.813603	4.16891	8.95122	0.00277284	0.0285106	up
BGIOSGA003046	1.23281	6.99952	7.29305	0.0069222	0.0491477	up	Chlorophyll b reductase, Leaf senescenc [Source: Projected from Oryza sativa (Os01g0227100)]
BGIOSGA003064	1.0165	3.69762	9.37406	0.00220077	0.0249138	up
BGIOSGA003117	1.54931	3.49856	11.1518	0.000839502	0.0142001	up
BGIOSGA003142	2.03285	1.70321	9.13809	0.00250342	0.0268666	up
BGIOSGA003164	1.20592	5.5942	9.10418	0.00255026	0.0270719	up
BGIOSGA003166	1.12882	7.72399	8.1958	0.00419874	0.0368222	up	Importin subunit alpha [Source:UniProtKB/TrEMBL;Acc:A2WMY5]
BGIOSGA003168	2.30461	0.780737	9.68946	0.00185328	0.0225162	up
BGIOSGA003169	2.00595	4.81241	9.704	0.00183868	0.0224359	up
BGIOSGA003186	2.1337	-1.26265	8.09709	0.00443364	0.0379712	up
BGIOSGA003230	3.80842	1.44239	13.7721	0.000206373	0.00651457	up
BGIOSGA003235	0.962718	3.40259	10.7688	0.00103224	0.0158557	up
BGIOSGA003250	11.5631	1.13402	9.99591	0.00156888	0.0202906	up
BGIOSGA003314	1.47879	2.80827	13.0314	0.000306306	0.00803917	up
BGIOSGA003321	9.76865	-1.15349	14.44	0.000144693	0.00528088	up	WAT1-related protein [Source:UniProtKB/TrEMBL;Acc:A2WNT3]
BGIOSGA003354	0.921659	3.23735	7.99388	0.00469358	0.0391344	up
BGIOSGA003367	1.25322	3.25338	10.9715	0.000925261	0.0148928	up
BGIOSGA003370	1.78362	7.17747	21.3573	3.81162e-06	0.000675141	up
BGIOSGA003438	3.09106	-1.0499	18.0825	2.11536e-05	0.0017539	up
BGIOSGA003474	5.79189	1.67741	15.6512	7.61651e-05	0.00362803	up
BGIOSGA003559	2.04923	3.51057	7.49286	0.0061944	0.0461279	up
BGIOSGA003562	0.767041	3.15316	8.4553	0.00363982	0.033677	up
BGIOSGA003568	3.57237	2.90953	7.29144	0.0069284	0.0491477	up
BGIOSGA003588	1.55223	1.69048	20.0129	7.6921e-06	0.00100924	up	Pentatricopeptide repeat-containing protein At5g19020, mitochondrial [Source:Projected from Arabidopsis thaliana (AT5G19020) UniProtKB/Swiss-Prot;Acc:P0C8Q8]
BGIOSGA003611	1.61256	8.17926	10.7737	0.00102954	0.015824	up	Heavy metal-associated isoprenylated plant protein 21 [Source:Projected from Arabidopsis thaliana (AT5G17450) UniProtKB/Swiss-Prot;Acc:Q9LF57]
BGIOSGA003629	1.3622	2.87091	10.1032	0.00148016	0.0195458	up
BGIOSGA003654	0.744243	5.38528	12.1301	0.000496137	0.0105068	up
BGIOSGA003669	1.51718	5.02122	20.4865	6.0054e-06	0.000885537	up
BGIOSGA003671	1.61785	4.62886	19.3822	1.07001e-05	0.00115827	up
BGIOSGA003677	1.0304	5.66703	7.83168	0.00513385	0.0412642	up
BGIOSGA003709	1.40701	1.15652	9.19451	0.00242742	0.026484	up
BGIOSGA003762	1.44501	4.97904	12.5095	0.00040488	0.0093841	up
BGIOSGA003800	3.86078	2.77011	19.6889	9.11291e-06	0.00105985	up
BGIOSGA003839	1.33816	6.72334	8.28504	0.0039973	0.0357011	up
BGIOSGA003843	1.26926	-0.23549	7.86173	0.0050492	0.0409225	up
BGIOSGA003848	1.75464	-1.04535	11.489	0.000700077	0.0127767	up
BGIOSGA003852	2.08519	5.40435	15.4566	8.44217e-05	0.00382965	up
BGIOSGA003868	0.894124	5.5461	11.6771	0.000632742	0.0120916	up	Protein arginine methyltransferase NDUFAF7 [Source:UniProtKB/TrEMBL;Acc:B8AB72]
BGIOSGA003883	0.771805	6.46635	7.94948	0.00481011	0.0396647	up
BGIOSGA003896	1.70601	5.23511	19.7423	8.8616e-06	0.00105985	up
BGIOSGA003943	1.79812	2.14512	14.4167	0.000146498	0.00532416	up
BGIOSGA003948	1.97543	0.783063	13.9315	0.000189592	0.00622272	up	Bidirectional sugar transporter SWEET6b [Source:UniProtKB/Swiss-Prot;Acc:A2WSD3]
BGIOSGA003951	2.0416	2.6254	10.7955	0.00101745	0.0157245	up	Bidirectional sugar transporter SWEET6a [Source:UniProtKB/Swiss-Prot;Acc:A2WSD8]
BGIOSGA003956	5.7242	-1.07848	9.84186	0.00170585	0.021293	up
BGIOSGA003974	1.14403	5.50376	14.3912	0.000148494	0.00535044	up
BGIOSGA003980	1.26844	2.70879	10.3756	0.00127688	0.0179467	up
BGIOSGA003991	3.87947	5.78832	12.4898	0.000409175	0.00944209	up
BGIOSGA004036	3.19803	3.42903	19.8911	8.19808e-06	0.00102712	up
BGIOSGA004049	2.71733	-0.855221	7.71128	0.00548769	0.0429313	up
BGIOSGA004052	0.923091	5.31642	18.3488	1.83934e-05	0.00162209	up	ADP-glucose pyrophosphorylase large subunit [Source:UniProtKB/TrEMBL;Acc:P93430]
BGIOSGA004055	3.97744	2.92933	12.8429	0.000338757	0.00851858	up
BGIOSGA004093	1.31473	4.72995	12.1605	0.000488112	0.010442	up
BGIOSGA004098	3.09491	5.87477	15.0221	0.00010626	0.0044594	up
BGIOSGA004102	1.82607	0.0257886	8.82657	0.00296875	0.0297112	up
BGIOSGA004103	0.526166	4.41774	7.50595	0.00614955	0.0459931	up
BGIOSGA004125	1.71131	8.18237	13.3521	0.000258139	0.00733237	up
BGIOSGA004140	3.34988	3.13087	46.6523	8.47658e-12	5.34491e-08	up
BGIOSGA004148	2.8818	3.38635	15.6048	7.80552e-05	0.00367983	up
BGIOSGA004150	0.74433	5.39213	9.86714	0.00168257	0.0211238	up
BGIOSGA004160	0.75607	5.00648	9.1359	0.00250643	0.0268666	up
BGIOSGA004165	1.75596	0.903685	13.6552	0.000219633	0.0067289	up
BGIOSGA004166	2.56253	0.950641	17.9488	2.26926e-05	0.00184226	up
BGIOSGA004167	1.40414	1.47721	11.0351	0.000894026	0.0145855	up
BGIOSGA004174	0.716831	5.03678	13.8009	0.000203234	0.00647099	up
BGIOSGA004177	2.69547	-1.70775	14.0073	0.000182101	0.00605131	up
BGIOSGA004207	0.837508	4.77087	7.27166	0.00700511	0.0494945	up
BGIOSGA004210	1.02244	6.95764	8.31438	0.00393324	0.0353658	up
BGIOSGA004256	1.63537	6.26674	7.81746	0.0051744	0.0414577	up
BGIOSGA004257	1.38018	4.76303	13.4485	0.000245199	0.00715105	up
BGIOSGA004262	1.33202	4.63948	12.3125	0.000449943	0.00993735	up
BGIOSGA004269	3.53503	1.9873	8.86907	0.00290043	0.0293087	up
BGIOSGA004278	0.886699	5.12251	8.4685	0.00361349	0.0335565	up
BGIOSGA004279	4.49398	2.24439	12.0411	0.000520405	0.0107941	up
BGIOSGA004288	0.783504	4.65449	9.90175	0.00165122	0.0209227	up	Chloride channel protein [Source:UniProtKB/TrEMBL;Acc:A2WU81]
BGIOSGA004298	2.28097	1.21135	16.9358	3.8666e-05	0.00252651	up
BGIOSGA004305	0.964514	3.70458	9.02559	0.00266226	0.0277354	up	Mitochondrial carrier protein CoAc1 [Source:Projected from Arabidopsis thaliana (AT1G14560) UniProtKB/Swiss-Prot;Acc:F4HW79]
BGIOSGA004311	0.859721	4.93111	8.03584	0.00458606	0.0385737	up
BGIOSGA004334	1.02334	6.0185	19.2287	1.15959e-05	0.00122373	up
BGIOSGA004360	1.86358	1.0104	10.9968	0.000912717	0.0147757	up
BGIOSGA004363	0.958473	2.78446	10.2301	0.00138167	0.018837	up	Probable acyl-[acyl-carrier-protein]--UDP-N-acetylglucosamine O-acyltransferase, mitochondrial [Source:Projected from Arabidopsis thaliana (AT4G29540) UniProtKB/Swiss-Prot;Acc:Q9SU91]
BGIOSGA004372	0.901585	7.93734	7.53542	0.00604977	0.0455484	up	Malic enzyme [Source:UniProtKB/TrEMBL;Acc:B8A8R6]
BGIOSGA004379	0.908836	4.62424	12.1045	0.000503008	0.01059	up
BGIOSGA004402	5.88316	1.35775	13.6197	0.00022383	0.00677771	up
BGIOSGA004425	1.54907	4.81449	11.4499	0.000714973	0.0128807	up
BGIOSGA004437	1.26907	3.15171	12.1499	0.00049091	0.0104664	up
BGIOSGA004441	6.61621	7.12322	15.2923	9.20931e-05	0.00403747	up	Malic enzyme [Source:UniProtKB/TrEMBL;Acc:A2WUY6]
BGIOSGA004448	1.01658	5.07482	14.6257	0.000131115	0.00503538	up	Nuclear pore complex protein NUP85 [Source:Projected from Arabidopsis thaliana (AT4G32910) UniProtKB/Swiss-Prot;Acc:Q8RXH2]
BGIOSGA004520	1.87333	6.24753	18.8055	1.44752e-05	0.00137253	up	Tunicamycin induced protein [Source:Projected from Arabidopsis thaliana (AT5G64510) UniProtKB/TrEMBL;Acc:Q84JN2]
BGIOSGA004521	0.706263	6.12155	9.60726	0.0019381	0.022982	up
BGIOSGA004531	1.16918	5.39909	12.632	0.00037919	0.00912496	up
BGIOSGA004532	1.19402	3.54232	9.56396	0.00198435	0.0233547	up
BGIOSGA004557	1.82122	3.06933	11.2718	0.000786928	0.0135573	up
BGIOSGA004581	3.47664	-2.42978	10.3332	0.0013066	0.0182374	up
BGIOSGA004598	4.55218	6.51987	23.3327	1.36261e-06	0.000357998	up
BGIOSGA004607	1.38685	5.52895	14.2888	0.000156798	0.00552556	up
BGIOSGA004616	1.1639	3.95128	19.9039	8.14327e-06	0.00102712	up
BGIOSGA004621	2.24715	5.4996	8.56885	0.00341964	0.0325172	up	Purple acid phosphatase [Source:UniProtKB/TrEMBL;Acc:B8AAW1]
BGIOSGA004632	5.14099	-1.96074	9.8902	0.00166161	0.0209966	up
BGIOSGA004642	2.74472	1.25321	12.3184	0.000448504	0.00993339	up	Glycosyltransferase [Source:UniProtKB/TrEMBL;Acc:B8AAX4]
BGIOSGA004661	1.11128	5.088	8.32573	0.00390873	0.0352345	up	Calmodulin-like protein 1 [Source:UniProtKB/Swiss-Prot;Acc:Q40642]
BGIOSGA004681	1.71372	3.81501	12.9597	0.00031826	0.00818315	up
BGIOSGA004686	1.62429	1.33216	19.8176	8.51926e-06	0.00104007	up
BGIOSGA004768	2.50827	0.470193	9.2673	0.00233282	0.0258743	up
BGIOSGA004771	1.83883	8.04677	12.6123	0.000383221	0.00916497	up
BGIOSGA004782	3.06803	2.32142	15.1784	9.78138e-05	0.00419568	up
BGIOSGA004785	1.10645	6.47945	10.5637	0.00115333	0.0169222	up
BGIOSGA004789	1.14663	6.95551	8.24439	0.00408782	0.0361512	up
BGIOSGA004801	5.31885	7.63128	16.657	4.47841e-05	0.00268939	up	Delta-1-pyrroline-5-carboxylate synthase [Source:UniProtKB/TrEMBL;Acc:B8AC46]
BGIOSGA004802	2.26627	3.61064	13.8418	0.000198865	0.00640584	up	Hypothetcal protein [Source:UniProtKB/TrEMBL;Acc:A2WX01]
BGIOSGA004805	1.7746	5.3234	9.61135	0.00193378	0.0229799	up	Phosphatidylinositol:ceramide inositolphosphotransferase [Source:UniProtKB/Swiss-Prot;Acc:B8ACH9]
BGIOSGA004810	2.61141	4.69726	10.6608	0.00109431	0.0163125	up
BGIOSGA004837	3.84759	-2.29457	9.11735	0.00253197	0.0269845	up	Basic-leucine zipper (bZIP) transcription factor family protein [Source:Projected from Arabidopsis thaliana (AT2G36270) TAIR;Acc:AT2G36270]
BGIOSGA004869	1.03403	3.87472	8.40432	0.0037433	0.0342262	up
BGIOSGA004870	1.50392	2.47968	12.2391	0.000467977	0.0101729	up
BGIOSGA004871	1.37713	4.84249	11.5325	0.000683896	0.0125878	up	UGT80B1 [Source:Projected from Arabidopsis thaliana (AT1G43620) UniProtKB/TrEMBL;Acc:A0A384L9N2]
BGIOSGA004883	0.842284	3.05215	9.61578	0.00192912	0.0229619	up
BGIOSGA004884	1.1031	1.17052	10.0601	0.00151512	0.0198517	up	Ammonium transporter [Source:UniProtKB/TrEMBL;Acc:A2WXE3]
BGIOSGA004914	0.783475	5.79609	8.13139	0.00435054	0.0376559	up
BGIOSGA004989	1.14823	5.29438	13.3498	0.000258444	0.00733237	up
BGIOSGA004994	1.1813	5.15186	18.2499	1.93735e-05	0.00166771	up
BGIOSGA005047	1.74486	0.766897	11.678	0.000632432	0.0120916	up
BGIOSGA005057	3.04865	3.70751	15.8931	6.70225e-05	0.00336445	up
BGIOSGA005063	2.30862	7.98278	10.5428	0.00116644	0.0170451	up
BGIOSGA005073	1.09916	5.66726	11.4678	0.000708137	0.012848	up	Probable mitochondrial import receptor subunit TOM20 [Source:UniProtKB/Swiss-Prot;Acc:A2WYG9]
BGIOSGA005089	0.957242	3.94338	8.82663	0.00296865	0.0297112	up
BGIOSGA005097	1.9547	-1.45306	9.14589	0.00249277	0.0268027	up
BGIOSGA005100	10.3435	0.58629	18.2549	1.93233e-05	0.00166771	up
BGIOSGA005125	1.2776	6.18301	10.7932	0.00101874	0.0157347	up
BGIOSGA005136	1.63975	3.79488	10.1226	0.0014646	0.0194116	up
BGIOSGA005174	4.93787	4.47863	21.1382	4.27329e-06	0.00071854	up
BGIOSGA005177	1.5751	4.26113	14.1808	0.000166055	0.00572163	up	Similar to Uridine 5'-monophosphate synthase (UMP synthase) [Source: Projected from Oryza sativa (Os01g0951400)]
BGIOSGA005190	1.41122	3.08101	8.21894	0.00414555	0.0364715	up
BGIOSGA005196	1.29507	5.1821	10.9532	0.000934436	0.0150021	up
BGIOSGA005219	1.7456	-0.643507	20.1328	7.22479e-06	0.000969275	up
BGIOSGA005228	3.62378	2.72225	18.5545	1.65115e-05	0.00150344	up
BGIOSGA005275	0.767158	3.84881	9.32112	0.00226528	0.025382	up
BGIOSGA005285	1.69336	1.49488	10.1302	0.00145859	0.019342	up
BGIOSGA005352	0.952558	3.04673	11.1992	0.000818324	0.0139458	up
BGIOSGA005353	1.57683	0.654865	7.98774	0.00470952	0.0392154	up
BGIOSGA005419	2.73381	2.37818	12.9815	0.000314583	0.00816296	up
BGIOSGA005446	0.932434	8.07474	10.3751	0.00127723	0.0179467	up
BGIOSGA005463	1.03644	6.21233	7.93188	0.00485712	0.0399189	up
BGIOSGA005477	2.43511	5.95088	14.5442	0.000136912	0.00513836	up
BGIOSGA005513	1.28444	7.93909	11.469	0.000707682	0.012848	up
BGIOSGA005528	2.44863	0.214595	11.8167	0.000587021	0.0116092	up
BGIOSGA005541	1.45551	3.01716	9.49305	0.00206252	0.0239727	up
BGIOSGA005551	1.17707	5.82547	9.90643	0.00164702	0.0209016	up	bZIP transcription factor, Regulation of ABA signaling and biosynthesis, Drought resistanc [Source: Projected from Oryza sativa (Os02g0766700)]
BGIOSGA005553	1.54278	1.16269	9.19926	0.00242113	0.0264698	up
BGIOSGA005580	0.902776	4.00488	11.4447	0.000716998	0.0128974	up
BGIOSGA005603	0.985053	5.8337	11.83	0.000582827	0.0115772	up	DIS3-like exonuclease 2 [Source:UniProtKB/TrEMBL;Acc:B8AIS9]
BGIOSGA005604	3.21075	7.07033	15.5384	8.08466e-05	0.00374275	up	Annexin [Source:UniProtKB/TrEMBL;Acc:A2X9Q4]
BGIOSGA005616	6.2618	-2.7666	7.43972	0.00637997	0.0468462	up	Laccase [Source:UniProtKB/TrEMBL;Acc:B8AIR4]
BGIOSGA005621	0.873539	5.22245	8.95313	0.00276994	0.0285106	up
BGIOSGA005640	0.709035	5.93429	7.55434	0.00598656	0.0453025	up
BGIOSGA005641	1.12365	2.93607	11.1829	0.000825538	0.0140397	up
BGIOSGA005650	2.08762	2.11849	17.9468	2.2716e-05	0.00184226	up
BGIOSGA005651	1.06373	4.74308	8.45813	0.00363416	0.0336588	up
BGIOSGA005663	1.62543	7.21235	9.25632	0.00234684	0.0259756	up	PYD1 [Source:Projected from Arabidopsis thaliana (AT3G17810) UniProtKB/TrEMBL;Acc:A0A178VD08]
BGIOSGA005664	1.76444	3.85234	13.097	0.000295769	0.00784819	up
BGIOSGA005668	3.06637	0.865811	10.7353	0.00105109	0.0159991	up
BGIOSGA005676	1.92895	1.46192	13.1606	0.000285902	0.00772885	up
BGIOSGA005679	2.15786	1.51804	10.4083	0.00125452	0.0177661	up
BGIOSGA005689	5.73729	0.593162	12.1331	0.00049534	0.0104987	up
BGIOSGA005691	1.07667	4.2658	7.25224	0.00708126	0.0498475	up
BGIOSGA005705	0.68749	6.94129	7.53708	0.00604418	0.0455289	up
BGIOSGA005729	1.20298	2.66777	9.86828	0.00168152	0.0211238	up
BGIOSGA005730	0.64999	7.50356	8.73296	0.00312509	0.0306192	up	Clustered mitochondria protein homolog [Source:UniProtKB/TrEMBL;Acc:B8AHM3]
BGIOSGA005739	1.17509	2.77017	11.3017	0.000774357	0.0134417	up
BGIOSGA005741	1.11189	4.6597	8.72024	0.00314697	0.0307176	up
BGIOSGA005763	1.39325	3.60888	7.96648	0.00476514	0.039496	up
BGIOSGA005775	0.664238	6.25546	7.93181	0.00485731	0.0399189	up
BGIOSGA005806	1.24468	4.64538	8.22946	0.00412157	0.0363731	up
BGIOSGA005821	5.1226	0.516968	7.90539	0.00492878	0.040276	up
BGIOSGA005847	0.797013	4.26582	7.31893	0.0068232	0.0487935	up
BGIOSGA005860	0.952573	3.73631	8.38928	0.00377441	0.0343675	up
BGIOSGA005869	2.32395	8.46963	7.84689	0.00509082	0.0410364	up
BGIOSGA005916	1.69209	1.66619	7.39244	0.00654987	0.0476606	up
BGIOSGA005947	0.716045	4.60912	8.0069	0.00465996	0.038957	up
BGIOSGA005949	2.71231	6.15116	18.0317	2.17259e-05	0.00177913	up
BGIOSGA005953	1.13005	6.62201	9.307	0.00228281	0.0255062	up
BGIOSGA005956	1.23605	5.24184	10.9162	0.000953268	0.0151502	up
BGIOSGA005966	1.85929	1.51294	11.4871	0.00070082	0.0127803	up
BGIOSGA005994	0.943436	2.38999	9.55359	0.00199559	0.0234433	up	Phytosulfokine receptor 1 [Source:Projected from Arabidopsis thaliana (AT2G02220) UniProtKB/Swiss-Prot;Acc:Q9ZVR7]
BGIOSGA006014	2.35846	6.30448	14.2492	0.000160126	0.00559377	up
BGIOSGA006053	1.71495	6.16905	13.3702	0.000255648	0.00732197	up
BGIOSGA006055	2.40422	6.94894	13.3109	0.000263863	0.00740284	up
BGIOSGA006140	2.2483	3.80227	15.9701	6.43516e-05	0.0033167	up	DNA mismatch repair protein PMS1 [Source:Projected from Arabidopsis thaliana (AT4G02460) UniProtKB/Swiss-Prot;Acc:Q941I6]
BGIOSGA006142	5.33922	0.148917	14.1748	0.000166588	0.00572941	up
BGIOSGA006151	1.32018	2.96741	7.92244	0.00488254	0.040061	up
BGIOSGA006176	1.15631	5.6957	11.0251	0.000898872	0.0146361	up
BGIOSGA006179	2.20814	2.43978	17.5776	2.75812e-05	0.00208905	up
BGIOSGA006230	4.05976	4.65673	14.1731	0.000166735	0.00572941	up	Homeobox-leucine zipper protein HOX7 [Source:UniProtKB/Swiss-Prot;Acc:A2X674]
BGIOSGA006231	1.54616	0.810291	7.24453	0.00711172	0.0499643	up
BGIOSGA006251	1.62916	4.90332	12.5464	0.000396962	0.00926196	up
BGIOSGA006258	0.725751	5.84852	7.28497	0.0069534	0.049236	up
BGIOSGA006261	1.37336	5.96614	9.59183	0.00195445	0.0231173	up
BGIOSGA006263	0.683094	5.11308	7.71943	0.00546296	0.0427883	up	QQT1 [Source:Projected from Arabidopsis thaliana (AT5G22370) UniProtKB/TrEMBL;Acc:A0A178UBM9]
BGIOSGA006272	1.95087	3.88882	15.8573	6.83023e-05	0.00338941	up
BGIOSGA006276	1.47135	5.52863	12.2515	0.000464882	0.0101429	up	Serine/threonine protein kinase, Dehydration-inducible SNF1-related protein kinase 2, Hyperosmotic stress response, Abscisic acid (ABA) signalin [Source: Projected from Oryza sativa (Os02g0551100)]
BGIOSGA006297	2.62691	-1.15609	10.5118	0.00118612	0.0172131	up
BGIOSGA006335	4.24949	4.46599	15.6903	7.46038e-05	0.00357051	up	Poly [ADP-ribose] polymerase [Source:UniProtKB/TrEMBL;Acc:B8AIZ7]
BGIOSGA006343	2.60946	2.5167	10.3244	0.00131286	0.0182822	up
BGIOSGA006344	3.91303	3.97224	13.3213	0.000262414	0.0073786	up	Starch branching enzyme 3 [Source:UniProtKB/TrEMBL;Acc:A2X5K0]
BGIOSGA006348	2.15103	3.53422	9.30667	0.00228322	0.0255062	up	Similar to Heat shock transcription factor 31 (Fragment) [Source: Projected from Oryza sativa (Os02g0527300)]
BGIOSGA006349	2.32326	4.60681	9.42441	0.00214116	0.0244917	up
BGIOSGA006351	0.992402	5.46345	9.21878	0.00239545	0.0262916	up
BGIOSGA006374	2.02514	3.3577	12.3778	0.000434461	0.00975831	up
BGIOSGA006375	5.0913	-3.28009	8.92183	0.00281782	0.0287504	up
BGIOSGA006395	5.07142	6.31326	48.1029	4.04437e-12	3.40024e-08	up	Bidirectional sugar transporter SWEET15 [Source:UniProtKB/Swiss-Prot;Acc:A2X5B4]
BGIOSGA006426	3.04247	-1.00456	10.8513	0.000987246	0.0154768	up
BGIOSGA006427	3.84494	-2.69437	11.6773	0.000632682	0.0120916	up
BGIOSGA006467	1.92539	2.29439	10.219	0.00139002	0.0188794	up
BGIOSGA006491	1.48766	2.57502	14.4592	0.000143231	0.0052519	up
BGIOSGA006492	1.66579	5.03209	10.6127	0.00112314	0.0166324	up
BGIOSGA006504	1.38324	7.70643	12.7213	0.000361521	0.0088872	up	Gamma-glutamylcyclotransferase [Source:UniProtKB/TrEMBL;Acc:B8AHI6]
BGIOSGA006512	4.83257	3.29063	17.2965	3.1977e-05	0.00229126	up
BGIOSGA006521	1.23833	3.50494	8.51012	0.00353177	0.033127	up
BGIOSGA006555	0.716489	6.09907	8.05972	0.00452601	0.0383702	up
BGIOSGA006583	0.949121	2.9293	10.9188	0.000951957	0.0151484	up
BGIOSGA006595	2.29083	-1.18471	10.2156	0.0013926	0.0188874	up
BGIOSGA006600	1.03482	0.308015	10.8209	0.0010036	0.0156365	up
BGIOSGA006601	0.72775	3.93324	8.09221	0.0044456	0.0379958	up
BGIOSGA006602	1.91731	4.99222	8.77809	0.0030487	0.0302139	up
BGIOSGA006610	4.36651	-1.73332	7.622	0.00576604	0.0443502	up
BGIOSGA006628	0.86854	2.85395	8.14584	0.00431601	0.0375015	up
BGIOSGA006651	1.41088	1.17109	10.7242	0.00105745	0.0160572	up
BGIOSGA006660	0.986363	5.96993	12.5857	0.000388704	0.0091865	up	CLP protease regulatory subunit X [Source:Projected from Arabidopsis thaliana (AT5G53350) TAIR;Acc:AT5G53350]
BGIOSGA006670	1.51167	-0.354018	9.49381	0.00206167	0.0239727	up
BGIOSGA006687	1.1443	0.896794	7.64513	0.00569257	0.0439888	up
BGIOSGA006691	1.58292	3.34295	15.2374	9.48061e-05	0.00411566	up
BGIOSGA006700	0.699415	6.92998	8.58609	0.00338741	0.0322649	up
BGIOSGA006749	12.3644	4.65936	21.5171	3.50687e-06	0.000655187	up
BGIOSGA006759	1.00682	7.41891	11.4666	0.000708573	0.012848	up
BGIOSGA006772	1.93692	3.16055	36.0128	1.96026e-09	4.94417e-06	up
BGIOSGA006779	3.60725	-1.3107	15.8125	6.99383e-05	0.00342521	up
BGIOSGA006814	1.41405	4.70731	7.8479	0.00508798	0.0410364	up
BGIOSGA006843	6.83923	-2.47335	8.81493	0.00298775	0.02978	up
BGIOSGA006851	0.729434	2.87245	7.32695	0.00679282	0.0486452	up
BGIOSGA006866	1.11868	4.46392	15.9444	6.52294e-05	0.0033304	up
BGIOSGA006891	3.02759	1.91261	9.07233	0.00259506	0.0273403	up
BGIOSGA006934	1.31155	4.71175	8.26585	0.00403977	0.0359151	up
BGIOSGA006951	0.831466	7.8163	7.44371	0.00636585	0.046802	up	Fumarylacetoacetase [Source:Projected from Arabidopsis thaliana (AT1G12050) UniProtKB/Swiss-Prot;Acc:Q8RW90]
BGIOSGA006974	1.38946	4.4787	12.471	0.00041331	0.00947683	up
BGIOSGA006976	1.37048	5.05168	7.25106	0.00708592	0.0498583	up
BGIOSGA006983	0.901604	4.31159	10.1317	0.0014574	0.0193364	up
BGIOSGA006991	0.768824	3.94065	11.6286	0.000649439	0.0122967	up
BGIOSGA007002	3.41978	0.0803652	9.7818	0.00176248	0.021779	up
BGIOSGA007010	1.0572	5.76505	7.79557	0.00523746	0.0417641	up	At2g26000 [Source:Projected from Arabidopsis thaliana (AT2G26000) UniProtKB/TrEMBL;Acc:O80996]
BGIOSGA007016	1.51025	5.65351	12.0729	0.00051159	0.0106874	up
BGIOSGA007021	0.561607	5.82104	7.44841	0.00634924	0.04677	up	Autophagy-related protein 11 [Source:Projected from Arabidopsis thaliana (AT4G30790) UniProtKB/Swiss-Prot;Acc:Q9SUG7]
BGIOSGA007064	1.107	5.72541	7.30234	0.00688649	0.0490136	up	4-hydroxyphenylpyruvate dioxygenase [Source:Projected from Arabidopsis thaliana (AT1G06570) UniProtKB/Swiss-Prot;Acc:P93836]
BGIOSGA007082	1.50512	10.9915	8.81691	0.00298452	0.0297742	up
BGIOSGA007104	1.60058	0.111167	11.7022	0.000624254	0.0120374	up
BGIOSGA007130	1.64532	3.24694	11.4293	0.000722959	0.0129291	up
BGIOSGA007133	0.762092	5.01937	8.21255	0.00416016	0.03657	up
BGIOSGA007152	0.994359	6.15756	7.91141	0.00491239	0.0402013	up	L-arabinokinase [Source:Projected from Arabidopsis thaliana (AT4G16130) UniProtKB/Swiss-Prot;Acc:O23461]
BGIOSGA007167	2.7367	-0.487223	9.84057	0.00170705	0.021293	up
BGIOSGA007171	1.22454	3.62694	12.139	0.000493774	0.0104987	up
BGIOSGA007174	2.66706	5.66844	13.1445	0.000288367	0.00777253	up	Transcription elongation factor 1 homolog [Source:UniProtKB/TrEMBL;Acc:A2X0L5]
BGIOSGA007228	1.40128	3.50425	16.035	6.21838e-05	0.00324721	up
BGIOSGA007236	1.7346	1.51014	9.55958	0.00198908	0.0233778	up
BGIOSGA007286	1.85761	0.0610853	10.5845	0.00114042	0.016786	up
BGIOSGA007294	3.50827	-1.11885	16.2059	5.68155e-05	0.00308172	up	Putative pentatricopeptide repeat-containing protein At1g68930 [Source:Projected from Arabidopsis thaliana (AT1G68930) UniProtKB/Swiss-Prot;Acc:Q9CAA8]
BGIOSGA007345	2.04467	9.49533	9.75955	0.00178394	0.0218952	up
BGIOSGA007415	1.66329	1.59317	7.50089	0.00616686	0.0460315	up
BGIOSGA007418	0.764114	5.50863	8.17734	0.0042417	0.0370958	up	Peroxisome biogenesis protein 16 [Source:Projected from Arabidopsis thaliana (AT2G45690) UniProtKB/Swiss-Prot;Acc:Q8S8S1]
BGIOSGA007433	0.878285	2.77061	8.80889	0.00299767	0.0298253	up
[truncated: 1,591 more rows]
