# Supplementary material for: Shoot transcriptome and co-expression network analysis of African rice cultivars identify drought-tolerance hub genes and growth stage-dependent trade-offs
Source: Front Plant Sci. 2026 Apr 15;17:1802527. doi: 10.3389/fpls.2026.1802527 (PMC13126551; doi:10.3389/fpls.2026.1802527)
Supplement: Supplementary file 1 [file SupplementaryFile1.zip › Supplementary files/Additional file 3_significant_DEGs-ENAPA.xlsx]

## Sheet: Sheet1
geneID	logFC	logCPM	LR	PValue	FDR	regulation	Description
BGIOSGA000282	8.24446	7.76383	21.6547	3.26414e-06	0.00265575	up
BGIOSGA000394	-1.47377	3.33277	14.7679	0.000121585	0.0250479	down
BGIOSGA000531	-1.76745	4.26715	19.9797	7.82676e-06	0.00411264	down
BGIOSGA000545	1.8731	3.30718	14.7045	0.000125746	0.0250479	up
BGIOSGA000804	2.5132	-1.62527	13.9111	0.000191658	0.03137	up
BGIOSGA000945	5.44028	5.34901	18.0602	2.14024e-05	0.00771159	up	Group 3 late embryogenesis abundant protein [Source:UniProtKB/TrEMBL;Acc:A2WU85]
BGIOSGA001128	5.8441	1.00823	13.3431	0.000259373	0.03696	up
BGIOSGA001376	-1.52537	4.01424	16.396	5.13938e-05	0.0149922	down
BGIOSGA001468	1.42153	4.57084	12.9913	0.00031294	0.0405613	up
BGIOSGA001697	5.0715	4.27683	29.2495	6.36332e-08	0.000267493	up
BGIOSGA001826	3.37003	1.48794	14.9441	0.000110742	0.0238729	up
BGIOSGA002089	7.1694	5.6966	15.0986	0.000102038	0.0232095	up
BGIOSGA002150	6.24167	-2.62324	18.7876	1.46113e-05	0.00635392	up
BGIOSGA002184	9.37333	-0.749522	19.7946	8.62281e-06	0.00434969	up
BGIOSGA002242	5.80959	3.44981	14.7517	0.000122635	0.0250479	up
BGIOSGA002280	-1.71744	1.25819	13.9529	0.000187451	0.0313105	down
BGIOSGA002444	6.53927	4.09303	16.3842	5.17135e-05	0.0149922	up
BGIOSGA002445	4.52272	2.51819	14.5845	0.000134011	0.0258018	up
BGIOSGA002555	1.88941	3.65997	15.2696	9.32022e-05	0.0219696	up
BGIOSGA002723	7.14515	2.12131	13.8613	0.000196814	0.0317909	up
BGIOSGA002747	-5.93895	-1.70377	26.1704	3.12574e-07	0.000525583	down
BGIOSGA002918	-3.52091	4.81663	13.1862	0.000282024	0.0386588	down
BGIOSGA003019	1.93892	2.48251	16.6418	4.5144e-05	0.0137183	up
BGIOSGA003418	-1.73812	6.32343	20.0854	7.40616e-06	0.00397443	down
BGIOSGA003576	-2.80697	4.63331	21.4898	3.55716e-06	0.00279646	down
BGIOSGA003669	1.16967	5.02122	12.3854	0.000432708	0.0496323	up
BGIOSGA003671	1.36974	4.62886	14.0811	0.000175095	0.0301874	up
BGIOSGA003836	-1.5167	3.8831	15.4894	8.29709e-05	0.0213431	down
BGIOSGA004044	-1.21615	5.09463	13.0294	0.000306647	0.0400738	down	AT5g40850/MHK7_8 [Source:Projected from Arabidopsis thaliana (AT5G40850) UniProtKB/TrEMBL;Acc:Q42606]
BGIOSGA004381	2.53945	2.00131	12.6767	0.000370233	0.0457746	up
BGIOSGA004598	3.51949	6.51987	15.3768	8.80622e-05	0.0217755	up
BGIOSGA004771	1.88179	8.04677	13.1693	0.000284572	0.0387972	up
BGIOSGA004953	-2.57052	-0.296014	18.2362	1.95135e-05	0.00734583	down
BGIOSGA005005	-2.32861	2.07133	13.9002	0.000192782	0.03137	down
BGIOSGA005057	3.29489	3.70751	18.1158	2.07871e-05	0.00767574	up
BGIOSGA005078	-1.83713	2.29806	21.3771	3.77243e-06	0.00279848	down
BGIOSGA005767	-1.77607	1.36742	13.272	0.0002694	0.0378379	down
BGIOSGA005817	-0.885802	5.25836	14.5523	0.000136319	0.0258284	down
BGIOSGA005831	-2.23089	5.57152	14.3326	0.000153193	0.027403	down
BGIOSGA005878	-2.28822	1.00636	12.9104	0.000326763	0.0418357	down
BGIOSGA005915	-2.94434	2.31938	16.058	6.14306e-05	0.0170264	down
BGIOSGA005944	-1.90962	4.48804	26.5229	2.60426e-07	0.000469176	down	Acyl-[acyl-carrier-protein] hydrolase [Source:UniProtKB/TrEMBL;Acc:A2X7R7]
BGIOSGA006014	2.30663	6.30448	13.6796	0.000216802	0.0333957	up
BGIOSGA006106	-2.56266	-1.25852	14.9654	0.000109498	0.0238729	down
BGIOSGA006159	-2.0215	2.44563	13.9681	0.000185942	0.0312932	down
BGIOSGA006161	-2.06278	4.6274	13.5435	0.000233101	0.034533	down
BGIOSGA006375	6.95485	-3.28009	16.0009	6.33108e-05	0.0173568	up
BGIOSGA006395	3.52414	6.31326	26.9091	2.13254e-07	0.000469176	up	Bidirectional sugar transporter SWEET15 [Source:UniProtKB/Swiss-Prot;Acc:A2X5B4]
BGIOSGA006426	3.7808	-1.00456	15.3252	9.04996e-05	0.0219479	up
BGIOSGA006512	4.58423	3.29063	15.9124	6.63435e-05	0.0179926	up
BGIOSGA006749	10.1408	4.65936	17.0122	3.71403e-05	0.0117094	up
BGIOSGA007111	1.60876	0.384539	15.447	8.48508e-05	0.0213431	up
BGIOSGA007175	-2.46001	2.58416	14.0161	0.000181248	0.030888	down
BGIOSGA007210	-7.43123	-2.09186	21.4358	3.65884e-06	0.00279646	down
BGIOSGA007506	6.03028	4.8294	18.5727	1.63547e-05	0.00677521	up
BGIOSGA007671	2.0441	-0.463808	12.9854	0.000313932	0.0405613	up
BGIOSGA007915	6.63635	8.43617	27.6294	1.46929e-07	0.000438297	up
BGIOSGA008249	8.02002	-1.5615	14.5555	0.000136088	0.0258284	up
BGIOSGA008609	-1.34994	5.9828	13.4489	0.000245151	0.035741	down
BGIOSGA008720	3.6179	4.72664	14.6468	0.000129657	0.0251555	up	Homeobox-leucine zipper protein HOX24 [Source:UniProtKB/Swiss-Prot;Acc:A2X7U1]
BGIOSGA008730	2.01361	0.95082	32.7646	1.0402e-08	6.55899e-05	up
BGIOSGA008784	-1.27218	6.13396	26.642	2.44857e-07	0.000469176	down
BGIOSGA008787	-1.10672	5.27843	19.1912	1.1826e-05	0.00573604	down
BGIOSGA009154	3.24723	6.32066	13.1478	0.000287854	0.0388248	up	17.4 kDa class III heat shock protein [Source:Projected from Arabidopsis thaliana (AT1G54050) UniProtKB/Swiss-Prot;Acc:Q9SYG1]
BGIOSGA009327	4.36948	5.28783	14.8286	0.000117737	0.0247463	up
BGIOSGA009481	-4.42265	-1.95247	24.9473	5.89205e-07	0.000874172	down
BGIOSGA009500	7.22432	-2.67931	17.5429	2.80891e-05	0.0093219	up
BGIOSGA009908	1.31795	5.14754	13.2002	0.000279924	0.0385806	up
BGIOSGA010527	2.45686	3.22224	14.4013	0.000147702	0.0269953	up
BGIOSGA010919	-2.9257	3.38634	20.4669	6.06713e-06	0.00358357	down	ABA receptor 6 [Source:UniProtKB/TrEMBL;Acc:A2XFM1]
BGIOSGA011002	5.89076	7.96935	19.4149	1.05185e-05	0.00520189	up
BGIOSGA011204	3.27785	6.86516	18.8084	1.44526e-05	0.00635392	up	Heat shock 70 kDa protein 8 [Source:Projected from Arabidopsis thaliana (AT2G32120) UniProtKB/Swiss-Prot;Acc:Q9SKY8]
BGIOSGA011326	-0.973777	7.25599	12.6898	0.000367662	0.0457746	down
BGIOSGA011440	-1.6826	5.29672	13.8297	0.000200143	0.0319494	down
BGIOSGA011582	1.72054	7.35732	15.0797	0.000103063	0.0232095	up
BGIOSGA012129	3.03236	1.06974	16.5975	4.62122e-05	0.0137375	up
BGIOSGA012219	3.03899	6.84343	13.0476	0.000303673	0.0399028	up
BGIOSGA012293	3.84835	6.64876	22.0794	2.61601e-06	0.00236652	up
BGIOSGA012459	5.77789	5.25373	14.6476	0.000129603	0.0251555	up
BGIOSGA012554	5.86044	5.40797	12.7236	0.000361068	0.0455551	up
BGIOSGA012625	1.99556	1.39899	13.1534	0.000286994	0.0388248	up
BGIOSGA012642	3.08593	1.70971	12.6214	0.000381352	0.0461476	up
BGIOSGA012815	-1.67347	2.43817	19.1288	1.22187e-05	0.00575782	down
BGIOSGA013000	7.2807	-1.71303	16.2171	5.64834e-05	0.016007	up
BGIOSGA013472	-2.34816	1.74518	15.8103	7.00217e-05	0.0187882	down
BGIOSGA013657	1.94192	-1.24743	12.5717	0.000391639	0.046594	up
BGIOSGA014403	-4.11203	2.71546	21.1642	4.21563e-06	0.00295351	down	Xyloglucan endotransglucosylase/hydrolase [Source:UniProtKB/TrEMBL;Acc:B8ATT8]
BGIOSGA014487	-3.52196	3.75115	32.1614	1.41882e-08	7.15708e-05	down
BGIOSGA014605	-1.65338	3.80539	38.8606	4.55177e-10	5.74023e-06	down
BGIOSGA014673	1.81508	-0.244134	14.4868	0.000141143	0.0262322	up
BGIOSGA014750	4.83174	-0.0128529	12.6503	0.000375502	0.0461476	up
BGIOSGA014919	-2.55269	3.40728	20.4536	6.10948e-06	0.00358357	down
BGIOSGA015287	4.84293	5.42022	24.5505	7.23868e-07	0.000960915	up	Peptidylprolyl isomerase [Source:UniProtKB/TrEMBL;Acc:B8ASJ6]
BGIOSGA015767	5.67899	5.8857	13.1015	0.000295052	0.0391673	up
BGIOSGA015967	3.29855	2.99995	14.088	0.000174457	0.0301874	up
BGIOSGA016021	3.80665	5.74485	15.6506	7.61876e-05	0.0200167	up
BGIOSGA016268	7.96854	3.97142	15.2799	9.26974e-05	0.0219696	up
BGIOSGA016950	-5.09553	0.714344	15.3413	8.9732e-05	0.0219479	down	Dehydration-responsive element-binding protein 1E [Source:UniProtKB/Swiss-Prot;Acc:A2XWL6]
BGIOSGA016976	4.45194	5.13227	25.9142	3.56934e-07	0.000562662	up
BGIOSGA016994	-1.19013	6.90536	20.4831	6.01594e-06	0.00358357	down
BGIOSGA017018	5.61017	6.00934	13.9664	0.000186106	0.0312932	up
BGIOSGA017089	8.92359	4.74886	13.2401	0.000274024	0.0381848	up
BGIOSGA017385	-2.79002	3.65599	13.757	0.000208045	0.0323908	down
BGIOSGA017524	4.12314	3.47599	12.5798	0.000389946	0.046594	up
BGIOSGA017559	-1.14603	4.3516	13.0471	0.000303756	0.0399028	down
BGIOSGA017661	5.72314	-0.0876236	20.1691	7.08895e-06	0.0038869	up
BGIOSGA017714	2.88961	6.55166	22.0712	2.62717e-06	0.00236652	up
BGIOSGA017878	-1.33145	5.23579	12.6074	0.000384228	0.0461476	down
BGIOSGA017916	2.08957	7.86259	18.5076	1.69232e-05	0.00677521	up
BGIOSGA018149	6.0438	5.3248	13.7838	0.000205096	0.0321806	up
BGIOSGA018514	3.48644	1.85021	13.6475	0.00022053	0.0333957	up	Sulfotransferase [Source:UniProtKB/TrEMBL;Acc:A2Y1Y1]
BGIOSGA018646	-1.48505	1.5019	14.6841	0.000127117	0.0250479	down
BGIOSGA018651	1.58008	6.39532	13.5428	0.000233178	0.034533	up
BGIOSGA018652	2.40605	5.19466	16.2942	5.42295e-05	0.0155429	up
BGIOSGA018676	-1.56182	4.7063	23.6319	1.16636e-06	0.00133718	down	WRKY transcription factor 67 [Source:UniProtKB/TrEMBL;Acc:Q6IEL4]
BGIOSGA018710	-1.56128	5.07072	20.796	5.10898e-06	0.00347868	down
BGIOSGA018976	5.71122	3.22707	20.5735	5.73857e-06	0.00358357	up
BGIOSGA019032	-1.20638	3.11386	12.6084	0.000384008	0.0461476	down
BGIOSGA019117	-5.53909	-0.762884	24.1279	9.0145e-07	0.00108268	down
BGIOSGA019118	-1.49846	6.38642	22.1823	2.47949e-06	0.00236652	down
BGIOSGA019181	-1.2917	5.699	18.5498	1.65522e-05	0.00677521	down
BGIOSGA019459	7.11039	-1.118	13.6697	0.000217947	0.0333957	up
BGIOSGA019566	4.39262	-0.713163	12.6329	0.000379023	0.0461476	up
BGIOSGA019646	-1.56127	5.76367	18.386	1.80378e-05	0.00701238	down	Transcription factor WRKY53 [Source:UniProtKB/TrEMBL;Acc:Q6IEM8]
BGIOSGA019833	6.20767	1.02078	12.5312	0.000400203	0.0473893	up
BGIOSGA019995	2.04105	3.86989	16.594	4.62963e-05	0.0137375	up
BGIOSGA019996	2.04986	1.29034	13.2291	0.000275635	0.0381981	up
BGIOSGA020318	4.10672	5.76222	19.0425	1.2784e-05	0.00575782	up
BGIOSGA020602	4.24208	6.61802	14.2298	0.000161785	0.0287362	up
BGIOSGA020661	2.5039	6.6018	27.3048	1.73776e-07	0.000438297	up	HSA32 [Source:Projected from Arabidopsis thaliana (AT4G21320) UniProtKB/TrEMBL;Acc:A0A178UV51]
BGIOSGA020715	2.77922	7.72864	19.8848	8.22507e-06	0.00423373	up	Phosphoglycerate kinase [Source:UniProtKB/TrEMBL;Acc:A2YG06]
BGIOSGA020738	-2.21	0.506096	14.8069	0.000119098	0.0248256	down
BGIOSGA020941	1.50534	2.51207	15.3051	9.14707e-05	0.0219696	up
BGIOSGA021147	4.52174	7.07288	24.7837	6.41385e-07	0.000898723	up
BGIOSGA021524	1.96257	2.95892	18.2376	1.94987e-05	0.00734583	up	15.7 kDa heat shock protein, peroxisomal [Source:Projected from Arabidopsis thaliana (AT5G37670) UniProtKB/Swiss-Prot;Acc:Q9FHQ3]
BGIOSGA021708	-2.03035	4.42735	16.0734	6.09339e-05	0.0170264	down
BGIOSGA022296	-7.37309	-2.90842	14.7037	0.000125799	0.0250479	down
BGIOSGA022620	6.36092	6.51209	24.2868	8.30056e-07	0.00104678	up	Pyruvate dehydrogenase E1 component subunit alpha [Source:UniProtKB/TrEMBL;Acc:A2YB83]
BGIOSGA022945	-11.0836	-0.289412	14.699	0.000126113	0.0250479	down
BGIOSGA022992	1.16869	1.95908	13.4044	0.000251039	0.0361811	up	Pentatricopeptide repeat-containing protein At3g53360, mitochondrial [Source:Projected from Arabidopsis thaliana (AT3G53360) UniProtKB/Swiss-Prot;Acc:Q9LFI1]
BGIOSGA023363	-2.34225	3.5308	17.3511	3.10724e-05	0.0100475	down
BGIOSGA023654	7.02489	4.1424	20.7138	5.33309e-06	0.00347868	up
BGIOSGA023699	-1.9175	4.33599	15.4333	8.54672e-05	0.0213431	down
BGIOSGA023704	-2.59945	4.15719	13.7877	0.000204667	0.0321806	down
BGIOSGA023737	1.45276	1.33116	14.8491	0.000116465	0.0246848	up
BGIOSGA024177	-1.67511	1.0881	20.3205	6.54935e-06	0.00375427	down
BGIOSGA024201	1.30862	5.49603	15.739	7.27106e-05	0.0193043	up
BGIOSGA024229	1.42251	2.73818	12.4897	0.000409207	0.0477825	up
BGIOSGA024416	-4.78536	-1.50336	22.6971	1.89651e-06	0.00199308	down
BGIOSGA025410	-2.21355	3.4644	17.5622	2.78061e-05	0.0093219	down
BGIOSGA025494	-1.42382	2.85532	18.6713	1.55306e-05	0.00663921	down
BGIOSGA025495	-0.910368	4.54261	13.1046	0.000294571	0.0391673	down
BGIOSGA026201	3.00197	6.25429	17.7151	2.56576e-05	0.00886486	up
BGIOSGA026225	9.75558	0.900201	19.0772	1.25533e-05	0.00575782	up	1-Cys peroxiredoxin A [Source:UniProtKB/Swiss-Prot;Acc:P0C5C8]
BGIOSGA026311	-0.777732	4.17623	12.3845	0.00043292	0.0496323	down
BGIOSGA026382	11.786	2.46802	15.2335	9.50023e-05	0.0221865	up
BGIOSGA026408	2.42396	6.81046	12.457	0.000416432	0.0482171	up
BGIOSGA026537	3.80932	3.36019	18.5339	1.66911e-05	0.00677521	up	Similar to Heat stress transcription factor B-2b [Source: Projected from Oryza sativa (Os08g0546800)]
BGIOSGA026912	5.91832	6.06138	15.5373	8.0895e-05	0.0210344	up
BGIOSGA026957	1.5286	3.77622	15.0894	0.000102539	0.0232095	up
BGIOSGA027114	-2.16797	2.63245	13.6398	0.000221435	0.0333957	down
BGIOSGA027773	-0.928782	3.55827	13.2676	0.000270035	0.0378379	down
BGIOSGA027791	1.91672	1.51934	14.9473	0.000110555	0.0238729	up
BGIOSGA027800	8.05685	7.39687	14.3531	0.000151527	0.0272987	up
BGIOSGA027801	8.42489	4.8469	13.5352	0.000234126	0.034533	up
BGIOSGA028109	8.53654	2.18872	20.6974	5.37897e-06	0.00347868	up
BGIOSGA028744	1.1474	5.5933	12.368	0.000436747	0.0498445	up	Non-specific serine/threonine protein kinase [Source:UniProtKB/TrEMBL;Acc:A2YVM1]
BGIOSGA028757	3.15191	3.8673	28.491	9.41372e-08	0.00033919	up
BGIOSGA028762	2.23208	-0.00530726	16.8481	4.04932e-05	0.0126089	up	Adenylyl cyclase-associated protein [Source:UniProtKB/TrEMBL;Acc:A2YVR2]
BGIOSGA028765	1.99783	1.83193	12.4555	0.000416752	0.0482171	up
BGIOSGA028769	7.24704	-2.04835	13.3131	0.000263552	0.0373445	up
BGIOSGA028838	-6.09068	0.405515	12.5088	0.000405034	0.0477373	down
BGIOSGA028955	-1.21041	6.40335	18.0965	2.09986e-05	0.00767574	down	Gibberellin-induced A20/AN1 zinc-finger protein, Negative regulation of GA (gibberellin) -mediated cell elongatio [Source: Projected from Oryza sativa (Os08g0504700)]
BGIOSGA029135	-3.07115	-0.880995	14.2161	0.000162967	0.0287437	down
BGIOSGA029415	-4.90796	2.56454	37.6579	8.43026e-10	7.0876e-06	down	Dehydration-responsive element-binding protein 1A [Source:UniProtKB/Swiss-Prot;Acc:A2Z389]
BGIOSGA029416	-6.10878	-0.574071	14.3843	0.000149036	0.0270431	down	Dehydration-responsive element-binding protein 1H [Source:UniProtKB/Swiss-Prot;Acc:A2Z388]
BGIOSGA029417	-4.7432	1.85651	18.3824	1.80717e-05	0.00701238	down	Dehydration-responsive element-binding protein 1B [Source:UniProtKB/Swiss-Prot;Acc:Q8GUW4]
BGIOSGA029505	-1.33202	4.97694	22.8957	1.71037e-06	0.00187561	down
BGIOSGA029735	1.40222	4.68907	12.681	0.000369386	0.0457746	up
BGIOSGA029921	-5.54414	0.419747	17.631	2.68188e-05	0.00914085	down
BGIOSGA029928	-6.08852	1.01956	14.5399	0.000137222	0.0258284	down
BGIOSGA030277	6.64728	6.899	27.4183	1.6387e-07	0.000438297	up
BGIOSGA030292	5.03099	5.49638	46.1971	1.06936e-11	2.69713e-07	up
BGIOSGA030727	1.73498	1.93546	14.1168	0.0001718	0.0300913	up
BGIOSGA030815	10.9395	1.84751	19.064	1.26405e-05	0.00575782	up
BGIOSGA031065	-3.26601	-0.846878	13.6313	0.000222444	0.0333957	down
BGIOSGA031331	1.49536	1.40141	15.0139	0.00010672	0.0236113	up
BGIOSGA031347	-0.94381	5.25616	17.8407	2.40195e-05	0.00841417	down
BGIOSGA031372	3.75272	-1.27623	21.6989	3.18974e-06	0.00265575	up
BGIOSGA031462	6.10057	3.60415	14.9183	0.000112271	0.0239974	up
BGIOSGA031582	-3.40755	0.0561074	26.5898	2.51568e-07	0.000469176	down
BGIOSGA031593	-4.76271	1.40784	14.4828	0.000141447	0.0262322	down
BGIOSGA031618	-6.29696	-0.927763	14.4369	0.000144935	0.0266829	down
BGIOSGA032723	4.56106	-0.33302	12.4939	0.000408292	0.0477825	up
BGIOSGA033000	5.7917	-1.61215	13.5042	0.000238028	0.0349043	up
BGIOSGA033010	8.81176	-0.241687	15.0271	0.000105978	0.0236113	up
BGIOSGA033175	-3.76267	0.400728	16.751	4.2619e-05	0.013109	down
BGIOSGA033188	2.25976	8.19739	13.4356	0.000246894	0.0357883	up	Alpha-galactosidase [Source:UniProtKB/TrEMBL;Acc:B8BHM7]
BGIOSGA033237	3.12945	2.44234	13.9003	0.000192773	0.03137	up
BGIOSGA033238	6.08954	7.03508	17.4556	2.94095e-05	0.00963334	up
BGIOSGA033296	-2.61734	2.72819	14.072	0.00017594	0.0301874	down	Rhomboid-like protein [Source:UniProtKB/TrEMBL;Acc:A2Z9G1]
BGIOSGA033383	11.1003	4.74202	12.9778	0.000315201	0.0405613	up
BGIOSGA033447	-2.93288	2.97738	13.3495	0.000258487	0.03696	down	Ethylene-responsive transcription factor 6 [Source:Projected from Arabidopsis thaliana (AT4G17490) UniProtKB/Swiss-Prot;Acc:Q8VZ91]
BGIOSGA033551	-3.28625	-0.393604	15.4583	8.43462e-05	0.0213431	down
BGIOSGA033867	6.78915	5.76329	17.9766	2.2364e-05	0.00794457	up
BGIOSGA033953	2.50866	0.591391	13.6513	0.000220084	0.0333957	up
BGIOSGA034050	8.19042	11.222	20.2556	6.77539e-06	0.00379753	up
BGIOSGA034051	7.71635	8.3303	17.304	3.18518e-05	0.0101692	up	Dehydri [Source: Projected from Oryza sativa (Os11g0454200)]
BGIOSGA034053	5.39595	5.04237	12.7228	0.000361233	0.0455551	up	Dehydrin Rab16C [Source:UniProtKB/Swiss-Prot;Acc:A2ZDX6]
BGIOSGA034054	9.47768	7.31048	13.7809	0.000205419	0.0321806	up	Dehydrin Rab16D [Source:UniProtKB/Swiss-Prot;Acc:A2ZDX4]
BGIOSGA034797	7.51211	3.33468	14.6911	0.000126646	0.0250479	up
BGIOSGA035077	-1.80431	3.31367	13.851	0.00019789	0.0317909	down
BGIOSGA035736	1.19309	11.4344	12.8961	0.000329265	0.0419431	up
BGIOSGA035902	2.13684	2.39928	12.684	0.000368793	0.0457746	up
BGIOSGA036252	-1.546	2.09149	15.0963	0.000102165	0.0232095	down
BGIOSGA036324	3.5107	-0.564241	13.1266	0.000291137	0.0390588	up
BGIOSGA036743	-1.29089	0.561026	12.6223	0.000381166	0.0461476	down
BGIOSGA036988	5.02546	5.32402	21.8303	2.97855e-06	0.00259051	up
BGIOSGA037209	2.20661	4.44735	21.1875	4.16463e-06	0.00295351	up
BGIOSGA039441	11.0481	1.40721	22.5937	2.00137e-06	0.00201915	up
BGIOSGA040515	3.66059	1.8265	13.9116	0.000191616	0.03137	up
