# Supplementary material for: Shoot transcriptome and co-expression network analysis of African rice cultivars identify drought-tolerance hub genes and growth stage-dependent trade-offs
Source: Front Plant Sci. 2026 Apr 15;17:1802527. doi: 10.3389/fpls.2026.1802527 (PMC13126551; doi:10.3389/fpls.2026.1802527)
Supplement: Supplementary file 1 [file SupplementaryFile1.zip › Supplementary files/Additional file 4_significant_DEGs-ART32.xlsx]

## Sheet: Sheet1
geneID	logFC	logCPM	LR	PValue	FDR	regulation	Description
BGIOSGA000172	3.6487	2.177	17.2471	3.28191e-05	0.0159296	up	Probable esterase PIR7A [Source:UniProtKB/Swiss-Prot;Acc:A2WYS8]
BGIOSGA000282	6.80943	7.76383	16.7578	4.24669e-05	0.0184673	up
BGIOSGA000881	6.60308	3.06455	14.2583	0.000159355	0.034912	up
BGIOSGA000945	5.5941	5.34901	18.8643	1.40357e-05	0.00931598	up	Group 3 late embryogenesis abundant protein [Source:UniProtKB/TrEMBL;Acc:A2WU85]
BGIOSGA000998	-1.83875	7.46036	13.6892	0.000215688	0.0414932	down
BGIOSGA001327	-7.02675	-1.52458	14.0563	0.00017742	0.0360878	down
BGIOSGA001697	4.18232	4.27683	21.7094	3.1724e-06	0.00333393	up
BGIOSGA001755	5.71178	1.16578	14.8175	0.000118433	0.030173	up
BGIOSGA001826	5.44043	1.48794	30.6469	3.09521e-08	6.00519e-05	up
BGIOSGA002089	7.71608	5.6966	16.6626	4.46529e-05	0.0189457	up
BGIOSGA002090	6.49079	3.6521	17.9534	2.26382e-05	0.0127835	up
BGIOSGA002095	2.03511	0.579375	15.7937	7.0638e-05	0.0231381	up
BGIOSGA002242	6.73949	3.44981	18.2055	1.98301e-05	0.0119084	up
BGIOSGA002444	5.65721	4.09303	13.3696	0.000255731	0.046064	up
BGIOSGA002820	5.95129	7.08701	13.8872	0.000194115	0.0379532	up
BGIOSGA003364	-2.47604	0.836746	16.0595	6.13837e-05	0.0212731	down
BGIOSGA004137	-3.73578	8.07652	15.6208	7.73989e-05	0.0244019	down	Probable plastid-lipid-associated protein 14, chloroplastic [Source:Projected from Arabidopsis thaliana (AT5G53450) UniProtKB/Swiss-Prot;Acc:Q9LV04]
BGIOSGA004140	2.06688	3.13087	19.7639	8.76199e-06	0.00649985	up
BGIOSGA004381	2.70229	2.00131	14.1403	0.000169674	0.034912	up
BGIOSGA004890	-3.21246	6.84848	14.2436	0.00016061	0.034912	down
BGIOSGA005174	3.85785	4.47863	14.2993	0.000155927	0.034912	up
BGIOSGA005185	-5.91059	1.82002	13.3171	0.000262993	0.046064	down
BGIOSGA005423	5.92355	1.7773	32.1196	1.44971e-08	3.58595e-05	up
BGIOSGA005899	-9.69167	-1.18408	21.0415	4.49438e-06	0.00453429	down
BGIOSGA006395	4.05611	6.31326	33.9169	5.75173e-09	2.07243e-05	up	Bidirectional sugar transporter SWEET15 [Source:UniProtKB/Swiss-Prot;Acc:A2X5B4]
BGIOSGA006427	4.21216	-2.69437	22.0548	2.64978e-06	0.00300589	up
BGIOSGA006512	4.43408	3.29063	15.1095	0.000101452	0.0272215	up
BGIOSGA006749	8.81768	4.65936	14.3359	0.000152924	0.034912	up
BGIOSGA007111	1.71522	0.384539	16.176	5.77219e-05	0.0205051	up
BGIOSGA007476	2.08587	0.811812	15.5727	7.93934e-05	0.0247217	up
BGIOSGA007496	5.14052	2.74709	14.2517	0.000159917	0.034912	up	Similar to ATCAX5; calcium:cation antiporter/ cation:cation antiporter [Source: Projected from Oryza sativa (Os02g0138900)]
BGIOSGA007497	8.01476	-0.272186	15.7673	7.16308e-05	0.0231624	up
BGIOSGA007645	1.13372	2.179	15.0377	0.000105386	0.0276879	up
BGIOSGA007915	5.19135	8.43617	19.3635	1.08051e-05	0.00757015	up
BGIOSGA008094	7.87193	-1.11035	13.1419	0.000288757	0.0491161	up
BGIOSGA008436	-2.59468	1.66253	15.648	7.62919e-05	0.0243574	down
BGIOSGA008462	3.66765	-1.29361	16.2426	5.57259e-05	0.0203698	up
BGIOSGA008990	4.07552	0.164175	14.8983	0.000113464	0.029503	up
BGIOSGA009127	3.15509	4.44894	13.1816	0.000282719	0.0485084	up
BGIOSGA009154	3.84053	6.32066	17.4211	2.99482e-05	0.0154154	up	17.4 kDa class III heat shock protein [Source:Projected from Arabidopsis thaliana (AT1G54050) UniProtKB/Swiss-Prot;Acc:Q9SYG1]
BGIOSGA009621	2.20136	1.88746	17.061	3.61981e-05	0.0163929	up
BGIOSGA010372	3.53993	1.31657	28.143	1.12672e-07	0.000202987	up
BGIOSGA010627	3.96175	3.2337	13.9484	0.0001879	0.0372861	up
BGIOSGA010802	10.446	0.27562	14.0076	0.00018207	0.0366286	up
BGIOSGA010815	2.17706	8.80792	16.2943	5.42278e-05	0.0201137	up
BGIOSGA010919	-2.92793	3.38634	20.5714	5.74466e-06	0.00517471	down	ABA receptor 6 [Source:UniProtKB/TrEMBL;Acc:A2XFM1]
BGIOSGA011002	5.44308	7.96935	17.2968	3.19732e-05	0.0159296	up
BGIOSGA011254	-7.23442	-1.70397	14.1583	0.000168058	0.034912	down
BGIOSGA011770	2.3749	4.819	31.9722	1.56393e-08	3.58595e-05	up
BGIOSGA012048	4.01777	4.04052	34.8989	3.47276e-09	1.7518e-05	up
BGIOSGA012293	3.11107	6.64876	15.4353	8.53804e-05	0.0255648	up
BGIOSGA012456	9.64206	-0.250688	16.3938	5.14539e-05	0.0193697	up
BGIOSGA012459	5.92046	5.25373	15.1857	9.7436e-05	0.0270058	up
BGIOSGA012548	1.93559	0.226749	14.231	0.000161681	0.034912	up
BGIOSGA012554	7.03386	5.40797	16.4738	4.93278e-05	0.0192254	up
BGIOSGA012597	-3.57035	-0.80668	16.4121	5.09588e-05	0.0193697	down
BGIOSGA012780	5.72612	2.76454	13.4423	0.000246012	0.0449632	up
BGIOSGA012934	-2.61986	7.44338	15.2838	9.25087e-05	0.0265143	down
BGIOSGA013000	8.33724	-1.71303	20.2716	6.71916e-06	0.00584382	up
BGIOSGA013483	6.26114	6.2754	13.4927	0.00023949	0.0440907	up
BGIOSGA013490	-2.75994	4.43759	15.2015	9.66268e-05	0.0270058	down	Lariat debranching enzyme [Source:Projected from Arabidopsis thaliana (AT4G31770) UniProtKB/Swiss-Prot;Acc:Q94K01]
BGIOSGA013813	-5.62169	-1.91664	13.2745	0.000269039	0.046762	down
BGIOSGA013921	-5.91375	4.71344	17.7961	2.45888e-05	0.0132939	down
BGIOSGA014509	-4.1085	4.27328	15.2494	9.42064e-05	0.0266975	down
BGIOSGA014666	1.10782	6.29629	13.9352	0.000189225	0.0372861	up
BGIOSGA014876	3.63634	0.6651	32.201	1.39018e-08	3.58595e-05	up
BGIOSGA014877	3.92575	-0.183753	24.489	7.47365e-07	0.00117813	up
BGIOSGA014879	2.7585	5.17028	103.649	2.4149e-24	6.09086e-20	up
BGIOSGA014976	2.61483	10.13	13.2631	0.000270686	0.046762	up	Chlorophyll a-b binding protein, chloroplastic [Source:UniProtKB/TrEMBL;Acc:A2XU61]
BGIOSGA015287	3.76797	5.42022	16.4654	4.9546e-05	0.0192254	up	Peptidylprolyl isomerase [Source:UniProtKB/TrEMBL;Acc:B8ASJ6]
BGIOSGA015387	4.8096	4.02835	14.592	0.000133483	0.0333337	up
BGIOSGA015967	3.69672	2.99995	17.184	3.39286e-05	0.0159296	up
BGIOSGA016021	4.03327	5.74485	17.182	3.39637e-05	0.0159296	up
BGIOSGA016268	7.65721	3.97142	14.5324	0.000137767	0.0337354	up
BGIOSGA016377	4.94779	5.51733	14.4792	0.000141712	0.0343679	up
BGIOSGA016404	1.93428	0.757436	14.1502	0.000168783	0.034912	up
BGIOSGA016407	2.08427	0.872022	20.8074	5.07876e-06	0.00474432	up
BGIOSGA016530	2.81719	1.55655	18.7559	1.48566e-05	0.009608	up
BGIOSGA016608	2.58758	3.72999	66.6022	3.32208e-16	2.79298e-12	up
BGIOSGA017018	5.52325	6.00934	13.6623	0.000218801	0.0414932	up
BGIOSGA017084	3.45614	-0.180124	16.4946	4.87892e-05	0.0192254	up
BGIOSGA017195	3.18977	3.16557	31.5925	1.90161e-08	3.99687e-05	up
BGIOSGA017490	4.39996	9.67922	15.3839	8.77334e-05	0.0257304	up	Glucose-1-phosphate adenylyltransferase [Source:UniProtKB/TrEMBL;Acc:A2Y7W1]
BGIOSGA017524	4.47267	3.47599	14.3536	0.000151493	0.034912	up
BGIOSGA017714	2.50946	6.55166	17.1741	3.41051e-05	0.0159296	up
BGIOSGA017925	2.16977	4.34245	14.5368	0.000137452	0.0337354	up
BGIOSGA018646	-1.79026	1.5019	20.9535	4.70579e-06	0.00456498	down
BGIOSGA018652	2.53731	5.19466	17.9392	2.28077e-05	0.0127835	up
BGIOSGA018907	6.30459	2.19855	13.4086	0.000250473	0.0454491	up
BGIOSGA019747	5.00333	6.73241	14.2235	0.00016233	0.034912	up
BGIOSGA019833	7.46662	1.02078	15.3549	8.90889e-05	0.0258276	up
BGIOSGA019995	2.25756	3.86989	20.0168	7.6766e-06	0.0060506	up
BGIOSGA019996	2.13466	1.29034	14.1787	0.000166243	0.034912	up
BGIOSGA020318	3.83233	5.76222	17.0251	3.68897e-05	0.0163929	up
BGIOSGA020320	-2.92077	6.47513	13.7797	0.000205546	0.0398791	down
BGIOSGA020602	4.0721	6.61802	13.3293	0.000261286	0.046064	up
BGIOSGA020661	2.27633	6.6018	22.9769	1.63961e-06	0.00217654	up	HSA32 [Source:Projected from Arabidopsis thaliana (AT4G21320) UniProtKB/TrEMBL;Acc:A0A178UV51]
BGIOSGA020715	2.94961	7.72864	22.0794	2.61604e-06	0.00300589	up	Phosphoglycerate kinase [Source:UniProtKB/TrEMBL;Acc:A2YG06]
BGIOSGA020973	5.87281	-1.54168	15.0859	0.000102729	0.0272741	up
BGIOSGA021036	2.81075	5.55012	76.784	1.90718e-18	2.40515e-14	up
BGIOSGA021037	2.97588	0.311257	22.6541	1.93944e-06	0.00244582	up
BGIOSGA021054	2.75926	5.49215	13.6671	0.000218248	0.0414932	up
BGIOSGA021147	3.88306	7.07288	19.4209	1.04854e-05	0.00755607	up
BGIOSGA022620	5.23989	6.51209	18.3278	1.85977e-05	0.0114408	up	Pyruvate dehydrogenase E1 component subunit alpha [Source:UniProtKB/TrEMBL;Acc:A2YB83]
BGIOSGA022649	2.57015	3.21906	15.1156	0.000101126	0.0272215	up
BGIOSGA022874	7.8373	-0.922398	36.6644	1.40318e-09	8.84778e-06	up
BGIOSGA023506	4.1303	-1.47883	32.3923	1.25983e-08	3.58595e-05	up
BGIOSGA023654	6.83778	4.1424	20.1045	7.33243e-06	0.00596576	up
BGIOSGA023727	1.54824	0.0850794	13.9982	0.000182983	0.0366286	up
BGIOSGA024147	-2.50759	0.234979	19.0755	1.2565e-05	0.00856527	down
BGIOSGA024653	1.66874	0.495824	13.0905	0.000296793	0.0499048	up
BGIOSGA024735	-2.37254	-0.794606	14.8664	0.000115399	0.0296999	down
BGIOSGA025130	-4.31869	4.2437	14.3523	0.000151591	0.034912	down
BGIOSGA025583	2.55699	2.70212	15.9379	6.54536e-05	0.0220116	up
BGIOSGA026201	2.57369	6.25429	13.4985	0.000238757	0.0440907	up
BGIOSGA026382	12.3774	2.46802	16.0537	6.15707e-05	0.0212731	up
BGIOSGA026502	2.84963	4.99766	14.1646	0.000167496	0.034912	up
BGIOSGA026650	3.0497	3.9703	17.017	3.70468e-05	0.0163929	up	Isoamylase [Source:UniProtKB/TrEMBL;Acc:B8B8U4]
BGIOSGA027800	7.61447	7.39687	13.3245	0.000261965	0.046064	up
BGIOSGA027801	8.80235	4.8469	14.2709	0.000158291	0.034912	up
BGIOSGA028732	7.61611	-1.49932	13.3438	0.000259279	0.046064	up
BGIOSGA028757	2.71204	3.8673	21.9898	2.74108e-06	0.00300589	up
BGIOSGA028955	-1.04268	6.40335	13.5309	0.000234672	0.0440907	down	Gibberellin-induced A20/AN1 zinc-finger protein, Negative regulation of GA (gibberellin) -mediated cell elongatio [Source: Projected from Oryza sativa (Os08g0504700)]
BGIOSGA029120	5.74346	-2.64839	13.1329	0.000290155	0.0491161	up
BGIOSGA029184	1.84343	5.89155	19.9297	8.03426e-06	0.00614061	up	Fatty acyl-CoA reductase [Source:UniProtKB/TrEMBL;Acc:A2YY28]
BGIOSGA030147	6.60966	-1.6917	23.7034	1.12383e-06	0.00166736	up	Cysteine proteinase inhibitor [Source:UniProtKB/TrEMBL;Acc:A2YZ02]
BGIOSGA030196	-8.4108	5.24987	16.0219	6.26144e-05	0.0213414	down
BGIOSGA030277	6.17937	6.899	24.7504	6.52558e-07	0.00109725	up
BGIOSGA030292	4.16717	5.49638	34.3276	4.65733e-09	1.95779e-05	up
BGIOSGA030815	8.74844	1.84751	15.1493	9.93355e-05	0.0272215	up
BGIOSGA033238	6.13617	7.03508	17.6506	2.65431e-05	0.0139473	up
BGIOSGA033560	-3.00299	2.12987	18.4431	1.75051e-05	0.0110378	down
BGIOSGA033720	-4.43513	-0.935474	16.5978	4.6205e-05	0.0191046	down
BGIOSGA033867	7.38267	5.76329	20.1916	7.00598e-06	0.00589016	up
BGIOSGA033927	3.94578	1.80271	15.4617	8.41944e-05	0.0255648	up
BGIOSGA033953	2.76719	0.591391	16.1796	5.76122e-05	0.0205051	up
BGIOSGA034050	7.07343	11.222	16.645	4.50695e-05	0.0189457	up
BGIOSGA034053	6.28804	5.04237	15.8811	6.74497e-05	0.0223844	up	Dehydrin Rab16C [Source:UniProtKB/Swiss-Prot;Acc:A2ZDX6]
BGIOSGA034485	-6.7646	1.91932	14.1559	0.00016827	0.034912	down
BGIOSGA034634	4.87449	-1.47391	16.5543	4.72755e-05	0.0192254	up
BGIOSGA034678	1.68044	0.0795067	14.189	0.000165331	0.034912	up
BGIOSGA034797	7.79245	3.33468	15.4182	8.61551e-05	0.0255648	up
BGIOSGA034889	2.07664	1.97698	15.458	8.43578e-05	0.0255648	up
BGIOSGA035332	7.87623	-2.88292	14.6185	0.000131616	0.0331962	up
BGIOSGA036585	-2.5819	-1.15303	23.4425	1.28704e-06	0.00180342	down
BGIOSGA036988	4.3991	5.32402	17.7819	2.47725e-05	0.0132939	up
BGIOSGA038136	5.71376	-2.54841	14.2412	0.000160808	0.034912	up
BGIOSGA038145	2.34274	1.92592	18.0033	2.20528e-05	0.0127835	up
BGIOSGA039441	7.16558	1.40721	14.1338	0.000170255	0.034912	up
BGIOSGA040600	4.36667	3.21133	13.5018	0.000238329	0.0440907	up
