# Supplementary material for: Shoot transcriptome and co-expression network analysis of African rice cultivars identify drought-tolerance hub genes and growth stage-dependent trade-offs
Source: Front Plant Sci. 2026 Apr 15;17:1802527. doi: 10.3389/fpls.2026.1802527 (PMC13126551; doi:10.3389/fpls.2026.1802527)
Supplement: Supplementary file 1 [file SupplementaryFile1.zip › Supplementary files/Supplementary file 5.csv]

Candidate Hub genes
	Gene	Module	GS	kME_ME2	kME_ME1	kME_ME8	kME_ME7	Gene description
BGIOSGA034050	BGIOSGA034050	blue	0.83736906	0.936565066	0.892338795	0.673449258	0.348896707
BGIOSGA000282	BGIOSGA000282	blue	0.81615172	0.949598639	0.858327518	0.604302022	0.421954288
BGIOSGA034054	BGIOSGA034054	blue	0.69664473	0.939896706	0.914421916	0.560666908	0.346032085	Dehydrin Rab16D [Source:UniProtKB/Swiss-Prot;Acc:A2ZDX4]
BGIOSGA034051	BGIOSGA034051	blue	0.774921747	0.937227603	0.890787611	0.659768993	0.350172423	Dehydri [Source: Projected from Oryza sativa (Os11g0454200)]
BGIOSGA027800	BGIOSGA027800	blue	0.724752502	0.966055913	0.924923318	0.548007815	0.370985445
BGIOSGA020289	BGIOSGA020289	blue	0.716325543	0.928323663	0.934403291	0.507669578	0.265823188	Late embryogenesis abundant protein, group 3 [Source:UniProtKB/Swiss-Prot;Acc:A2Y720]
BGIOSGA011380	BGIOSGA011380	blue	0.751460352	0.969004078	0.927067734	0.543196769	0.377911248
BGIOSGA000097	BGIOSGA000097	black	0.706947942	0.749542673	0.531707822	0.342601317	0.872165421
BGIOSGA033238	BGIOSGA033238	blue	0.804102798	0.979906741	0.909818528	0.59892123	0.435151922
BGIOSGA007915	BGIOSGA007915	blue	0.879509667	0.946588572	0.869373038	0.665175016	0.495802469
BGIOSGA030277	BGIOSGA030277	blue	0.885598007	0.961029345	0.860188208	0.641681955	0.546352263
BGIOSGA011002	BGIOSGA011002	blue	0.818904756	0.98368544	0.893286262	0.601422671	0.492615858
BGIOSGA027683	BGIOSGA027683	blue	0.597549254	0.635881287	0.631514658	0.576337775	0.222784899
BGIOSGA013483	BGIOSGA013483	blue	0.692776547	0.975633963	0.923196343	0.46386009	0.391341268
BGIOSGA002820	BGIOSGA002820	blue	0.690318932	0.948576665	0.886349031	0.495759297	0.38878797
BGIOSGA025476	BGIOSGA025476	black	0.649602456	0.681866979	0.451394661	0.286395963	0.911223375
BGIOSGA004441	BGIOSGA004441	blue	0.658735295	0.958481628	0.919211954	0.485571391	0.391874356	Malic enzyme [Source:UniProtKB/TrEMBL;Acc:A2WUY6]
BGIOSGA033867	BGIOSGA033867	blue	0.779808677	0.980146876	0.906026807	0.538081617	0.445255041
BGIOSGA002089	BGIOSGA002089	blue	0.727809682	0.976092273	0.919312773	0.533930343	0.46563586
BGIOSGA026869	BGIOSGA026869	turquoise	0.648633884	0.952516546	0.9752185	0.416726154	0.369702669
BGIOSGA024622	BGIOSGA024622	blue	0.749219603	0.960240221	0.927246914	0.565191292	0.383902418
BGIOSGA022620	BGIOSGA022620	blue	0.83692766	0.976829255	0.903768881	0.607894647	0.466999776	Pyruvate dehydrogenase E1 component subunit alpha [Source:UniProtKB/TrEMBL;Acc:A2YB83]
BGIOSGA012466	BGIOSGA012466	black	0.454093553	0.457107496	0.201519691	0.113835814	0.974437395
BGIOSGA026912	BGIOSGA026912	blue	0.762812715	0.949326916	0.914097722	0.635207745	0.32287185
BGIOSGA033383	BGIOSGA033383	blue	0.675094098	0.957877656	0.925435438	0.487381715	0.414678087
BGIOSGA027801	BGIOSGA027801	blue	0.642185775	0.949257422	0.919435494	0.427123659	0.406680919
BGIOSGA006749	BGIOSGA006749	blue	0.753977576	0.975697951	0.93176161	0.544688356	0.433854276
BGIOSGA017089	BGIOSGA017089	blue	0.663812579	0.973642793	0.927670333	0.448771019	0.387698786
BGIOSGA012554	BGIOSGA012554	blue	0.680858493	0.968255699	0.921953559	0.456624513	0.440796086
BGIOSGA017018	BGIOSGA017018	blue	0.713980166	0.93792736	0.891466325	0.505814753	0.403860209
BGIOSGA018149	BGIOSGA018149	blue	0.727069342	0.953504534	0.925430296	0.557466371	0.272930709
BGIOSGA001100	BGIOSGA001100	blue	0.592730096	0.915622511	0.898854478	0.394302594	0.329484634
BGIOSGA022850	BGIOSGA022850	blue	0.642901734	0.955588457	0.915766589	0.426784658	0.37909185
BGIOSGA019747	BGIOSGA019747	blue	0.751093735	0.970899951	0.937514098	0.541688934	0.376408831
BGIOSGA010884	BGIOSGA010884	black	0.460087155	0.428365005	0.165126444	0.13281633	0.972881325
BGIOSGA016377	BGIOSGA016377	blue	0.903996343	0.870960014	0.810060028	0.775498031	0.351583055
BGIOSGA012459	BGIOSGA012459	blue	0.763274085	0.977345077	0.902906407	0.541754191	0.465633
BGIOSGA000945	BGIOSGA000945	blue	0.798297166	0.979273331	0.89475288	0.569017168	0.454407238	Group 3 late embryogenesis abundant protein [Source:UniProtKB/TrEMBL;Acc:A2WU85]
BGIOSGA015767	BGIOSGA015767	blue	0.701172761	0.958911543	0.899386255	0.406739061	0.559109991
BGIOSGA020667	BGIOSGA020667	blue	0.639839519	0.922248824	0.924929882	0.445470919	0.232967591
BGIOSGA017490	BGIOSGA017490	blue	0.742421157	0.973686507	0.874587074	0.455443789	0.560607286	Glucose-1-phosphate adenylyltransferase [Source:UniProtKB/TrEMBL;Acc:A2Y7W1]
BGIOSGA014237	BGIOSGA014237	turquoise	0.606096409	0.92430007	0.968387033	0.369719168	0.336030122
BGIOSGA030097	BGIOSGA030097	blue	0.723590718	0.944651433	0.92432283	0.573973189	0.353109087
BGIOSGA001811	BGIOSGA001811	blue	0.689752085	0.965001485	0.92631936	0.469520617	0.39111817
BGIOSGA004801	BGIOSGA004801	turquoise	0.723660289	0.928688043	0.920753868	0.626939836	0.280900978	Delta-1-pyrroline-5-carboxylate synthase [Source:UniProtKB/TrEMBL;Acc:B8AC46]
BGIOSGA034053	BGIOSGA034053	blue	0.710799915	0.960211962	0.923837048	0.519425118	0.431065323	Dehydrin Rab16C [Source:UniProtKB/Swiss-Prot;Acc:A2ZDX6]
BGIOSGA020602	BGIOSGA020602	blue	0.791176642	0.972885686	0.928306794	0.598421682	0.389047213
BGIOSGA040707	BGIOSGA040707	turquoise	0.242150081	0.540126682	0.44440602	0.102803221	0.495576033
BGIOSGA000433	BGIOSGA000433	blue	0.663274799	0.967299724	0.933775064	0.461799389	0.407672129
BGIOSGA029365	BGIOSGA029365	turquoise	0.477705854	0.552432751	0.650471657	0.456100866	0.071115448
BGIOSGA018448	BGIOSGA018448	blue	0.686422911	0.929829157	0.914660356	0.568123631	0.249410923
BGIOSGA019191	BGIOSGA019191	blue	0.701204901	0.978122002	0.930254776	0.471844186	0.390637472
BGIOSGA020318	BGIOSGA020318	blue	0.890618657	0.901548554	0.826498701	0.75333716	0.384276921
BGIOSGA011783	BGIOSGA011783	blue	0.571827916	0.93373885	0.93709665	0.361121179	0.340880695
BGIOSGA016268	BGIOSGA016268	blue	0.746159747	0.974034612	0.921972046	0.570462413	0.438280094
BGIOSGA007506	BGIOSGA007506	blue	0.79117325	0.976031599	0.913977108	0.627179467	0.408312656
BGIOSGA015430	BGIOSGA015430	black	0.536635533	0.623317692	0.401297837	0.214148716	0.900096853
BGIOSGA017886	BGIOSGA017886	blue	0.732000518	0.962573351	0.932516491	0.53015746	0.323324164
BGIOSGA032539	BGIOSGA032539	turquoise	0.647214388	0.920419848	0.934763654	0.477227856	0.351969341
BGIOSGA036988	BGIOSGA036988	blue	0.843547391	0.94566883	0.87375789	0.669161633	0.482397499
BGIOSGA023654	BGIOSGA023654	blue	0.831270544	0.977472427	0.915365953	0.625284937	0.429483026
BGIOSGA006395	BGIOSGA006395	blue	0.943270668	0.870104736	0.755955196	0.719067519	0.518220494	Bidirectional sugar transporter SWEET15 [Source:UniProtKB/Swiss-Prot;Acc:A2X5B4]
BGIOSGA008623	BGIOSGA008623	turquoise	0.516259563	0.843934159	0.940853974	0.345683527	0.201397564
BGIOSGA032538	BGIOSGA032538	turquoise	0.647495202	0.92716298	0.972163576	0.462573413	0.311768606
BGIOSGA002480	BGIOSGA002480	turquoise	0.800328121	0.612168605	0.622198865	0.686851189	0.257433464
BGIOSGA021611	BGIOSGA021611	blue	0.71541557	0.853009513	0.822231308	0.661256459	0.261291112	ATP-dependent zinc metalloprotease FTSH 6, chloroplastic [Source:Projected from Arabidopsis thaliana (AT5G15250) UniProtKB/Swiss-Prot;Acc:Q1PDW5]
BGIOSGA008624	BGIOSGA008624	turquoise	0.487115486	0.849948378	0.937344889	0.273316148	0.260197737
BGIOSGA021147	BGIOSGA021147	blue	0.87647328	0.860137785	0.818955779	0.615715657	0.459425486
BGIOSGA000392	BGIOSGA000392	turquoise	0.304182201	0.447249068	0.560432661	0.498733888	0.296400143
BGIOSGA002444	BGIOSGA002444	blue	0.723170541	0.973136026	0.934321006	0.523424616	0.467475913
BGIOSGA014735	BGIOSGA014735	blue	0.733514983	0.95079913	0.919589698	0.505624676	0.373211607	Peroxygenase [Source:UniProtKB/Swiss-Prot;Acc:A2XVG1]
BGIOSGA016447	BGIOSGA016447	blue	0.622685595	0.951053664	0.920974196	0.436569514	0.417449189
BGIOSGA012224	BGIOSGA012224	blue	0.633164313	0.9820638	0.954196002	0.445913336	0.423695377
BGIOSGA013147	BGIOSGA013147	blue	0.630779691	0.94822004	0.939236309	0.46362509	0.318629214
BGIOSGA032283	BGIOSGA032283	blue	0.701547611	0.955472777	0.947519708	0.475603648	0.379190025
BGIOSGA030292	BGIOSGA030292	blue	0.92631489	0.808508526	0.710463895	0.632549678	0.58185246
BGIOSGA035453	BGIOSGA035453	turquoise	0.275085169	0.378066083	0.474857404	0.431301409	0.135435539
BGIOSGA010954	BGIOSGA010954	blue	0.683314189	0.96205246	0.899868108	0.441183574	0.415562102
BGIOSGA016021	BGIOSGA016021	blue	0.815176401	0.924403596	0.882436309	0.603937947	0.480339716
BGIOSGA007979	BGIOSGA007979	blue	0.816501598	0.931160663	0.911982298	0.659330587	0.292269501
BGIOSGA008761	BGIOSGA008761	turquoise	0.578033796	0.936701687	0.944875658	0.337892989	0.376958636
BGIOSGA029929	BGIOSGA029929	turquoise	0.300169974	0.313171415	0.353124315	0.388276932	0.098018683
BGIOSGA009154	BGIOSGA009154	blue	0.835613227	0.94103932	0.801967075	0.578421012	0.59182715	17.4 kDa class III heat shock protein [Source:Projected from Arabidopsis thaliana (AT1G54050) UniProtKB/Swiss-Prot;Acc:Q9SYG1]
BGIOSGA009327	BGIOSGA009327	blue	0.761691291	0.980327009	0.890828135	0.543661469	0.523297274
BGIOSGA004598	BGIOSGA004598	blue	0.80301753	0.930561541	0.869039808	0.700504607	0.357040344
BGIOSGA022345	BGIOSGA022345	turquoise	0.666823509	0.942642702	0.981931746	0.444919237	0.333702596
BGIOSGA032537	BGIOSGA032537	turquoise	0.576967035	0.878740008	0.934695729	0.415835819	0.265123313
BGIOSGA034797	BGIOSGA034797	blue	0.72845517	0.98670033	0.950803599	0.517757925	0.434707589
BGIOSGA009524	BGIOSGA009524	turquoise	0.479674293	0.841872195	0.91031298	0.338011419	0.190283799
BGIOSGA023535	BGIOSGA023535	blue	0.553609115	0.865873948	0.834414126	0.243491025	0.307112795
BGIOSGA016900	BGIOSGA016900	turquoise	0.642069308	0.931993691	0.951429101	0.42346202	0.36485229
BGIOSGA015287	BGIOSGA015287	blue	0.810388812	0.925145443	0.799642912	0.529999588	0.609402142	Peptidylprolyl isomerase [Source:UniProtKB/TrEMBL;Acc:B8ASJ6]
BGIOSGA032282	BGIOSGA032282	turquoise	0.539469352	0.853998831	0.926843958	0.36960067	0.233535568
BGIOSGA018663	BGIOSGA018663	turquoise	0.598459995	0.887049626	0.962036381	0.465910637	0.220155729
BGIOSGA031462	BGIOSGA031462	blue	0.712372426	0.983519067	0.932045853	0.491092938	0.466988532
BGIOSGA002090	BGIOSGA002090	blue	0.666753709	0.940931467	0.87416375	0.39312709	0.443982568
BGIOSGA034132	BGIOSGA034132	turquoise	0.5967812	0.940986615	0.946695049	0.387510128	0.400800515
BGIOSGA010770	BGIOSGA010770	turquoise	0.669995341	0.894044003	0.940608902	0.493082298	0.211046987	Sucrose synthase [Source:UniProtKB/TrEMBL;Acc:B8APD5]
BGIOSGA012293	BGIOSGA012293	blue	0.86170244	0.959008799	0.900527149	0.648274268	0.451810314
BGIOSGA010570	BGIOSGA010570	turquoise	0.652505455	0.955370337	0.962105752	0.415122264	0.342572583	Sucrose synthase [Source:UniProtKB/TrEMBL;Acc:A2XHR1]
BGIOSGA034557	BGIOSGA034557	black	0.469543193	0.478708981	0.232633778	0.133458304	0.968541657
BGIOSGA023687	BGIOSGA023687	blue	0.656953126	0.951866852	0.94553781	0.449025851	0.356400276	Hexosyltransferase [Source:UniProtKB/TrEMBL;Acc:A2YQ42]
BGIOSGA013669	BGIOSGA013669	turquoise	0.457005972	0.820185272	0.845818548	0.186286503	0.345774652
BGIOSGA011661	BGIOSGA011661	blue	0.399316643	0.84527189	0.781019097	0.108683331	0.504950325
BGIOSGA002242	BGIOSGA002242	blue	0.804510066	0.979719001	0.918703417	0.578044963	0.481885103
BGIOSGA010117	BGIOSGA010117	turquoise	0.543976207	0.871121199	0.941589183	0.372184965	0.283307178
BGIOSGA016481	BGIOSGA016481	blue	0.629512006	0.956907805	0.958206758	0.454763724	0.387475142	HM700 protein [Source:UniProtKB/TrEMBL;Acc:A2XTX1]
BGIOSGA001697	BGIOSGA001697	blue	0.837921825	0.952145903	0.860169067	0.538880336	0.504280645
BGIOSGA008720	BGIOSGA008720	blue	0.810764659	0.971936785	0.865855228	0.571973586	0.539971673	Homeobox-leucine zipper protein HOX24 [Source:UniProtKB/Swiss-Prot;Acc:A2X7U1]
BGIOSGA001054	BGIOSGA001054	turquoise	0.695676142	0.953107627	0.956340483	0.434909823	0.347270233
BGIOSGA001700	BGIOSGA001700	blue	0.265937517	0.555893124	0.513541754	0.069381379	0.365887803
BGIOSGA015387	BGIOSGA015387	blue	0.828335116	0.95182073	0.885322028	0.640740558	0.393383383
BGIOSGA013833	BGIOSGA013833	blue	0.787149897	0.959987513	0.890337763	0.592234252	0.444626173
BGIOSGA031427	BGIOSGA031427	turquoise	0.508702238	0.897257559	0.946757583	0.344863193	0.302193991
BGIOSGA006834	BGIOSGA006834	blue	0.667267997	0.851893461	0.864353848	0.528616911	0.130001552
BGIOSGA013573	BGIOSGA013573	turquoise	0.591381169	0.659378563	0.757817201	0.38827183	0.066547788
BGIOSGA015326	BGIOSGA015326	turquoise	0.661054629	0.567259742	0.593483638	0.738603573	0.115622493
BGIOSGA004625	BGIOSGA004625	black	0.4146638	0.33215806	0.070580294	0.087938433	0.95961481
BGIOSGA000881	BGIOSGA000881	blue	0.681880692	0.965702348	0.92115088	0.509971931	0.433340697
BGIOSGA014388	BGIOSGA014388	blue	0.667603221	0.951372017	0.926984581	0.468938465	0.355158591
BGIOSGA030201	BGIOSGA030201	blue	0.636659948	0.951263661	0.928746963	0.452910144	0.357883733
BGIOSGA008488	BGIOSGA008488	blue	0.686111864	0.948063934	0.895224453	0.421577421	0.414098553	Glycosyltransferase [Source:UniProtKB/TrEMBL;Acc:A2X6F4]
BGIOSGA005174	BGIOSGA005174	blue	0.779250135	0.978326357	0.942069104	0.568421389	0.410874674
BGIOSGA037315	BGIOSGA037315	turquoise	0.359085871	0.317077628	0.410382891	0.415635275	0.049462426
BGIOSGA010990	BGIOSGA010990	turquoise	0.62306688	0.919540934	0.958842296	0.355421769	0.25934374
BGIOSGA011204	BGIOSGA011204	blue	0.834693635	0.965283958	0.897981912	0.62748313	0.427864497	Heat shock 70 kDa protein 8 [Source:Projected from Arabidopsis thaliana (AT2G32120) UniProtKB/Swiss-Prot;Acc:Q9SKY8]
BGIOSGA013726	BGIOSGA013726	blue	0.615523842	0.956418814	0.922750805	0.403711399	0.369893219
BGIOSGA017718	BGIOSGA017718	turquoise	0.73492839	0.928278994	0.943765274	0.520492842	0.343894783
BGIOSGA028058	BGIOSGA028058	blue	0.389777832	0.646803379	0.6321727	0.585422777	0.046386261
BGIOSGA020715	BGIOSGA020715	blue	0.898051611	0.942777381	0.857255239	0.714001926	0.471392732	Phosphoglycerate kinase [Source:UniProtKB/TrEMBL;Acc:A2YG06]
BGIOSGA009523	BGIOSGA009523	turquoise	0.613706454	0.888433116	0.918015386	0.443165948	0.343552814
BGIOSGA026382	BGIOSGA026382	blue	0.656072911	0.964534514	0.945124534	0.470545312	0.421728166
BGIOSGA014250	BGIOSGA014250	turquoise	0.568994268	0.923040333	0.958214169	0.340279519	0.330287008
BGIOSGA011664	BGIOSGA011664	blue	0.753251678	0.928747366	0.93549295	0.614440111	0.293551689
BGIOSGA004137	BGIOSGA004137	black	0.549255584	0.52040889	0.288156224	0.142564347	0.969080504	Probable plastid-lipid-associated protein 14, chloroplastic [Source:Projected from Arabidopsis thaliana (AT5G53450) UniProtKB/Swiss-Prot;Acc:Q9LV04]
BGIOSGA017977	BGIOSGA017977	turquoise	0.62032164	0.91011266	0.926886289	0.315934018	0.265147753	Histone H3 [Source:UniProtKB/TrEMBL;Acc:B8B1H8]
BGIOSGA002918	BGIOSGA002918	pink	0.728688573	0.599524415	0.493149715	0.967743319	0.212461597
BGIOSGA029364	BGIOSGA029364	turquoise	0.39864439	0.393185543	0.478492615	0.28635677	0.143807555
BGIOSGA016976	BGIOSGA016976	blue	0.793536842	0.898793113	0.817298105	0.618791558	0.356425681
BGIOSGA037921	BGIOSGA037921	blue	0.620380106	0.95626522	0.948518805	0.444170794	0.36946826
BGIOSGA038086	BGIOSGA038086	turquoise	0.712330769	0.871870151	0.905183392	0.585133217	0.264393089
BGIOSGA013360	BGIOSGA013360	blue	0.725223353	0.970098216	0.866164885	0.520513047	0.520782664	Plasma membrane ATPase [Source:UniProtKB/TrEMBL;Acc:B8AQ08]
BGIOSGA006230	BGIOSGA006230	blue	0.682589328	0.9817756	0.927130118	0.464635381	0.443816981	Homeobox-leucine zipper protein HOX7 [Source:UniProtKB/Swiss-Prot;Acc:A2X674]
BGIOSGA033426	BGIOSGA033426	turquoise	0.471222274	0.884563225	0.958963989	0.250036532	0.306545855
BGIOSGA003568	BGIOSGA003568	turquoise	0.366622072	0.467276273	0.423142236	0.015630148	0.25746616
BGIOSGA002840	BGIOSGA002840	blue	0.687330665	0.957840806	0.924160277	0.445599622	0.376413424
BGIOSGA023952	BGIOSGA023952	turquoise	0.603541615	0.899755097	0.962652884	0.359502288	0.267519214
BGIOSGA026201	BGIOSGA026201	blue	0.849172227	0.960557906	0.894103769	0.661378834	0.399750795
BGIOSGA031292	BGIOSGA031292	turquoise	0.722827358	0.959631734	0.967431571	0.458602876	0.421856105
BGIOSGA021911	BGIOSGA021911	turquoise	0.643180938	0.872784291	0.923745466	0.459525783	0.256562992
BGIOSGA018441	BGIOSGA018441	turquoise	0.310579962	0.497695162	0.615860077	0.031813894	0.051331364
BGIOSGA012219	BGIOSGA012219	blue	0.777073237	0.979500591	0.937076433	0.524978703	0.426392307
BGIOSGA021452	BGIOSGA021452	turquoise	0.644699995	0.89732091	0.9291834	0.513288758	0.33269884
BGIOSGA004385	BGIOSGA004385	turquoise	0.693611102	0.941564265	0.95409636	0.446546146	0.378554856
BGIOSGA017524	BGIOSGA017524	blue	0.760522738	0.979100097	0.898001925	0.553523351	0.462103691
BGIOSGA015327	BGIOSGA015327	turquoise	0.663743726	0.609821941	0.645532277	0.754997814	0.112417693
BGIOSGA016181	BGIOSGA016181	turquoise	0.622894901	0.769622336	0.834804739	0.538265257	0.192251701
BGIOSGA037321	BGIOSGA037321	turquoise	0.556658223	0.887289567	0.931055128	0.355759018	0.28767411
BGIOSGA038287	BGIOSGA038287	turquoise	0.54092726	0.892151387	0.961811054	0.284046755	0.275517326
BGIOSGA036201	BGIOSGA036201	turquoise	0.685547223	0.831834207	0.833381324	0.660241531	0.210366826
BGIOSGA003991	BGIOSGA003991	turquoise	0.521068089	0.759336704	0.831736466	0.41820913	0.072572846
BGIOSGA037682	BGIOSGA037682	turquoise	0.237222961	0.688716749	0.586722912	0.017534678	0.504416982
BGIOSGA011592	BGIOSGA011592	turquoise	0.758762628	0.914085539	0.951575409	0.593824486	0.312630598
BGIOSGA016179	BGIOSGA016179	turquoise	0.565775867	0.857377014	0.91600253	0.436355549	0.260157365
BGIOSGA028894	BGIOSGA028894	turquoise	0.662080904	0.908787279	0.952065932	0.40455041	0.222427536	Histone H2B.2 [Source:UniProtKB/Swiss-Prot;Acc:A2YWI3]
BGIOSGA025130	BGIOSGA025130	black	0.774321718	0.792528423	0.59983708	0.419442612	0.896885335
BGIOSGA010935	BGIOSGA010935	black	0.49476018	0.438060437	0.193950295	0.131918853	0.981902253
BGIOSGA017199	BGIOSGA017199	turquoise	0.345369004	0.562089804	0.612842609	0.418773853	0.126750186
BGIOSGA011389	BGIOSGA011389	turquoise	0.561347185	0.908556523	0.980960195	0.354296024	0.247372849
BGIOSGA019051	BGIOSGA019051	turquoise	0.661309011	0.892902288	0.936209283	0.379802916	0.213126396	Histone H2A [Source:UniProtKB/TrEMBL;Acc:B8AXA2]
BGIOSGA017625	BGIOSGA017625	blue	0.404108829	0.857810647	0.799734533	0.29105299	0.355777366
BGIOSGA033248	BGIOSGA033248	turquoise	0.663574477	0.935084282	0.96608707	0.389180135	0.307901365
BGIOSGA004890	BGIOSGA004890	black	0.696956449	0.736811397	0.542979833	0.30976129	0.916394557
BGIOSGA020677	BGIOSGA020677	turquoise	0.684371819	0.954403081	0.958304551	0.45987944	0.329920657
BGIOSGA031428	BGIOSGA031428	turquoise	0.611064532	0.886609529	0.95121125	0.453624058	0.230239325
BGIOSGA002552	BGIOSGA002552	turquoise	0.637016153	0.908456998	0.935025056	0.331342841	0.416942397
BGIOSGA011507	BGIOSGA011507	turquoise	0.622867709	0.904199042	0.917718542	0.319489348	0.247049295
BGIOSGA013792	BGIOSGA013792	blue	0.616934662	0.938275007	0.936108772	0.473564009	0.276963107
BGIOSGA000987	BGIOSGA000987	blue	0.597912674	0.946921321	0.910514506	0.314422247	0.38873327
BGIOSGA021333	BGIOSGA021333	blue	0.594239766	0.940524628	0.915566181	0.424859158	0.349553412
BGIOSGA004707	BGIOSGA004707	turquoise	0.298489024	0.780865782	0.873519031	0.15351349	0.216982502
BGIOSGA006512	BGIOSGA006512	blue	0.769071787	0.988398708	0.921588658	0.531611254	0.496945564
BGIOSGA007853	BGIOSGA007853	turquoise	0.68207646	0.941070318	0.983285351	0.450943288	0.301967369
BGIOSGA011591	BGIOSGA011591	blue	0.688124514	0.950161652	0.92873928	0.472759629	0.361019545
BGIOSGA030396	BGIOSGA030396	blue	0.834984534	0.822548059	0.722427808	0.72069075	0.375082674
BGIOSGA009398	BGIOSGA009398	turquoise	0.656527076	0.933741366	0.976443647	0.484382991	0.276055215
BGIOSGA030039	BGIOSGA030039	blue	0.742048444	0.921754154	0.865094594	0.484057085	0.415214902	Glucose-1-phosphate adenylyltransferase [Source:UniProtKB/TrEMBL;Acc:B8BE16]
BGIOSGA034230	BGIOSGA034230	turquoise	0.764825359	0.895751871	0.932829124	0.578742663	0.194493794
BGIOSGA012833	BGIOSGA012833	turquoise	0.718346613	0.819420037	0.866643531	0.657759745	0.17503118
BGIOSGA021054	BGIOSGA021054	blue	0.82281584	0.939762559	0.794899923	0.585541453	0.601735411
BGIOSGA026502	BGIOSGA026502	blue	0.803449356	0.968180836	0.876224696	0.505657344	0.531927394
BGIOSGA003133	BGIOSGA003133	turquoise	0.220379773	0.502543283	0.51962423	0.277149514	0.266710546
BGIOSGA005930	BGIOSGA005930	black	0.323274447	0.285415923	0.027064728	0.012480417	0.95770401
BGIOSGA006335	BGIOSGA006335	turquoise	0.671951805	0.893303985	0.931577935	0.520752946	0.211440837	Poly [ADP-ribose] polymerase [Source:UniProtKB/TrEMBL;Acc:B8AIZ7]
BGIOSGA006537	BGIOSGA006537	turquoise	0.657687606	0.856678223	0.91074518	0.60337724	0.214066759
BGIOSGA014484	BGIOSGA014484	turquoise	0.57668117	0.875034294	0.905256063	0.248404033	0.260821224
BGIOSGA004682	BGIOSGA004682	turquoise	0.707165492	0.957110589	0.954064667	0.453153024	0.386790656
BGIOSGA035270	BGIOSGA035270	turquoise	0.533651012	0.892646352	0.908588645	0.211464054	0.266422157
BGIOSGA022791	BGIOSGA022791	turquoise	0.609928435	0.81408293	0.904597343	0.459724756	0.234677689
BGIOSGA015834	BGIOSGA015834	turquoise	0.572813529	0.906138303	0.979377534	0.357053695	0.267568163
BGIOSGA005777	BGIOSGA005777	blue	0.48253958	0.784209459	0.687091298	0.152254969	0.518506914
BGIOSGA040600	BGIOSGA040600	blue	0.64514811	0.924393115	0.871110653	0.457974416	0.397070874
BGIOSGA002259	BGIOSGA002259	blue	0.691941621	0.868770807	0.847174439	0.415835862	0.598090494
BGIOSGA010503	BGIOSGA010503	blue	0.601441244	0.891618952	0.878824404	0.539804004	0.285187103
BGIOSGA010945	BGIOSGA010945	turquoise	0.598058604	0.869587588	0.883798251	0.435599618	0.401651063
BGIOSGA012780	BGIOSGA012780	blue	0.637632819	0.95067081	0.914592491	0.470590892	0.452446152
BGIOSGA023124	BGIOSGA023124	turquoise	0.596755477	0.914859523	0.956386702	0.419424951	0.336410643
BGIOSGA017714	BGIOSGA017714	blue	0.884182813	0.941923055	0.834082081	0.671481117	0.52365825
BGIOSGA010003	BGIOSGA010003	blue	0.692166694	0.914061696	0.898158896	0.587307338	0.1977956	Oxalate oxidase 4 [Source:UniProtKB/TrEMBL;Acc:A2XKX4]
BGIOSGA017100	BGIOSGA017100	turquoise	0.638582253	0.956751299	0.967307882	0.386474755	0.306045245
BGIOSGA028057	BGIOSGA028057	blue	0.441664906	0.625769752	0.611073239	0.37384201	0.011957289
BGIOSGA032230	BGIOSGA032230	blue	0.626238497	0.959454388	0.941579715	0.468927901	0.34969254
BGIOSGA004842	BGIOSGA004842	turquoise	0.324498448	0.494207857	0.592269597	0.237647527	0.19243477
BGIOSGA009801	BGIOSGA009801	black	0.632577211	0.745363621	0.616629517	0.250544582	0.877628255
BGIOSGA004351	BGIOSGA004351	turquoise	0.382413169	0.785964257	0.869475288	0.273531048	0.058667914
BGIOSGA028461	BGIOSGA028461	blue	0.568140074	0.892355954	0.879236725	0.388571927	0.238447301
BGIOSGA006746	BGIOSGA006746	turquoise	0.552556378	0.875150379	0.9014418	0.247940632	0.218025957
BGIOSGA016729	BGIOSGA016729	turquoise	0.584780299	0.9185403	0.968767616	0.380455921	0.329715589
BGIOSGA019027	BGIOSGA019027	turquoise	0.538564487	0.897306386	0.964726385	0.304077774	0.27890635
BGIOSGA012113	BGIOSGA012113	turquoise	0.57079237	0.88292522	0.878015244	0.277004162	0.24210985
BGIOSGA031535	BGIOSGA031535	blue	0.485520343	0.888832324	0.831648509	0.274896169	0.395002996	Trehalase [Source:UniProtKB/TrEMBL;Acc:B8BHX0]
BGIOSGA031186	BGIOSGA031186	blue	0.707142599	0.919885097	0.900422756	0.554138752	0.311921415
BGIOSGA001985	BGIOSGA001985	turquoise	0.618410707	0.893542521	0.923430786	0.260605359	0.372360239
BGIOSGA015061	BGIOSGA015061	blue	0.710088775	0.85511027	0.740652711	0.482929513	0.606296052
BGIOSGA034654	BGIOSGA034654	turquoise	0.670872165	0.899230611	0.968038541	0.544166596	0.189089439
BGIOSGA037378	BGIOSGA037378	turquoise	0.557675018	0.76564873	0.849284277	0.443418522	0.052555744
BGIOSGA001209	BGIOSGA001209	turquoise	0.586454294	0.737968244	0.836253046	0.474586589	0.111186325
BGIOSGA005604	BGIOSGA005604	turquoise	0.723230458	0.88756245	0.912393678	0.512684757	0.308848349	Annexin [Source:UniProtKB/TrEMBL;Acc:A2X9Q4]
BGIOSGA006344	BGIOSGA006344	blue	0.591696862	0.950220417	0.922623859	0.366529711	0.375012898	Starch branching enzyme 3 [Source:UniProtKB/TrEMBL;Acc:A2X5K0]
BGIOSGA038872	BGIOSGA038872	turquoise	0.509686528	0.851801409	0.875726928	0.33204213	0.310303281
BGIOSGA014509	BGIOSGA014509	black	0.58348027	0.561804208	0.395071839	0.257472148	0.913154973
BGIOSGA011503	BGIOSGA011503	turquoise	0.672168464	0.917631064	0.933132816	0.4485881	0.238852944
BGIOSGA007496	BGIOSGA007496	blue	0.682376039	0.973074999	0.919026972	0.457261322	0.491644315	Similar to ATCAX5; calcium:cation antiporter/ cation:cation antiporter [Source: Projected from Oryza sativa (Os02g0138900)]
BGIOSGA008937	BGIOSGA008937	turquoise	0.741555535	0.828568529	0.86032906	0.644558362	0.037310119
BGIOSGA036504	BGIOSGA036504	blue	0.740522959	0.933599291	0.867006119	0.441696691	0.360775037
BGIOSGA008338	BGIOSGA008338	blue	0.599059038	0.884951379	0.848096931	0.415483497	0.36101902
BGIOSGA005278	BGIOSGA005278	turquoise	0.660742032	0.906261023	0.929487429	0.498122746	0.302169486
BGIOSGA018547	BGIOSGA018547	turquoise	0.463460445	0.766788042	0.835633396	0.471285426	0.031852517
BGIOSGA021110	BGIOSGA021110	turquoise	0.62529329	0.909701247	0.979559222	0.405697975	0.279199197
BGIOSGA021865	BGIOSGA021865	turquoise	0.653417788	0.905906952	0.912240112	0.353315498	0.240115232	Histone H3 [Source:UniProtKB/TrEMBL;Acc:B8B1H8]
BGIOSGA023450	BGIOSGA023450	turquoise	0.656430338	0.917121166	0.937480814	0.34630158	0.28516525	Patellin-4 [Source:Projected from Arabidopsis thaliana (AT1G30690) UniProtKB/Swiss-Prot;Acc:Q94C59]
BGIOSGA022314	BGIOSGA022314	turquoise	0.592370757	0.880371613	0.94728199	0.426288556	0.243358865
BGIOSGA001545	BGIOSGA001545	blue	0.60937239	0.93688412	0.930692497	0.403414805	0.317887144
BGIOSGA018662	BGIOSGA018662	turquoise	0.623346868	0.844543323	0.922792944	0.505853803	0.216040309
BGIOSGA013520	BGIOSGA013520	black	0.715401913	0.79626223	0.632643108	0.386282332	0.84444917
BGIOSGA015928	BGIOSGA015928	turquoise	0.679722605	0.948846038	0.978124418	0.505791131	0.28338411
BGIOSGA020040	BGIOSGA020040	blue	0.631754032	0.943173622	0.943784324	0.481714943	0.331604912
BGIOSGA024119	BGIOSGA024119	turquoise	0.617336357	0.914307097	0.955241288	0.421997106	0.292393345
BGIOSGA018907	BGIOSGA018907	blue	0.654536828	0.956342718	0.894142042	0.389281263	0.433879226
BGIOSGA017414	BGIOSGA017414	blue	0.746136327	0.942935444	0.881394405	0.551433513	0.548798644
BGIOSGA015319	BGIOSGA015319	turquoise	0.236651583	0.506654274	0.379637624	0.221214541	0.481687302
BGIOSGA029259	BGIOSGA029259	blue	0.685148066	0.866908527	0.831563262	0.571308026	0.422829749
BGIOSGA037228	BGIOSGA037228	blue	0.490184092	0.643587008	0.645419409	0.230759572	0.098097553
BGIOSGA028948	BGIOSGA028948	blue	0.615433556	0.780193972	0.800922387	0.526252321	0.066495483
BGIOSGA001587	BGIOSGA001587	blue	0.617136316	0.907276081	0.901406869	0.492648451	0.289187331
BGIOSGA019679	BGIOSGA019679	turquoise	0.528703179	0.560587432	0.674866246	0.451727429	0.038195036
BGIOSGA007592	BGIOSGA007592	blue	0.702772505	0.920951083	0.91570304	0.590555874	0.213087149
BGIOSGA032160	BGIOSGA032160	turquoise	0.399175772	0.587595594	0.66796294	0.303868778	0.020012477
BGIOSGA031429	BGIOSGA031429	turquoise	0.310930182	0.782033793	0.83197227	0.207175932	0.261305112
BGIOSGA001740	BGIOSGA001740	turquoise	0.561305086	0.917996074	0.876111043	0.382635884	0.501288634
BGIOSGA005375	BGIOSGA005375	turquoise	0.562072929	0.836043746	0.930837116	0.39401923	0.201982371
BGIOSGA006614	BGIOSGA006614	turquoise	0.553210131	0.879958065	0.967491742	0.291457091	0.232085798
BGIOSGA002276	BGIOSGA002276	turquoise	0.311449645	0.588551191	0.703050878	0.316332983	0.067055358
BGIOSGA019160	BGIOSGA019160	turquoise	0.654516731	0.922209081	0.974210201	0.475772507	0.285801831
BGIOSGA030815	BGIOSGA030815	blue	0.756901908	0.965080516	0.915965688	0.513607102	0.454507559
BGIOSGA026872	BGIOSGA026872	turquoise	0.672352194	0.931242414	0.989489918	0.485783501	0.26198648
BGIOSGA009127	BGIOSGA009127	blue	0.743151758	0.979509949	0.884068581	0.52086012	0.51877846
BGIOSGA031475	BGIOSGA031475	turquoise	0.71297867	0.939860347	0.952307234	0.435298888	0.316699321
BGIOSGA021860	BGIOSGA021860	blue	0.73035576	0.900757951	0.762285279	0.461175512	0.746687307	Soluble starch synthase 1, chloroplastic/amyloplastic [Source:UniProtKB/Swiss-Prot;Acc:A2Y9M4]
BGIOSGA040088	BGIOSGA040088	turquoise	0.205468943	0.305810257	0.28576277	0.379878639	0.114451885
BGIOSGA002723	BGIOSGA002723	blue	0.687724379	0.972575113	0.938461307	0.476946103	0.456544676
BGIOSGA005869	BGIOSGA005869	blue	0.569891236	0.938348546	0.861975372	0.284460007	0.510178264
BGIOSGA018439	BGIOSGA018439	turquoise	0.476994489	0.474178523	0.608513209	0.523547623	0.149409196
BGIOSGA004223	BGIOSGA004223	turquoise	0.588585236	0.892882373	0.911851454	0.287737925	0.218617958
BGIOSGA011601	BGIOSGA011601	turquoise	0.4816317	0.827493487	0.944415597	0.300984887	0.1882864
BGIOSGA005366	BGIOSGA005366	turquoise	0.563957312	0.906646451	0.971300971	0.369775958	0.265431613
BGIOSGA001506	BGIOSGA001506	turquoise	0.598538343	0.892132358	0.886336824	0.305196228	0.257990826
BGIOSGA022361	BGIOSGA022361	turquoise	0.605063484	0.891733673	0.887932003	0.327550724	0.226037152	Histone H3 [Source:UniProtKB/TrEMBL;Acc:B8B1H8]
BGIOSGA010739	BGIOSGA010739	turquoise	0.373783979	0.705186347	0.76221425	0.107590311	0.101668348
BGIOSGA022162	BGIOSGA022162	blue	0.705122032	0.978645379	0.941322078	0.45809897	0.471892963	UMP-CMP kinase [Source:UniProtKB/TrEMBL;Acc:B8B1J8]
BGIOSGA011443	BGIOSGA011443	turquoise	0.553911198	0.916366755	0.960207275	0.397195787	0.283911542
BGIOSGA011161	BGIOSGA011161	turquoise	0.610431817	0.869509663	0.971721743	0.399778089	0.211332365
BGIOSGA007252	BGIOSGA007252	turquoise	0.290786229	0.685725307	0.609502366	0.158399217	0.259339248
BGIOSGA015967	BGIOSGA015967	blue	0.805907911	0.958962225	0.909965477	0.601758934	0.406771388
BGIOSGA016587	BGIOSGA016587	turquoise	0.605328929	0.933610119	0.975881487	0.386110955	0.267098319
BGIOSGA005937	BGIOSGA005937	turquoise	0.700196168	0.865753471	0.936196339	0.568129827	0.249426125
BGIOSGA023867	BGIOSGA023867	blue	0.495464735	0.840525663	0.723542934	0.310894026	0.547916308
BGIOSGA033688	BGIOSGA033688	turquoise	0.60333336	0.823212543	0.907819065	0.429476316	0.090833444
BGIOSGA010116	BGIOSGA010116	turquoise	0.561505149	0.884889383	0.949901962	0.344607947	0.321565756
BGIOSGA028109	BGIOSGA028109	blue	0.396846665	0.678921986	0.657952349	0.063501146	0.381791841
BGIOSGA028246	BGIOSGA028246	blue	0.738608968	0.94187777	0.952640771	0.531356257	0.300335042	Xyloglucan endotransglucosylase/hydrolase [Source:UniProtKB/TrEMBL;Acc:A2YSQ3]
BGIOSGA008719	BGIOSGA008719	turquoise	0.581515373	0.877974303	0.964986735	0.410817236	0.236827903
BGIOSGA003912	BGIOSGA003912	pink	0.822864779	0.789233207	0.712082957	0.915955739	0.230769801
BGIOSGA026537	BGIOSGA026537	blue	0.80157414	0.980283074	0.923090964	0.556866474	0.440351206	Similar to Heat stress transcription factor B-2b [Source: Projected from Oryza sativa (Os08g0546800)]
BGIOSGA010447	BGIOSGA010447	blue	0.33343282	0.559838732	0.494593987	0.035289443	0.368947813
BGIOSGA024190	BGIOSGA024190	turquoise	0.4818199	0.560065992	0.594462294	0.45785824	0.193506956	Isocitrate lyase [Source:UniProtKB/TrEMBL;Acc:B8B6W9]
BGIOSGA018652	BGIOSGA018652	blue	0.8676225	0.954449992	0.862805622	0.605168345	0.488580796
BGIOSGA011918	BGIOSGA011918	turquoise	0.662392571	0.920388907	0.924142194	0.345946301	0.315760817	Histone H2A [Source:UniProtKB/TrEMBL;Acc:A2XCU2]
BGIOSGA006301	BGIOSGA006301	blue	0.516531072	0.862934351	0.863480637	0.223472471	0.383429682
BGIOSGA011413	BGIOSGA011413	blue	0.576184399	0.897661963	0.837425818	0.40630371	0.401042275
BGIOSGA032287	BGIOSGA032287	turquoise	0.39944543	0.801817488	0.922086056	0.236839762	0.194224678
BGIOSGA009157	BGIOSGA009157	blue	0.655116204	0.940618819	0.905759593	0.414784297	0.454395977
BGIOSGA005830	BGIOSGA005830	turquoise	0.606914131	0.879954023	0.92580956	0.284591895	0.256199354	Histone H4 [Source:UniProtKB/TrEMBL;Acc:A2WWR4]
BGIOSGA010627	BGIOSGA010627	blue	0.72769376	0.970872216	0.90549501	0.534042976	0.480131549
BGIOSGA034315	BGIOSGA034315	turquoise	0.56830232	0.814548291	0.911565629	0.494349494	0.148048973
BGIOSGA023379	BGIOSGA023379	blue	0.720851819	0.953972488	0.873841341	0.466254927	0.451766782
BGIOSGA020661	BGIOSGA020661	blue	0.904215044	0.938067716	0.828740043	0.654671286	0.52984995	HSA32 [Source:Projected from Arabidopsis thaliana (AT4G21320) UniProtKB/TrEMBL;Acc:A0A178UV51]
BGIOSGA003361	BGIOSGA003361	turquoise	0.566830066	0.921500882	0.962957816	0.409653264	0.251039561
BGIOSGA000512	BGIOSGA000512	turquoise	0.556699478	0.832800611	0.950199478	0.396642085	0.108167485
BGIOSGA028757	BGIOSGA028757	blue	0.900720911	0.930693065	0.84509986	0.696636573	0.424318437
BGIOSGA013276	BGIOSGA013276	turquoise	0.629013711	0.751334499	0.842429187	0.522027457	0.10499776
BGIOSGA029986	BGIOSGA029986	blue	0.721915015	0.917416842	0.929941993	0.543235621	0.351132256
BGIOSGA019234	BGIOSGA019234	turquoise	0.552761048	0.701287543	0.760118126	0.558543174	0.205061865
BGIOSGA013503	BGIOSGA013503	turquoise	0.576275632	0.829077535	0.921687315	0.47496393	0.166600384
BGIOSGA014020	BGIOSGA014020	black	0.477953413	0.425627992	0.186136533	0.112323574	0.978899059
BGIOSGA024943	BGIOSGA024943	turquoise	0.692996512	0.934011611	0.98494742	0.482797987	0.255643247
BGIOSGA030517	BGIOSGA030517	blue	0.803996774	0.923087757	0.851964899	0.656585008	0.410927046
BGIOSGA005179	BGIOSGA005179	turquoise	0.593445294	0.885724935	0.963844611	0.398888338	0.26990306
BGIOSGA020139	BGIOSGA020139	blue	0.839771542	0.841915991	0.828737036	0.680643805	0.274397832
BGIOSGA033092	BGIOSGA033092	blue	0.817634078	0.911671695	0.857724248	0.69032095	0.357667049	Beta-amylase [Source:UniProtKB/TrEMBL;Acc:A2Z8A8]
BGIOSGA001845	BGIOSGA001845	turquoise	0.7045262	0.922581766	0.959024386	0.565685657	0.282773376
BGIOSGA000101	BGIOSGA000101	turquoise	0.253828986	0.594330507	0.651020101	0.100802819	0.040865932
BGIOSGA017575	BGIOSGA017575	blue	0.642495498	0.954723618	0.934243632	0.47858704	0.364709026
BGIOSGA011032	BGIOSGA011032	blue	0.832358801	0.923023995	0.810236148	0.521604067	0.641959595
BGIOSGA032507	BGIOSGA032507	blue	0.623395806	0.909361276	0.864232039	0.425617883	0.346087802	Phospholipase A(1) LCAT3 [Source:Projected from Arabidopsis thaliana (AT3G03310) UniProtKB/Swiss-Prot;Acc:Q93V61]
BGIOSGA012380	BGIOSGA012380	blue	0.446193846	0.557622628	0.476735526	0.252881934	0.269628307	Metalothionein type i [Source:UniProtKB/TrEMBL;Acc:A2XFE5]
BGIOSGA000905	BGIOSGA000905	blue	0.740999496	0.976255556	0.935628329	0.54155423	0.410350362
BGIOSGA005432	BGIOSGA005432	turquoise	0.557868899	0.881481281	0.891321267	0.279850605	0.212516624	DNA replication licensing factor MCM5 [Source:UniProtKB/Swiss-Prot;Acc:B8AEH3]
BGIOSGA002445	BGIOSGA002445	blue	0.759814471	0.975593284	0.950805624	0.554424088	0.397078367
BGIOSGA012007	BGIOSGA012007	turquoise	0.454013455	0.8918697	0.936697007	0.224544142	0.292991729
BGIOSGA023704	BGIOSGA023704	pink	0.74253735	0.574064531	0.460299332	0.961788578	0.136698373
BGIOSGA009226	BGIOSGA009226	turquoise	0.701395238	0.936998943	0.976250572	0.527445817	0.291556122
BGIOSGA013229	BGIOSGA013229	turquoise	0.687744918	0.678284818	0.77749619	0.491011776	0.191915669
BGIOSGA007199	BGIOSGA007199	blue	0.472796226	0.811175468	0.695912038	0.250794856	0.537843405
BGIOSGA010834	BGIOSGA010834	turquoise	0.433457125	0.667123009	0.786802308	0.465672597	0.275744058	Late embryogenesis abundant (LEA) protein, Abiotic stress toleranc [Source: Projected from Oryza sativa (Os03g0322900)]
BGIOSGA010942	BGIOSGA010942	turquoise	0.445480081	0.563497159	0.698111176	0.422312992	0.12294598	DIN6 [Source:Projected from Arabidopsis thaliana (AT3G47340) UniProtKB/TrEMBL;Acc:A0A178VBT4]
BGIOSGA020045	BGIOSGA020045	turquoise	0.514381428	0.867020089	0.876824505	0.222044184	0.196140579	DNA replication licensing factor MCM3 [Source:UniProtKB/Swiss-Prot;Acc:B8AZ99]
BGIOSGA024510	BGIOSGA024510	turquoise	0.750262647	0.931307743	0.956244559	0.57669343	0.269537102
BGIOSGA013950	BGIOSGA013950	turquoise	0.365880037	0.616826121	0.438851166	0.222981642	0.591280571
BGIOSGA017356	BGIOSGA017356	turquoise	0.252266345	0.703461438	0.741541118	0.11898487	0.15016546
BGIOSGA033209	BGIOSGA033209	turquoise	0.420908882	0.398495668	0.44880787	0.523199002	0.071450716
BGIOSGA020335	BGIOSGA020335	turquoise	0.626756984	0.882695252	0.976791075	0.432000247	0.211807889
BGIOSGA004644	BGIOSGA004644	turquoise	0.628935686	0.918355845	0.962086927	0.407657982	0.236582974	Tubulin beta chain [Source:UniProtKB/TrEMBL;Acc:B8AAY0]
BGIOSGA026650	BGIOSGA026650	blue	0.775515685	0.93943514	0.839260644	0.472747049	0.548117295	Isoamylase [Source:UniProtKB/TrEMBL;Acc:B8B8U4]
BGIOSGA017538	BGIOSGA017538	blue	0.560582461	0.918033952	0.894301168	0.377498564	0.342440628
BGIOSGA005015	BGIOSGA005015	turquoise	0.564921373	0.851976266	0.941897255	0.366251699	0.243258314
BGIOSGA026073	BGIOSGA026073	turquoise	0.655842267	0.861077613	0.92801536	0.475488083	0.283327187
BGIOSGA020455	BGIOSGA020455	turquoise	0.607599071	0.887021711	0.970466872	0.443200695	0.224294272
BGIOSGA033188	BGIOSGA033188	blue	0.814080193	0.942066842	0.891657965	0.577721335	0.480137466	Alpha-galactosidase [Source:UniProtKB/TrEMBL;Acc:B8BHM7]
BGIOSGA011733	BGIOSGA011733	turquoise	0.646016335	0.904683037	0.930250271	0.370842866	0.243639403	Histone H4 [Source:UniProtKB/TrEMBL;Acc:A2WWR4]
BGIOSGA029606	BGIOSGA029606	blue	0.78415737	0.920368003	0.912002324	0.600628149	0.246583912
BGIOSGA026408	BGIOSGA026408	blue	0.779021993	0.965195552	0.905399701	0.551698615	0.508632195
BGIOSGA020320	BGIOSGA020320	black	0.532867838	0.554991257	0.31622695	0.19369918	0.973173828
BGIOSGA019131	BGIOSGA019131	turquoise	0.616921137	0.897058221	0.980382631	0.433473233	0.1795006
BGIOSGA000430	BGIOSGA000430	blue	0.767487896	0.984029132	0.912985547	0.505446724	0.492957333	bZIP transcription factor, Abiotic stress response, ABA signaling, Suppressor of floral transition upon drought stres [Source: Projected from Oryza sativa (Os01g0867300)]
BGIOSGA002186	BGIOSGA002186	blue	0.71088041	0.96439261	0.865056509	0.549905419	0.515851457	Homeobox-leucine zipper family protein / lipid-binding START domain-containing protein [Source:Projected from Arabidopsis thaliana (AT1G52150) UniProtKB/TrEMBL;Acc:B3H4G8]
BGIOSGA026146	BGIOSGA026146	blue	0.64397332	0.923345378	0.848964467	0.453275472	0.583436805
BGIOSGA005264	BGIOSGA005264	turquoise	0.513814386	0.857311873	0.948608854	0.241985745	0.290081023
BGIOSGA012519	BGIOSGA012519	turquoise	0.623388225	0.916538857	0.959393089	0.353400494	0.31466713
BGIOSGA008656	BGIOSGA008656	turquoise	0.607869061	0.848857594	0.960872785	0.461267048	0.144370311
BGIOSGA012500	BGIOSGA012500	blue	0.535000251	0.902459899	0.825795808	0.335894474	0.373013116	Hexosyltransferase [Source:UniProtKB/TrEMBL;Acc:A2XG08]
BGIOSGA014808	BGIOSGA014808	turquoise	0.731112815	0.899395111	0.922952366	0.496740935	0.270493667	PR-3 class IV chitinase [Source:UniProtKB/TrEMBL;Acc:Q7GC32]
BGIOSGA003922	BGIOSGA003922	turquoise	0.462427598	0.830586175	0.857732436	0.23919632	0.211936819
BGIOSGA016582	BGIOSGA016582	blue	0.719708896	0.983036908	0.939580138	0.54997908	0.375687919	ATP-dependent 6-phosphofructokinase 2 [Source:Projected from Arabidopsis thaliana (AT5G47810) UniProtKB/Swiss-Prot;Acc:Q9FIK0]
BGIOSGA012048	BGIOSGA012048	blue	0.586902361	0.594148895	0.547539674	0.253377527	0.425867661
BGIOSGA017099	BGIOSGA017099	turquoise	0.607507013	0.832130821	0.84264873	0.664889254	0.18509168
BGIOSGA020118	BGIOSGA020118	turquoise	0.72036927	0.942804914	0.982022904	0.509719787	0.27828106
BGIOSGA017285	BGIOSGA017285	turquoise	0.350524073	0.322955942	0.270852214	0.384144906	0.034374922
BGIOSGA019138	BGIOSGA019138	turquoise	0.607828263	0.893053072	0.959000557	0.375810947	0.257567353
BGIOSGA006862	BGIOSGA006862	turquoise	0.596294405	0.926524114	0.966677906	0.319904679	0.393930817
BGIOSGA019868	BGIOSGA019868	turquoise	0.612942987	0.935043368	0.979776134	0.390619761	0.287252822
BGIOSGA021934	BGIOSGA021934	turquoise	0.315064228	0.750035596	0.807493987	0.053344635	0.318988319
BGIOSGA030660	BGIOSGA030660	blue	0.662258302	0.953393552	0.895376446	0.319831712	0.491544225	RING-type E3 ubiquitin transferase [Source:UniProtKB/TrEMBL;Acc:A2Z0P0]
BGIOSGA018867	BGIOSGA018867	turquoise	0.577988913	0.90790855	0.968028299	0.403502518	0.31434748
BGIOSGA010638	BGIOSGA010638	turquoise	0.613071914	0.911152256	0.917368113	0.384056289	0.394477557
BGIOSGA024194	BGIOSGA024194	turquoise	0.720673494	0.884093139	0.891007023	0.610004925	0.193998933
BGIOSGA028580	BGIOSGA028580	turquoise	0.645614862	0.939927103	0.986722752	0.366751939	0.321209468
BGIOSGA014803	BGIOSGA014803	turquoise	0.561091551	0.882705229	0.913221503	0.257615914	0.213268037
BGIOSGA008662	BGIOSGA008662	turquoise	0.499451086	0.872727579	0.891618318	0.225616571	0.236707238
BGIOSGA008469	BGIOSGA008469	blue	0.471654098	0.762296113	0.766530753	0.452167503	0.27893707
BGIOSGA036858	BGIOSGA036858	turquoise	0.677720639	0.906968079	0.975771337	0.53656004	0.177155556
BGIOSGA020486	BGIOSGA020486	blue	0.653105425	0.965174786	0.920528171	0.38714834	0.484668499
BGIOSGA001241	BGIOSGA001241	turquoise	0.61016098	0.918559159	0.991649975	0.393814639	0.251894379
BGIOSGA029025	BGIOSGA029025	turquoise	0.612537349	0.909974442	0.934638061	0.306860901	0.347488527
BGIOSGA013860	BGIOSGA013860	blue	0.444144932	0.856311767	0.832908644	0.231233999	0.296476593
BGIOSGA016543	BGIOSGA016543	blue	0.689091269	0.922762946	0.905886111	0.50777818	0.303009539
BGIOSGA004098	BGIOSGA004098	turquoise	0.591136605	0.894746168	0.905744975	0.507874828	0.165141621
BGIOSGA039441	BGIOSGA039441	blue	0.732222007	0.984570393	0.944128628	0.530099436	0.444670612
BGIOSGA003139	BGIOSGA003139	turquoise	0.502116717	0.854154656	0.910256972	0.172804679	0.167449113
BGIOSGA007345	BGIOSGA007345	blue	0.75824916	0.835194054	0.684916803	0.569744241	0.70608194
BGIOSGA001110	BGIOSGA001110	turquoise	0.605820181	0.922696678	0.984532204	0.392210944	0.281572632
BGIOSGA015611	BGIOSGA015611	blue	0.799570649	0.943062418	0.818162738	0.503324999	0.596284858
BGIOSGA005185	BGIOSGA005185	black	0.641574421	0.580554557	0.327359477	0.292970825	0.968275853
BGIOSGA014483	BGIOSGA014483	blue	0.44688299	0.840873623	0.75202664	0.185035248	0.391580363
BGIOSGA004923	BGIOSGA004923	turquoise	0.678542033	0.95418861	0.967936614	0.418685529	0.404913047
BGIOSGA004055	BGIOSGA004055	blue	0.685426665	0.96847181	0.933586944	0.537799522	0.33839464
BGIOSGA011504	BGIOSGA011504	turquoise	0.671372948	0.889697551	0.892393508	0.362447363	0.238754545
BGIOSGA037184	BGIOSGA037184	turquoise	0.27538311	0.724122442	0.623270341	0.080035037	0.490745066
BGIOSGA030051	BGIOSGA030051	blue	0.438218164	0.715890774	0.564528424	0.367740604	0.484036737
BGIOSGA030564	BGIOSGA030564	turquoise	0.632581779	0.757150069	0.830334587	0.500969374	0.142937023
BGIOSGA037608	BGIOSGA037608	turquoise	0.545733821	0.818939643	0.928425174	0.43172794	0.137870121
BGIOSGA037112	BGIOSGA037112	turquoise	0.612042727	0.885855724	0.93484269	0.48125812	0.263816333
BGIOSGA014571	BGIOSGA014571	blue	0.608521318	0.907840457	0.897106267	0.392229081	0.345094841
BGIOSGA013880	BGIOSGA013880	turquoise	0.504157068	0.566108201	0.610429667	0.553789752	0.006423185
BGIOSGA010077	BGIOSGA010077	turquoise	0.477556246	0.841128554	0.90122342	0.140469095	0.194964838
BGIOSGA022058	BGIOSGA022058	turquoise	0.555693458	0.867533099	0.885281693	0.243247252	0.21940018
BGIOSGA006828	BGIOSGA006828	turquoise	0.570135619	0.904659913	0.975232827	0.356049808	0.280877421
BGIOSGA003576	BGIOSGA003576	pink	0.858382089	0.70820783	0.585528552	0.927408213	0.364246341
BGIOSGA035912	BGIOSGA035912	turquoise	0.479317394	0.821687089	0.867358853	0.179427396	0.138780093	POK2 [Source:Projected from Arabidopsis thaliana (AT3G19050) UniProtKB/TrEMBL;Acc:A0A178VJB1]
BGIOSGA010150	BGIOSGA010150	blue	0.600425574	0.844296903	0.8191065	0.496406795	0.419327721
BGIOSGA000468	BGIOSGA000468	turquoise	0.629769498	0.937622121	0.981130305	0.369694373	0.351713849
BGIOSGA018498	BGIOSGA018498	turquoise	0.523546453	0.896539731	0.884370542	0.26706514	0.360391264
BGIOSGA005057	BGIOSGA005057	blue	0.788944937	0.959081722	0.87688188	0.565345032	0.498768293
BGIOSGA004863	BGIOSGA004863	turquoise	0.648587226	0.887120683	0.935823554	0.40749348	0.21623748
BGIOSGA020504	BGIOSGA020504	turquoise	0.556319669	0.85934793	0.873914862	0.233811522	0.238478251
BGIOSGA011125	BGIOSGA011125	turquoise	0.666707081	0.883476845	0.948721855	0.520523634	0.109384407
BGIOSGA001879	BGIOSGA001879	turquoise	0.66793385	0.937083393	0.981742279	0.431063212	0.25423122	Tubulin beta chain [Source:UniProtKB/TrEMBL;Acc:A2WNJ7]
BGIOSGA029411	BGIOSGA029411	turquoise	0.692629688	0.889523898	0.964791218	0.525121618	0.241434869
BGIOSGA021894	BGIOSGA021894	turquoise	0.687362331	0.927735802	0.955137069	0.489080326	0.347915411
BGIOSGA004279	BGIOSGA004279	blue	0.570233983	0.925791722	0.882742763	0.342165257	0.393288796
BGIOSGA027874	BGIOSGA027874	blue	0.798611211	0.905453167	0.802159401	0.400430555	0.728056403
BGIOSGA017385	BGIOSGA017385	pink	0.75649933	0.605838119	0.494792777	0.977032062	0.196249386
BGIOSGA004877	BGIOSGA004877	turquoise	0.437511785	0.816389446	0.923005529	0.227531961	0.20615029
BGIOSGA038265	BGIOSGA038265	blue	0.73568347	0.973726641	0.906042131	0.543546284	0.430025793
BGIOSGA017395	BGIOSGA017395	turquoise	0.704327268	0.871704223	0.951428967	0.521192943	0.220306955
BGIOSGA023256	BGIOSGA023256	turquoise	0.673957932	0.95090091	0.968320985	0.439000253	0.389609832
BGIOSGA029452	BGIOSGA029452	blue	0.7390147	0.908341952	0.853208919	0.434022674	0.606934461
BGIOSGA023937	BGIOSGA023937	turquoise	0.607143332	0.924201567	0.968016065	0.383236533	0.244161258
BGIOSGA021801	BGIOSGA021801	blue	0.614539772	0.905512867	0.847938618	0.381821813	0.455068759
BGIOSGA036573	BGIOSGA036573	blue	0.781994621	0.896832002	0.891659282	0.598687631	0.220601787
BGIOSGA006014	BGIOSGA006014	blue	0.799005167	0.965401181	0.869656782	0.572089497	0.526640513
BGIOSGA016251	BGIOSGA016251	black	0.429217032	0.407465338	0.173509854	0.082712879	0.987657431
BGIOSGA003718	BGIOSGA003718	turquoise	0.544364305	0.860388741	0.871703486	0.219953146	0.246506399
BGIOSGA000913	BGIOSGA000913	turquoise	0.608790143	0.907406485	0.976874737	0.459203788	0.225064435
BGIOSGA010105	BGIOSGA010105	turquoise	0.410330593	0.577589625	0.692992376	0.298961499	0.256572707
BGIOSGA018575	BGIOSGA018575	blue	0.817015746	0.894912626	0.870355908	0.650527027	0.257192611
BGIOSGA009289	BGIOSGA009289	turquoise	0.63917353	0.889649734	0.929751601	0.442030496	0.301719178
BGIOSGA025369	BGIOSGA025369	turquoise	0.598322473	0.902142614	0.971835171	0.375666913	0.274088657
BGIOSGA026956	BGIOSGA026956	turquoise	0.669180602	0.930430614	0.86118471	0.454922873	0.348309348
BGIOSGA014839	BGIOSGA014839	turquoise	0.430187784	0.666382711	0.70082439	0.477333244	0.050682902	Malate synthase [Source:UniProtKB/TrEMBL;Acc:A2XUV1]
BGIOSGA030483	BGIOSGA030483	turquoise	0.588045737	0.753099755	0.849057463	0.5161155	0.13763683
BGIOSGA025780	BGIOSGA025780	turquoise	0.607971594	0.924307486	0.977322685	0.413772245	0.251319138
BGIOSGA020391	BGIOSGA020391	blue	0.56454293	0.918456869	0.897119686	0.344336381	0.345138661
BGIOSGA034485	BGIOSGA034485	black	0.39974163	0.284695507	0.048716288	0.089172557	0.963771485
BGIOSGA002992	BGIOSGA002992	blue	0.633741755	0.894714977	0.86241959	0.495433261	0.413109701
BGIOSGA002203	BGIOSGA002203	turquoise	0.676090369	0.859863424	0.941983509	0.524438897	0.164185339
BGIOSGA029733	BGIOSGA029733	blue	0.671571007	0.932185907	0.914279688	0.557640562	0.290185365	WAT1-related protein [Source:UniProtKB/TrEMBL;Acc:B8BFB2]
BGIOSGA009080	BGIOSGA009080	blue	0.746772669	0.846534994	0.845801206	0.481759284	0.285342509
BGIOSGA029756	BGIOSGA029756	blue	0.671661127	0.937046762	0.812941256	0.510106094	0.492379351	Non-specific serine/threonine protein kinase [Source:UniProtKB/TrEMBL;Acc:A2Z1A6]
BGIOSGA038154	BGIOSGA038154	turquoise	0.584283528	0.926443314	0.913420522	0.354962614	0.475850097
BGIOSGA019479	BGIOSGA019479	blue	0.519790696	0.624868847	0.589588619	0.32918651	0.240861519
BGIOSGA009877	BGIOSGA009877	blue	0.725108312	0.925215962	0.843432391	0.479033449	0.632063162	Probable zinc metalloprotease EGY3, chloroplastic [Source:UniProtKB/Swiss-Prot;Acc:A2XLM6]
BGIOSGA008778	BGIOSGA008778	blue	0.722622603	0.972283421	0.898057711	0.51685139	0.51094802
BGIOSGA036074	BGIOSGA036074	turquoise	0.605853554	0.871208226	0.949952568	0.423987071	0.261300506
BGIOSGA022095	BGIOSGA022095	turquoise	0.525480848	0.863270004	0.955099373	0.309321401	0.225886759
BGIOSGA003250	BGIOSGA003250	blue	0.573472287	0.934054338	0.910761022	0.369557732	0.346880911
BGIOSGA026338	BGIOSGA026338	blue	0.667793699	0.897011036	0.901154362	0.417498742	0.27299427
BGIOSGA005063	BGIOSGA005063	blue	0.696474401	0.965525313	0.950573406	0.466443504	0.433692632
BGIOSGA036005	BGIOSGA036005	blue	0.480215278	0.778856386	0.765398383	0.063021861	0.407038734	Glycosyltransferase [Source:UniProtKB/TrEMBL;Acc:B8BMI2]
BGIOSGA011667	BGIOSGA011667	turquoise	0.597600204	0.891020815	0.89127396	0.292986234	0.243259149	Tubulin beta chain [Source:UniProtKB/TrEMBL;Acc:B8ALG6]
BGIOSGA004484	BGIOSGA004484	turquoise	0.521221458	0.859023275	0.890225227	0.192931172	0.253320815
BGIOSGA035510	BGIOSGA035510	blue	0.700998491	0.924541564	0.862768567	0.513745541	0.410332293	Protein ROOT HAIR DEFECTIVE 3 homolog [Source:UniProtKB/TrEMBL;Acc:B8BL90]
BGIOSGA027014	BGIOSGA027014	turquoise	0.651955468	0.906677573	0.972509084	0.46748773	0.268292192
BGIOSGA002477	BGIOSGA002477	turquoise	0.630376741	0.734862156	0.844296612	0.449093177	0.115251282
BGIOSGA000693	BGIOSGA000693	blue	0.694163426	0.984183222	0.94256519	0.431459736	0.45592093	Diacylglycerol kinase [Source:UniProtKB/TrEMBL;Acc:B8AAF8]
BGIOSGA019365	BGIOSGA019365	turquoise	0.543264324	0.863040079	0.948848743	0.372880759	0.216356691
BGIOSGA024076	BGIOSGA024076	turquoise	0.448426101	0.823157979	0.93297009	0.227421168	0.240050514
BGIOSGA030354	BGIOSGA030354	turquoise	0.657726387	0.881649043	0.962159205	0.472186754	0.187485805
BGIOSGA015817	BGIOSGA015817	blue	0.627513993	0.93520062	0.910147011	0.397127634	0.365826554
BGIOSGA019443	BGIOSGA019443	turquoise	0.487588619	0.872320767	0.88736724	0.239723753	0.212097263
BGIOSGA021053	BGIOSGA021053	turquoise	0.393156506	0.761001963	0.898444555	0.199514399	0.195954988
BGIOSGA015910	BGIOSGA015910	turquoise	0.450269622	0.550364661	0.695688355	0.346589715	0.048886565
BGIOSGA037984	BGIOSGA037984	turquoise	0.60553475	0.957937786	0.926391631	0.388252752	0.341262872
BGIOSGA030826	BGIOSGA030826	turquoise	0.561889822	0.852916799	0.897553407	0.411712885	0.298176565
BGIOSGA037838	BGIOSGA037838	blue	0.534521256	0.901204008	0.882806173	0.342133203	0.3033779
BGIOSGA021991	BGIOSGA021991	blue	0.692487543	0.906985505	0.927607703	0.598582214	0.252599757
BGIOSGA027875	BGIOSGA027875	turquoise	0.744084357	0.956551614	0.952712435	0.495478175	0.374567755
BGIOSGA029415	BGIOSGA029415	pink	0.851065444	0.706622363	0.603369158	0.931036481	0.266998596	Dehydration-responsive element-binding protein 1A [Source:UniProtKB/Swiss-Prot;Acc:A2Z389]
BGIOSGA034730	BGIOSGA034730	turquoise	0.650053017	0.872251075	0.890234149	0.464269649	0.372622737
BGIOSGA026477	BGIOSGA026477	turquoise	0.617275189	0.917034104	0.937170058	0.431196373	0.251936822	BAHD acyltransferase DCR [Source:Projected from Arabidopsis thaliana (AT5G23940) UniProtKB/Swiss-Prot;Acc:Q9FF86]
BGIOSGA005790	BGIOSGA005790	turquoise	0.45459676	0.775015581	0.794673215	0.113033962	0.143596302	DNA topoisomerase 2 [Source:UniProtKB/TrEMBL;Acc:A2X8M2]
BGIOSGA038158	BGIOSGA038158	turquoise	0.442708604	0.725241966	0.829934432	0.277542362	0.101297971
BGIOSGA025270	BGIOSGA025270	turquoise	0.597190328	0.870665367	0.884022135	0.328676334	0.219326695	DNA (cytosine-5)-methyltransferase [Source:UniProtKB/TrEMBL;Acc:B8B7V4]
BGIOSGA004621	BGIOSGA004621	blue	0.653823289	0.927483027	0.806001284	0.492314886	0.63263025	Purple acid phosphatase [Source:UniProtKB/TrEMBL;Acc:B8AAW1]
BGIOSGA031214	BGIOSGA031214	turquoise	0.573085362	0.888615506	0.927531542	0.313333423	0.219442432
BGIOSGA005203	BGIOSGA005203	turquoise	0.497145299	0.881038867	0.959551551	0.225955977	0.249471545
BGIOSGA036008	BGIOSGA036008	turquoise	0.525778935	0.898914593	0.906557011	0.229211314	0.265884958
BGIOSGA005485	BGIOSGA005485	turquoise	0.584070412	0.925239986	0.939823161	0.364582511	0.326021143
BGIOSGA001846	BGIOSGA001846	turquoise	0.590161867	0.624685518	0.754337959	0.544239668	0.141369245
BGIOSGA007174	BGIOSGA007174	blue	0.633545265	0.965728958	0.958324631	0.406262544	0.31188297	Transcription elongation factor 1 homolog [Source:UniProtKB/TrEMBL;Acc:A2X0L5]
BGIOSGA004810	BGIOSGA004810	turquoise	0.554253574	0.416594571	0.52777999	0.337572061	0.11686823
BGIOSGA017864	BGIOSGA017864	blue	0.326108931	0.843617605	0.861569674	0.103175192	0.398600843
BGIOSGA017925	BGIOSGA017925	blue	0.854014533	0.894086266	0.832680484	0.637334283	0.456090888
BGIOSGA004082	BGIOSGA004082	turquoise	0.456847839	0.854976656	0.824249097	0.168106244	0.485309392
BGIOSGA007489	BGIOSGA007489	turquoise	0.30578668	0.507338296	0.54854519	0.256323012	0.292805462
BGIOSGA029486	BGIOSGA029486	turquoise	0.620663839	0.941165065	0.98068439	0.402963961	0.326590271
BGIOSGA020554	BGIOSGA020554	blue	0.627852913	0.951234676	0.935662465	0.464598775	0.369450858
BGIOSGA023893	BGIOSGA023893	blue	0.622456284	0.943125715	0.946593166	0.391783823	0.413184876
BGIOSGA012763	BGIOSGA012763	turquoise	0.733329384	0.778724262	0.839553422	0.607534217	0.302068497
BGIOSGA020825	BGIOSGA020825	turquoise	0.556733487	0.833231565	0.946347303	0.419082086	0.172496145
BGIOSGA020458	BGIOSGA020458	turquoise	0.67412271	0.927447248	0.983022735	0.49935152	0.246448775
BGIOSGA032925	BGIOSGA032925	turquoise	0.623126622	0.881146368	0.881162764	0.270404713	0.294069223	Histone H2A [Source:UniProtKB/TrEMBL;Acc:A2Z7B5]
BGIOSGA033237	BGIOSGA033237	turquoise	0.486569822	0.521858665	0.521750114	0.295674166	0.240570702
BGIOSGA026095	BGIOSGA026095	turquoise	0.641317597	0.892906987	0.978989616	0.491815758	0.194672004
BGIOSGA003630	BGIOSGA003630	turquoise	0.586368549	0.869226142	0.876583029	0.288339482	0.207298423	Kinesin-like protein KIN-7A [Source:Projected from Arabidopsis thaliana (AT1G18370) UniProtKB/Swiss-Prot;Acc:Q8S905]
BGIOSGA002744	BGIOSGA002744	turquoise	0.56481803	0.901377671	0.983027998	0.291549344	0.270661651
BGIOSGA000375	BGIOSGA000375	turquoise	0.678463815	0.947613854	0.977557292	0.455568989	0.258294747
BGIOSGA021352	BGIOSGA021352	blue	0.40763241	0.811120008	0.791395031	0.244625884	0.283326829
BGIOSGA004784	BGIOSGA004784	turquoise	0.507252692	0.752995784	0.809717738	0.513551828	0.041822376
BGIOSGA034713	BGIOSGA034713	blue	0.536681824	0.852724721	0.785397169	0.246846784	0.565734643
BGIOSGA024436	BGIOSGA024436	turquoise	0.583738167	0.885059319	0.904605956	0.288676574	0.233353888
BGIOSGA000283	BGIOSGA000283	blue	0.512009571	0.870775362	0.879572394	0.437686146	0.223928753
BGIOSGA006900	BGIOSGA006900	turquoise	0.658102651	0.857502594	0.936177358	0.385296175	0.262193638
BGIOSGA026377	BGIOSGA026377	turquoise	0.767434823	0.933072319	0.938191	0.504190563	0.361708543
BGIOSGA033118	BGIOSGA033118	blue	0.693557548	0.895415187	0.845326474	0.373375493	0.64343453
BGIOSGA012589	BGIOSGA012589	turquoise	0.418809453	0.779649372	0.85369361	0.209005191	0.248675474
BGIOSGA009359	BGIOSGA009359	turquoise	0.577062946	0.88394981	0.953724629	0.342195047	0.278294386
BGIOSGA028181	BGIOSGA028181	turquoise	0.358619452	0.761086188	0.821272827	0.068445836	0.210302632
BGIOSGA005949	BGIOSGA005949	blue	0.735726305	0.976882551	0.946101996	0.477271377	0.432689185
BGIOSGA035352	BGIOSGA035352	turquoise	0.642125701	0.903935146	0.897496758	0.383908883	0.267483494	Carboxypeptidase [Source:UniProtKB/TrEMBL;Acc:B8BKS6]
BGIOSGA031445	BGIOSGA031445	turquoise	0.542010524	0.897274323	0.971761461	0.377152406	0.255723872
BGIOSGA023171	BGIOSGA023171	turquoise	0.595803915	0.864642391	0.965442814	0.418658368	0.178564751
BGIOSGA003474	BGIOSGA003474	blue	0.803012641	0.978420044	0.910805491	0.570461095	0.425023939
BGIOSGA035861	BGIOSGA035861	turquoise	0.757905103	0.95247084	0.962507132	0.539773059	0.374071801
BGIOSGA014487	BGIOSGA014487	blue	0.875180149	0.694638188	0.583855218	0.715580751	0.369783734
BGIOSGA009422	BGIOSGA009422	turquoise	0.603156422	0.853765902	0.960774865	0.352981118	0.223285304
BGIOSGA008250	BGIOSGA008250	blue	0.529083602	0.711596879	0.67043147	0.21823368	0.360456752
BGIOSGA022501	BGIOSGA022501	blue	0.706536172	0.97738256	0.97375816	0.505194046	0.332010687
BGIOSGA031698	BGIOSGA031698	turquoise	0.590779001	0.837750298	0.924766728	0.403267872	0.294472653
BGIOSGA029228	BGIOSGA029228	blue	0.68562132	0.98506253	0.95198667	0.484268672	0.385066161
BGIOSGA028891	BGIOSGA028891	turquoise	0.627885902	0.92255067	0.986309771	0.381604294	0.236078462
BGIOSGA006253	BGIOSGA006253	blue	0.360416505	0.805222056	0.739401413	0.257959645	0.506103975
BGIOSGA002551	BGIOSGA002551	blue	0.496178011	0.800114106	0.784167985	0.190417705	0.434279865
BGIOSGA026722	BGIOSGA026722	turquoise	0.709101325	0.948600178	0.956651665	0.462680083	0.314833322
BGIOSGA025304	BGIOSGA025304	blue	0.729090242	0.937962653	0.912364825	0.530702131	0.421803221
BGIOSGA015960	BGIOSGA015960	blue	0.693495227	0.920200896	0.930176071	0.607479839	0.301254528
BGIOSGA010815	BGIOSGA010815	blue	0.814657354	0.830348187	0.800879543	0.676606616	0.428652618
BGIOSGA017468	BGIOSGA017468	turquoise	0.686845775	0.934292929	0.980954244	0.487989859	0.266720503
BGIOSGA010919	BGIOSGA010919	blue	0.912818894	0.791981254	0.665834455	0.682541217	0.671368171	ABA receptor 6 [Source:UniProtKB/TrEMBL;Acc:A2XFM1]
BGIOSGA001085	BGIOSGA001085	blue	0.703197113	0.954581146	0.882109085	0.436799842	0.519586526
BGIOSGA009086	BGIOSGA009086	blue	0.613256773	0.887863411	0.799891245	0.268743817	0.567499645
BGIOSGA021554	BGIOSGA021554	blue	0.465998847	0.827735603	0.790593515	0.236580182	0.427611202
BGIOSGA040473	BGIOSGA040473	turquoise	0.496749305	0.64347401	0.648734188	0.313346858	0.465822203
BGIOSGA016819	BGIOSGA016819	turquoise	0.57874511	0.888256156	0.910574623	0.381815899	0.377679233
BGIOSGA005882	BGIOSGA005882	turquoise	0.546381425	0.897437506	0.974570668	0.284359743	0.274230087
BGIOSGA023607	BGIOSGA023607	blue	0.749391928	0.653165628	0.540115103	0.520533479	0.326589832
BGIOSGA005850	BGIOSGA005850	turquoise	0.642185735	0.902945541	0.989837644	0.432286897	0.195655454
BGIOSGA001007	BGIOSGA001007	blue	0.664282998	0.96186537	0.893722573	0.40915915	0.430080078
BGIOSGA035310	BGIOSGA035310	turquoise	0.642256336	0.863389502	0.937005943	0.395693094	0.29907339
BGIOSGA018704	BGIOSGA018704	turquoise	0.678066554	0.857528221	0.893228083	0.543453079	0.380816998
BGIOSGA021861	BGIOSGA021861	turquoise	0.419648365	0.499779563	0.560946063	0.227739029	0.17615493
BGIOSGA026493	BGIOSGA026493	turquoise	0.544569907	0.856297788	0.880164575	0.215359004	0.213523179
BGIOSGA014403	BGIOSGA014403	blue	0.877709346	0.797872231	0.669648018	0.772001635	0.519499859	Xyloglucan endotransglucosylase/hydrolase [Source:UniProtKB/TrEMBL;Acc:B8ATT8]
BGIOSGA029798	BGIOSGA029798	blue	0.437346057	0.748238477	0.607558644	0.157520061	0.6050612
BGIOSGA018202	BGIOSGA018202	turquoise	0.541918625	0.916182423	0.96009756	0.334444512	0.316316983
BGIOSGA021485	BGIOSGA021485	turquoise	0.484900717	0.897360138	0.950470128	0.277742018	0.255355785
BGIOSGA017724	BGIOSGA017724	turquoise	0.708693847	0.947239382	0.990319977	0.481666672	0.299581861
BGIOSGA025989	BGIOSGA025989	turquoise	0.812939813	0.806871671	0.815885422	0.596946921	0.274848248
BGIOSGA002349	BGIOSGA002349	turquoise	0.652688095	0.903352644	0.978977493	0.432246304	0.269999483
BGIOSGA000131	BGIOSGA000131	turquoise	0.62840827	0.782004232	0.831623988	0.407362073	0.100428748
BGIOSGA014361	BGIOSGA014361	turquoise	0.654125563	0.910012337	0.982827522	0.424935644	0.27496339
BGIOSGA019478	BGIOSGA019478	turquoise	0.650164305	0.882129229	0.935015192	0.319574994	0.357227193
BGIOSGA037341	BGIOSGA037341	turquoise	0.708041422	0.900295966	0.964231957	0.553170386	0.188124331
BGIOSGA028723	BGIOSGA028723	blue	0.702411949	0.957787017	0.902013855	0.507383027	0.386895215
BGIOSGA033189	BGIOSGA033189	turquoise	0.526107805	0.907658418	0.885682498	0.282992278	0.532455055
BGIOSGA011829	BGIOSGA011829	turquoise	0.640817148	0.901726202	0.83712337	0.453584197	0.264410274	Beta-amylase [Source:UniProtKB/TrEMBL;Acc:A2XCC5]
BGIOSGA037480	BGIOSGA037480	turquoise	0.34382496	0.446505276	0.543724003	0.572756274	0.277335645
BGIOSGA036917	BGIOSGA036917	turquoise	0.526201604	0.878324554	0.900058763	0.441759586	0.310109579
BGIOSGA014585	BGIOSGA014585	turquoise	0.40931602	0.807457069	0.914614823	0.202100988	0.192514468
BGIOSGA037602	BGIOSGA037602	turquoise	0.527225891	0.824543166	0.865482385	0.246575572	0.325300182
BGIOSGA037741	BGIOSGA037741	turquoise	0.71749058	0.924704503	0.95097727	0.466024378	0.299217313	Auxin-responsive protein [Source:UniProtKB/TrEMBL;Acc:A2ZMF2]
BGIOSGA025696	BGIOSGA025696	turquoise	0.639654647	0.796341739	0.790533306	0.484645951	0.391464327
BGIOSGA028985	BGIOSGA028985	turquoise	0.526340427	0.848001872	0.878811323	0.188198122	0.200159973
BGIOSGA011128	BGIOSGA011128	turquoise	0.58184629	0.868840387	0.967862659	0.414858862	0.159620014
BGIOSGA012934	BGIOSGA012934	black	0.570712654	0.430829311	0.158091509	0.293192085	0.936700402
BGIOSGA002389	BGIOSGA002389	blue	0.702582428	0.914452906	0.826408076	0.440001459	0.575626582
BGIOSGA037630	BGIOSGA037630	black	0.209754915	0.135500507	0.042768791	0.13881325	0.72282336
BGIOSGA012145	BGIOSGA012145	turquoise	0.665757562	0.908446148	0.984432125	0.441793984	0.268533497
BGIOSGA023477	BGIOSGA023477	turquoise	0.681035081	0.91489865	0.958712236	0.495019568	0.345713743
BGIOSGA018546	BGIOSGA018546	blue	0.57340114	0.862288409	0.840923602	0.467313011	0.225046533
BGIOSGA033576	BGIOSGA033576	blue	0.249529902	0.731215631	0.690439096	0.120416222	0.344360893
BGIOSGA009659	BGIOSGA009659	turquoise	0.707966459	0.906418757	0.963934662	0.506090813	0.256583071
BGIOSGA024355	BGIOSGA024355	turquoise	0.62417969	0.858448071	0.964531275	0.421595027	0.170156818
BGIOSGA033278	BGIOSGA033278	turquoise	0.544197453	0.909530853	0.919366124	0.29801278	0.408216131
BGIOSGA016141	BGIOSGA016141	turquoise	0.586858846	0.857576267	0.930375529	0.423808652	0.27612286
BGIOSGA025300	BGIOSGA025300	blue	0.769360206	0.947939917	0.899384715	0.574834204	0.486668844
BGIOSGA026443	BGIOSGA026443	turquoise	0.707137837	0.90105019	0.944511728	0.592227527	0.265173257
BGIOSGA000135	BGIOSGA000135	turquoise	0.492418934	0.82192977	0.938219769	0.258827158	0.22608479
BGIOSGA002302	BGIOSGA002302	turquoise	0.569397889	0.91611338	0.838106645	0.349751679	0.386475192	Probable galactinol--sucrose galactosyltransferase 5 [Source:Projected from Arabidopsis thaliana (AT5G40390) UniProtKB/Swiss-Prot;Acc:Q9FND9]
BGIOSGA030792	BGIOSGA030792	turquoise	0.53104747	0.785389673	0.893786913	0.389700989	0.176212578
BGIOSGA008621	BGIOSGA008621	turquoise	0.596598872	0.852717853	0.939467402	0.433757395	0.170893546
BGIOSGA036179	BGIOSGA036179	blue	0.438091409	0.534742144	0.486602819	0.54047388	0.148098789
BGIOSGA000856	BGIOSGA000856	blue	0.757721083	0.763629045	0.575962859	0.72449855	0.439770141
BGIOSGA011703	BGIOSGA011703	turquoise	0.509505757	0.869563568	0.910011081	0.197480807	0.230601326
BGIOSGA028585	BGIOSGA028585	turquoise	0.531579669	0.911546359	0.91077444	0.327092188	0.396837902
BGIOSGA015661	BGIOSGA015661	turquoise	0.556055059	0.716572885	0.716924454	0.376372829	0.278853633
BGIOSGA012159	BGIOSGA012159	blue	0.693287815	0.960164113	0.9340653	0.524549599	0.386745993	Cation efflux family protein [Source:Projected from Arabidopsis thaliana (AT3G58060) UniProtKB/TrEMBL;Acc:A0A178VEZ3]
BGIOSGA007327	BGIOSGA007327	turquoise	0.534569775	0.869190995	0.952546711	0.311870433	0.243692295
BGIOSGA007838	BGIOSGA007838	blue	0.796759378	0.93002533	0.799861564	0.54021059	0.538165868	Similar to Heat shock transcription factor 29 (Fragment) [Source: Projected from Oryza sativa (Os02g0232000)]
BGIOSGA016345	BGIOSGA016345	blue	0.695676522	0.964285655	0.869481216	0.473943429	0.539146913
BGIOSGA003201	BGIOSGA003201	turquoise	0.593029994	0.874975089	0.942171155	0.324577353	0.21618641	Peroxidase [Source:UniProtKB/TrEMBL;Acc:A2WN51]
BGIOSGA024097	BGIOSGA024097	blue	0.732745634	0.947982344	0.93888362	0.50870547	0.423853994
BGIOSGA023530	BGIOSGA023530	turquoise	0.68208608	0.923880558	0.979590785	0.500842777	0.269659131
BGIOSGA034158	BGIOSGA034158	turquoise	0.375382938	0.51616298	0.526182114	0.369680334	0.156750328
BGIOSGA035534	BGIOSGA035534	black	0.624502289	0.753269316	0.591649778	0.281965469	0.885453191
BGIOSGA017932	BGIOSGA017932	blue	0.792574626	0.965206976	0.94507955	0.55473499	0.413191395	Delta-1-pyrroline-5-carboxylate synthase [Source:UniProtKB/TrEMBL;Acc:B8AYT8]
BGIOSGA020341	BGIOSGA020341	blue	0.685892455	0.898869025	0.860048413	0.456432069	0.560811221
BGIOSGA001192	BGIOSGA001192	blue	0.634882283	0.84841085	0.777088343	0.498994741	0.347682082
BGIOSGA020509	BGIOSGA020509	turquoise	0.761001425	0.872440663	0.879748857	0.652872909	0.160507658
BGIOSGA030321	BGIOSGA030321	turquoise	0.589476468	0.862194492	0.959200259	0.469618974	0.180924478
BGIOSGA019295	BGIOSGA019295	blue	0.732309372	0.981072103	0.92765281	0.537999066	0.389405751	FACT complex subunit SSRP1 [Source:UniProtKB/TrEMBL;Acc:A2Y138]
BGIOSGA020358	BGIOSGA020358	blue	0.793522578	0.906108783	0.882064533	0.644681615	0.252222828
BGIOSGA025466	BGIOSGA025466	turquoise	0.669966164	0.911298081	0.983342254	0.507876505	0.179612681
BGIOSGA037742	BGIOSGA037742	blue	0.801231375	0.802330664	0.655246859	0.586658138	0.48163233
BGIOSGA002219	BGIOSGA002219	turquoise	0.599824443	0.890521247	0.909045991	0.325493206	0.237229815
BGIOSGA007412	BGIOSGA007412	blue	0.61839067	0.902383785	0.874049899	0.520434677	0.170216173
BGIOSGA010104	BGIOSGA010104	turquoise	0.75140724	0.807725578	0.846435536	0.52059804	0.129910129
BGIOSGA005998	BGIOSGA005998	turquoise	0.635622717	0.838726686	0.893041053	0.581349043	0.0882652
BGIOSGA026388	BGIOSGA026388	blue	0.516356679	0.839760487	0.739960173	0.387353183	0.446275954
BGIOSGA029899	BGIOSGA029899	turquoise	0.527352486	0.893205349	0.974114443	0.279384748	0.232282616
BGIOSGA031591	BGIOSGA031591	blue	0.800695591	0.904303383	0.894317152	0.562698533	0.291577655
BGIOSGA031748	BGIOSGA031748	turquoise	0.527860574	0.862549758	0.90601975	0.331109692	0.183714364
BGIOSGA035759	BGIOSGA035759	turquoise	0.639723292	0.666638445	0.636508772	0.65308686	0.234286818	Purple acid phosphatase [Source:UniProtKB/TrEMBL;Acc:A2ZN55]
BGIOSGA001968	BGIOSGA001968	turquoise	0.771020191	0.906381897	0.935264973	0.520255756	0.267876806
BGIOSGA030724	BGIOSGA030724	blue	0.44441847	0.768723263	0.64112215	0.172846391	0.575368428
BGIOSGA007012	BGIOSGA007012	turquoise	0.605517221	0.890090779	0.975477312	0.417201748	0.244648717
BGIOSGA026666	BGIOSGA026666	blue	0.572459649	0.847590232	0.83622858	0.258600141	0.40762039
BGIOSGA021048	BGIOSGA021048	turquoise	0.650965898	0.915064395	0.978945731	0.509105031	0.209798349
BGIOSGA031509	BGIOSGA031509	turquoise	0.458539819	0.78684831	0.856356389	0.236960836	0.356209712
BGIOSGA015125	BGIOSGA015125	turquoise	0.568254521	0.831278223	0.933680656	0.422986252	0.160452924
BGIOSGA023482	BGIOSGA023482	pink	0.650053655	0.378131996	0.266934511	0.961503644	0.113612754
BGIOSGA036677	BGIOSGA036677	black	0.429049975	0.388516191	0.15689178	0.066228425	0.98037485
BGIOSGA017916	BGIOSGA017916	blue	0.84251709	0.908985503	0.781509673	0.683381113	0.519472953
BGIOSGA013188	BGIOSGA013188	turquoise	0.616377725	0.934689363	0.992579893	0.382137606	0.295502852
BGIOSGA022921	BGIOSGA022921	turquoise	0.623358563	0.546905336	0.610481299	0.637582267	0.001006356
BGIOSGA036440	BGIOSGA036440	blue	0.647445261	0.953129324	0.847390074	0.391134833	0.567854025
BGIOSGA024096	BGIOSGA024096	turquoise	0.402654579	0.821803322	0.815649318	0.133955694	0.368432674
BGIOSGA001910	BGIOSGA001910	turquoise	0.628314445	0.920257758	0.949861539	0.466200727	0.145287408
BGIOSGA012750	BGIOSGA012750	black	0.53844513	0.336819141	0.057458138	0.24550144	0.917581805
BGIOSGA016576	BGIOSGA016576	turquoise	0.365564137	0.783039019	0.909205336	0.217726001	0.113882434
BGIOSGA011144	BGIOSGA011144	turquoise	0.652447296	0.888095503	0.965198792	0.376832921	0.266986892
BGIOSGA017768	BGIOSGA017768	blue	0.882001089	0.868224208	0.803317261	0.756247622	0.364565348
BGIOSGA004617	BGIOSGA004617	turquoise	0.507111675	0.873001134	0.964864747	0.275416351	0.176714782
BGIOSGA035229	BGIOSGA035229	turquoise	0.651800911	0.928892726	0.963264584	0.410217121	0.248757053
BGIOSGA024829	BGIOSGA024829	turquoise	0.495950524	0.863697512	0.934119432	0.179723904	0.210056771
BGIOSGA016493	BGIOSGA016493	turquoise	0.736656639	0.944283218	0.958940897	0.498898641	0.333255529
BGIOSGA017492	BGIOSGA017492	turquoise	0.474869828	0.785949282	0.872190726	0.371813772	0.166924182
BGIOSGA029417	BGIOSGA029417	pink	0.750964454	0.649512427	0.518728706	0.938574621	0.273291259	Dehydration-responsive element-binding protein 1B [Source:UniProtKB/Swiss-Prot;Acc:Q8GUW4]
BGIOSGA037478	BGIOSGA037478	turquoise	0.626923144	0.843327282	0.866566966	0.557893672	0.126756854
BGIOSGA022419	BGIOSGA022419	turquoise	0.598991786	0.869723655	0.94768074	0.35820381	0.221485151
BGIOSGA018918	BGIOSGA018918	turquoise	0.559854231	0.865264505	0.957887996	0.383288484	0.163086581
BGIOSGA010344	BGIOSGA010344	turquoise	0.530474323	0.841096111	0.872485007	0.228981682	0.172206668
BGIOSGA012243	BGIOSGA012243	blue	0.448101758	0.758921207	0.677626376	0.372040693	0.295303632
BGIOSGA018537	BGIOSGA018537	blue	0.442827084	0.819670772	0.750959416	0.167637551	0.415961501
BGIOSGA004891	BGIOSGA004891	black	0.344894935	0.323942094	0.108581853	0.073229131	0.948285269
BGIOSGA000954	BGIOSGA000954	blue	0.675310285	0.97313421	0.895550575	0.422601818	0.486332606
BGIOSGA032370	BGIOSGA032370	turquoise	0.616127772	0.610517933	0.606636525	0.751662508	0.090928052
BGIOSGA008371	BGIOSGA008371	pink	0.683251445	0.171644074	0.006959677	0.669811912	0.30200423
BGIOSGA009780	BGIOSGA009780	blue	0.782784644	0.953662785	0.898663479	0.536283181	0.431017266	Alpha-1,4 glucan phosphorylase [Source:UniProtKB/TrEMBL;Acc:B8AK73]
BGIOSGA023820	BGIOSGA023820	turquoise	0.647620787	0.915007942	0.98666828	0.48485779	0.207267681
BGIOSGA017143	BGIOSGA017143	turquoise	0.51701748	0.884045107	0.96462841	0.253353008	0.265985171
BGIOSGA036321	BGIOSGA036321	turquoise	0.714838446	0.858084089	0.912907226	0.600874711	0.148519417
BGIOSGA014520	BGIOSGA014520	turquoise	0.507379042	0.88817968	0.922947879	0.210313233	0.314540913
BGIOSGA022649	BGIOSGA022649	blue	0.837961945	0.94276504	0.849421957	0.57611865	0.560848796
BGIOSGA012602	BGIOSGA012602	turquoise	0.515438389	0.895441063	0.899476381	0.292168079	0.357750167
BGIOSGA032372	BGIOSGA032372	turquoise	0.557468201	0.872474079	0.903809816	0.188596547	0.317932562	Xyloglucan endotransglucosylase/hydrolase [Source:UniProtKB/TrEMBL;Acc:A2Z4J5]
BGIOSGA035303	BGIOSGA035303	turquoise	0.644061209	0.864420761	0.950799526	0.483367721	0.238022317
BGIOSGA015799	BGIOSGA015799	blue	0.541227313	0.766833256	0.682785581	0.260278661	0.380690999
BGIOSGA016852	BGIOSGA016852	blue	0.750236211	0.958948896	0.870853749	0.539451981	0.473651469	Similar to Homeobox-leucine zipper protein HOX22 [Source: Projected from Oryza sativa (Os04g0541700)]
BGIOSGA010793	BGIOSGA010793	blue	0.645249486	0.978246437	0.91270427	0.428784022	0.453460356
BGIOSGA026154	BGIOSGA026154	blue	0.674117489	0.939011638	0.943085481	0.539338796	0.300816457
BGIOSGA026081	BGIOSGA026081	turquoise	0.565171139	0.895250927	0.975083581	0.336558193	0.249823673
BGIOSGA004064	BGIOSGA004064	turquoise	0.225254081	0.71187904	0.864882257	0.080944842	0.034059251
BGIOSGA001967	BGIOSGA001967	turquoise	0.790674562	0.886349274	0.904354882	0.538350878	0.235358377	Zinc inducible protein [Source:UniProtKB/TrEMBL;Acc:A2TEQ3]
BGIOSGA011782	BGIOSGA011782	turquoise	0.681549726	0.475490916	0.550147655	0.430393281	0.12517325	Similar to Chitinase 11 [Source: Projected from Oryza sativa (Os03g0132900)]
BGIOSGA013490	BGIOSGA013490	black	0.531108244	0.416407158	0.159613006	0.160025714	0.963924105	Lariat debranching enzyme [Source:Projected from Arabidopsis thaliana (AT4G31770) UniProtKB/Swiss-Prot;Acc:Q94K01]
BGIOSGA028887	BGIOSGA028887	turquoise	0.469949118	0.704925781	0.867598717	0.336903234	0.057486574
BGIOSGA013872	BGIOSGA013872	turquoise	0.589188542	0.895535815	0.954579391	0.426437104	0.24583833
BGIOSGA033236	BGIOSGA033236	turquoise	0.589530291	0.872690181	0.961002668	0.447553703	0.167497223
BGIOSGA000193	BGIOSGA000193	turquoise	0.486453852	0.835013075	0.869045569	0.153743271	0.221257585
BGIOSGA018719	BGIOSGA018719	blue	0.78772137	0.957291334	0.861115793	0.547856309	0.437224525	ISA2 [Source:Projected from Arabidopsis thaliana (AT1G03310) UniProtKB/TrEMBL;Acc:A0A178WGA8]
BGIOSGA027063	BGIOSGA027063	turquoise	0.421684969	0.621767008	0.706621982	0.533514365	0.094680217
BGIOSGA034470	BGIOSGA034470	turquoise	0.624583791	0.883175522	0.864292484	0.31018008	0.257595065	Histone H3 [Source:UniProtKB/TrEMBL;Acc:B8B1H8]
BGIOSGA033226	BGIOSGA033226	blue	0.557988478	0.92771397	0.864148328	0.288396971	0.42053537
BGIOSGA026454	BGIOSGA026454	blue	0.727200289	0.920096554	0.874550268	0.630076841	0.35455131
BGIOSGA020944	BGIOSGA020944	turquoise	0.423490649	0.668639023	0.857059004	0.277753358	0.027758022
BGIOSGA011287	BGIOSGA011287	turquoise	0.661922122	0.882967797	0.960667767	0.438910172	0.24270992
BGIOSGA017927	BGIOSGA017927	blue	0.507264573	0.716405949	0.691119146	0.300508726	0.239018078
BGIOSGA011764	BGIOSGA011764	turquoise	0.659082179	0.921280129	0.986029459	0.458690505	0.267479476
BGIOSGA024248	BGIOSGA024248	turquoise	0.525313547	0.822599353	0.857838294	0.223208242	0.139450398	Protein TPX2 [Source:Projected from Arabidopsis thaliana (AT1G03780) UniProtKB/Swiss-Prot;Acc:F4I2H7]
BGIOSGA023471	BGIOSGA023471	turquoise	0.577825684	0.900356601	0.975919883	0.326615542	0.294131966
BGIOSGA025960	BGIOSGA025960	blue	0.67162616	0.953175204	0.902381609	0.37397151	0.534583742
BGIOSGA037375	BGIOSGA037375	turquoise	0.605284941	0.58010963	0.674422301	0.563265309	0.195305797
BGIOSGA009682	BGIOSGA009682	turquoise	0.609384586	0.866059883	0.971005015	0.440630961	0.138766335
BGIOSGA021962	BGIOSGA021962	blue	0.537540904	0.868614643	0.843551036	0.388329981	0.392993119
BGIOSGA022217	BGIOSGA022217	turquoise	0.62171965	0.856318471	0.938959848	0.402901724	0.262276628
BGIOSGA004482	BGIOSGA004482	turquoise	0.486247337	0.883381832	0.967104526	0.222121437	0.223966469
BGIOSGA004771	BGIOSGA004771	blue	0.754637041	0.904548763	0.779749435	0.60783685	0.502055707
BGIOSGA010611	BGIOSGA010611	blue	0.498182685	0.731466768	0.698650988	0.424667803	0.233726691
BGIOSGA006349	BGIOSGA006349	blue	0.611003888	0.861157768	0.771125785	0.310284267	0.542201164
BGIOSGA035444	BGIOSGA035444	turquoise	0.45283114	0.666290386	0.774561006	0.525642617	0.00876097
BGIOSGA001229	BGIOSGA001229	turquoise	0.514630779	0.716453262	0.763110208	0.275097534	0.10996019
BGIOSGA001674	BGIOSGA001674	turquoise	0.692956628	0.882761874	0.94221628	0.589158974	0.233445329
BGIOSGA015144	BGIOSGA015144	turquoise	0.559292171	0.795657875	0.918748266	0.360915855	0.204514199
BGIOSGA014610	BGIOSGA014610	turquoise	0.538849136	0.865192271	0.960477535	0.295673751	0.255253949
BGIOSGA004050	BGIOSGA004050	turquoise	0.619077558	0.888341571	0.960823346	0.438647561	0.24424651
BGIOSGA012736	BGIOSGA012736	blue	0.542027701	0.875312767	0.846161422	0.394835629	0.329825252
BGIOSGA005896	BGIOSGA005896	blue	0.829054355	0.924018568	0.872042663	0.755720396	0.370212136	Trehalose 6-phosphate phosphatase [Source:UniProtKB/TrEMBL;Acc:B2CZB6]
BGIOSGA032397	BGIOSGA032397	turquoise	0.562952751	0.759867502	0.819643639	0.450940607	0.036325021
BGIOSGA036073	BGIOSGA036073	blue	0.589140151	0.915390273	0.881279628	0.436713151	0.336461345
BGIOSGA019833	BGIOSGA019833	turquoise	0.796582846	0.674110018	0.662171602	0.65814018	0.36051539
BGIOSGA014544	BGIOSGA014544	turquoise	0.548693498	0.8674473	0.915387415	0.2946203	0.146601338	Cyclin-B2-1 [Source:UniProtKB/Swiss-Prot;Acc:Q01J96]
BGIOSGA034967	BGIOSGA034967	turquoise	0.463628964	0.828905272	0.88281304	0.190951613	0.317759161
BGIOSGA013949	BGIOSGA013949	blue	0.352327263	0.600027377	0.509588055	0.327716193	0.468123152
BGIOSGA006055	BGIOSGA006055	turquoise	0.552764807	0.777047634	0.864564666	0.552528691	0.135341765
BGIOSGA008727	BGIOSGA008727	blue	0.70244512	0.821458302	0.75673849	0.737980989	0.187541374
BGIOSGA033447	BGIOSGA033447	pink	0.833600447	0.799095073	0.730118725	0.851234696	0.340157126	Ethylene-responsive transcription factor 6 [Source:Projected from Arabidopsis thaliana (AT4G17490) UniProtKB/Swiss-Prot;Acc:Q8VZ91]
BGIOSGA022159	BGIOSGA022159	turquoise	0.508472553	0.863629305	0.878706748	0.306983539	0.383654887
BGIOSGA004402	BGIOSGA004402	blue	0.636943669	0.947505644	0.946472046	0.416421112	0.297686508
BGIOSGA028518	BGIOSGA028518	blue	0.703477016	0.767740896	0.753620021	0.736357893	0.109557035
BGIOSGA005828	BGIOSGA005828	turquoise	0.315447988	0.724787846	0.65908717	0.085454679	0.291440473
BGIOSGA005985	BGIOSGA005985	blue	0.649945269	0.937310508	0.93493187	0.533986179	0.371216663
BGIOSGA013752	BGIOSGA013752	blue	0.601064265	0.963909634	0.928414458	0.349048465	0.388945241
BGIOSGA026225	BGIOSGA026225	blue	0.755907781	0.947205145	0.886459265	0.540126238	0.464010644	1-Cys peroxiredoxin A [Source:UniProtKB/Swiss-Prot;Acc:P0C5C8]
BGIOSGA029605	BGIOSGA029605	blue	0.687900332	0.974421243	0.915823291	0.419440255	0.464023413	Isoamylase 3, chloroplastic [Source:Projected from Arabidopsis thaliana (AT4G09020) UniProtKB/Swiss-Prot;Acc:Q9M0S5]
BGIOSGA027757	BGIOSGA027757	turquoise	0.579770252	0.945593429	0.914642001	0.399689348	0.477904014
BGIOSGA020775	BGIOSGA020775	blue	0.644852727	0.939642956	0.913513094	0.464842082	0.37777214
BGIOSGA012452	BGIOSGA012452	turquoise	0.514111179	0.814808068	0.838093536	0.206577653	0.127927241
BGIOSGA030726	BGIOSGA030726	turquoise	0.557378312	0.878715709	0.887054369	0.304495744	0.18051633
BGIOSGA025056	BGIOSGA025056	turquoise	0.639611568	0.894713257	0.970484549	0.374672893	0.233257386
BGIOSGA028861	BGIOSGA028861	blue	0.709910705	0.935857717	0.853775473	0.47179963	0.666788128
BGIOSGA036115	BGIOSGA036115	blue	0.584886971	0.898577613	0.878036795	0.2721919	0.306943569
BGIOSGA025988	BGIOSGA025988	turquoise	0.501279109	0.875856838	0.966750469	0.26771875	0.218568369
BGIOSGA018845	BGIOSGA018845	blue	0.595618941	0.919290206	0.892623147	0.407068601	0.370507572
BGIOSGA002273	BGIOSGA002273	turquoise	0.532944804	0.849304409	0.897956823	0.23369855	0.15863831
BGIOSGA026446	BGIOSGA026446	turquoise	0.637787033	0.917088018	0.942770692	0.387375662	0.348595457
BGIOSGA012871	BGIOSGA012871	turquoise	0.58199781	0.798972717	0.926094753	0.41730917	0.075455908
BGIOSGA033087	BGIOSGA033087	turquoise	0.55256194	0.86611859	0.943243192	0.372920772	0.32092653
BGIOSGA000378	BGIOSGA000378	turquoise	0.717402802	0.622251851	0.665142652	0.692078475	0.135380193
BGIOSGA018714	BGIOSGA018714	turquoise	0.668122253	0.891076783	0.97470557	0.489922911	0.171617045
BGIOSGA029272	BGIOSGA029272	turquoise	0.512315614	0.861923567	0.874531744	0.195125573	0.227717035	TORTIFOLIA1-like protein 2 [Source:Projected from Arabidopsis thaliana (AT2G07170) UniProtKB/Swiss-Prot;Acc:F4IK92]
BGIOSGA019257	BGIOSGA019257	blue	0.838677812	0.812450981	0.745408988	0.769434879	0.366693206
BGIOSGA005531	BGIOSGA005531	blue	0.760005214	0.776270919	0.579293452	0.548664117	0.660851772	Nitrate reductase [Source:UniProtKB/TrEMBL;Acc:B8AJ60]
BGIOSGA037568	BGIOSGA037568	turquoise	0.649241761	0.905612852	0.943578468	0.488424863	0.206992371
BGIOSGA029102	BGIOSGA029102	turquoise	0.367151667	0.814592104	0.883404992	0.099900676	0.274543334
BGIOSGA036861	BGIOSGA036861	turquoise	0.545029694	0.845412895	0.881909173	0.197963891	0.205021225
BGIOSGA027481	BGIOSGA027481	turquoise	0.67141695	0.732396757	0.769825065	0.66411822	0.112692654
BGIOSGA005831	BGIOSGA005831	blue	0.743119059	0.738434767	0.670498567	0.499438937	0.446077775
BGIOSGA001128	BGIOSGA001128	blue	0.72153086	0.940993998	0.891898464	0.586874479	0.38912471
BGIOSGA025169	BGIOSGA025169	blue	0.518417007	0.77018787	0.710571299	0.179237502	0.438398308
BGIOSGA003923	BGIOSGA003923	turquoise	0.565043499	0.852142407	0.945537293	0.352592018	0.192086601
BGIOSGA007615	BGIOSGA007615	turquoise	0.708775573	0.939871078	0.977511278	0.461708424	0.292110469	Tubulin beta chain [Source:UniProtKB/TrEMBL;Acc:A2X1B6]
BGIOSGA013879	BGIOSGA013879	turquoise	0.480040752	0.690905492	0.772288352	0.431486329	0.113817315
BGIOSGA035655	BGIOSGA035655	blue	0.661313208	0.922564579	0.856415077	0.406657425	0.44238922
BGIOSGA016717	BGIOSGA016717	blue	0.475543674	0.839299849	0.834347806	0.294844543	0.221286432
BGIOSGA026582	BGIOSGA026582	turquoise	0.723883418	0.884659435	0.869005087	0.340780314	0.342055047	Bidirectional sugar transporter SWEET11 [Source:UniProtKB/Swiss-Prot;Acc:Q19VE6]
BGIOSGA013665	BGIOSGA013665	turquoise	0.573210533	0.917591911	0.942597764	0.401390437	0.233709074
BGIOSGA003852	BGIOSGA003852	blue	0.791183813	0.969592103	0.845516835	0.598879287	0.555971936
BGIOSGA037564	BGIOSGA037564	blue	0.612737656	0.930065079	0.897602912	0.293718258	0.528316212
BGIOSGA004791	BGIOSGA004791	blue	0.600760626	0.892961908	0.824632947	0.435509738	0.553135608
BGIOSGA023340	BGIOSGA023340	turquoise	0.644637321	0.831579306	0.840387542	0.518451612	0.365829598
BGIOSGA027819	BGIOSGA027819	turquoise	0.556982547	0.878150384	0.874560987	0.30106926	0.230943834
BGIOSGA035890	BGIOSGA035890	turquoise	0.579238295	0.91737766	0.976394461	0.355175159	0.249833469
BGIOSGA018851	BGIOSGA018851	turquoise	0.525399054	0.901015607	0.923466821	0.202464711	0.396567431
BGIOSGA017403	BGIOSGA017403	blue	0.595421479	0.893584534	0.823650031	0.552330398	0.284895778
BGIOSGA009252	BGIOSGA009252	turquoise	0.504452893	0.863790859	0.903792296	0.233040803	0.182425394	Kinesin-like protein KIN-10A [Source:Projected from Arabidopsis thaliana (AT4G14330) UniProtKB/Swiss-Prot;Acc:Q8VWI7]
BGIOSGA001673	BGIOSGA001673	turquoise	0.725007731	0.855640351	0.917642337	0.587169191	0.24439432
BGIOSGA025148	BGIOSGA025148	blue	0.495324027	0.694530218	0.661523776	0.564646956	0.090024636
BGIOSGA015546	BGIOSGA015546	blue	0.411421736	0.811648101	0.791309776	0.339300402	0.423631544
BGIOSGA036556	BGIOSGA036556	turquoise	0.614482879	0.90975521	0.970016623	0.474199169	0.244892198
BGIOSGA005477	BGIOSGA005477	blue	0.658482147	0.929892267	0.889535864	0.506867398	0.395560398
BGIOSGA017683	BGIOSGA017683	blue	0.482264039	0.796774402	0.726320571	0.184155775	0.356931677
BGIOSGA028110	BGIOSGA028110	turquoise	0.673238977	0.882504742	0.940472398	0.447931001	0.197802345
BGIOSGA024239	BGIOSGA024239	turquoise	0.626276602	0.863085356	0.894092539	0.327470346	0.46929548
BGIOSGA009458	BGIOSGA009458	turquoise	0.644915122	0.928515755	0.957530123	0.460759578	0.24425093
BGIOSGA007641	BGIOSGA007641	blue	0.730516044	0.970982682	0.962649752	0.481593373	0.401280249	Aldehyde dehydrogenase [Source:UniProtKB/TrEMBL;Acc:B8AIJ7]
BGIOSGA000957	BGIOSGA000957	pink	0.558156158	0.484775118	0.419343582	0.93692862	0.013229218
BGIOSGA027771	BGIOSGA027771	blue	0.638217814	0.927944506	0.893555798	0.443316854	0.332653645
BGIOSGA030166	BGIOSGA030166	blue	0.587042069	0.824161266	0.755923444	0.456716635	0.299591804
BGIOSGA002123	BGIOSGA002123	turquoise	0.656949123	0.884860408	0.937663225	0.356440911	0.381938853
BGIOSGA020410	BGIOSGA020410	turquoise	0.650887481	0.897213542	0.932815582	0.363393775	0.209532872	Histone H2B.9 [Source:UniProtKB/Swiss-Prot;Acc:A2Y7R3]
BGIOSGA018088	BGIOSGA018088	turquoise	0.465158154	0.493038751	0.480718955	0.441600949	0.375369551
BGIOSGA031250	BGIOSGA031250	turquoise	0.590188438	0.867663678	0.892432853	0.314302427	0.190775472
BGIOSGA028706	BGIOSGA028706	turquoise	0.702216943	0.908001461	0.917861352	0.429909052	0.204987497	Probable histone H2A.3 [Source:UniProtKB/Swiss-Prot;Acc:A2YVE5]
BGIOSGA001826	BGIOSGA001826	blue	0.815211449	0.948168517	0.865280982	0.493667185	0.503114694
BGIOSGA017102	BGIOSGA017102	turquoise	0.535234038	0.866283058	0.969464788	0.344849779	0.216303967
BGIOSGA009771	BGIOSGA009771	turquoise	0.579702221	0.893978287	0.952599125	0.293465351	0.284505359
BGIOSGA018660	BGIOSGA018660	turquoise	0.38760155	0.706928974	0.690783908	0.022981542	0.424455473
BGIOSGA014893	BGIOSGA014893	blue	0.623176595	0.962496286	0.914201432	0.48501549	0.394550436	Beta-glucosidase 12 [Source:UniProtKB/Swiss-Prot;Acc:B8AVF0]
BGIOSGA021251	BGIOSGA021251	turquoise	0.611103852	0.898350882	0.966406282	0.38284042	0.226118319
BGIOSGA005137	BGIOSGA005137	turquoise	0.709721896	0.934577178	0.975672481	0.471784651	0.327375898	Glycerol-3-phosphate dehydrogenase [NAD(+)] [Source:UniProtKB/TrEMBL;Acc:A2WYW9]
BGIOSGA028351	BGIOSGA028351	turquoise	0.734754279	0.89707239	0.953665989	0.46769651	0.233524615
BGIOSGA013897	BGIOSGA013897	turquoise	0.641133431	0.909899176	0.992118843	0.440748777	0.207379577
BGIOSGA033828	BGIOSGA033828	turquoise	0.391156759	0.711103481	0.880303572	0.28337378	0.000340027
BGIOSGA011245	BGIOSGA011245	turquoise	0.513185597	0.883062053	0.937477534	0.344953557	0.2479788
BGIOSGA020095	BGIOSGA020095	turquoise	0.454538048	0.803341343	0.83711284	0.109079354	0.228474375
BGIOSGA032265	BGIOSGA032265	turquoise	0.670207146	0.844353478	0.858896515	0.428776642	0.215400791
BGIOSGA037128	BGIOSGA037128	blue	0.650868697	0.935393055	0.937254062	0.476126434	0.329700401
BGIOSGA017521	BGIOSGA017521	blue	0.784426708	0.887936044	0.781042906	0.505834514	0.56414245	CTP synthase [Source:UniProtKB/TrEMBL;Acc:B8AWV2]
BGIOSGA003233	BGIOSGA003233	blue	0.717854199	0.920982957	0.894329369	0.538861607	0.286775424	Peroxidase [Source:UniProtKB/TrEMBL;Acc:A2WNB5]
BGIOSGA018169	BGIOSGA018169	turquoise	0.374248432	0.697085714	0.562382414	0.202895688	0.530596797
BGIOSGA021438	BGIOSGA021438	turquoise	0.613892438	0.806202486	0.909298572	0.570775782	0.071467936
BGIOSGA017828	BGIOSGA017828	turquoise	0.640360878	0.873008417	0.927847206	0.593225257	0.162748573
BGIOSGA011657	BGIOSGA011657	turquoise	0.391326189	0.775818162	0.898400316	0.205144136	0.064259294
BGIOSGA016262	BGIOSGA016262	turquoise	0.588598148	0.738673259	0.785958066	0.505941204	0.209129342
BGIOSGA010210	BGIOSGA010210	blue	0.742316577	0.96349155	0.838863924	0.507292927	0.570451497
BGIOSGA025019	BGIOSGA025019	blue	0.590211303	0.947608945	0.87412529	0.35947775	0.513710562
BGIOSGA034810	BGIOSGA034810	blue	0.65946944	0.947970364	0.940035251	0.506676141	0.338452805
BGIOSGA011124	BGIOSGA011124	blue	0.612596974	0.877057405	0.874269903	0.323977891	0.378724343
BGIOSGA000988	BGIOSGA000988	turquoise	0.4915446	0.812059206	0.845778015	0.257337122	0.123650994
BGIOSGA001940	BGIOSGA001940	turquoise	0.659115836	0.895960019	0.971855469	0.538782196	0.142117016
BGIOSGA003351	BGIOSGA003351	blue	0.575345173	0.900207315	0.753452719	0.36351236	0.567827186
BGIOSGA025694	BGIOSGA025694	turquoise	0.301212654	0.812163169	0.905930144	0.131012852	0.179238441
BGIOSGA019666	BGIOSGA019666	blue	0.725515965	0.962389273	0.936398377	0.523998369	0.359154826
BGIOSGA028237	BGIOSGA028237	blue	0.746159889	0.81167228	0.704616495	0.732284415	0.422230071
BGIOSGA010267	BGIOSGA010267	blue	0.893594643	0.714211608	0.545765477	0.743472551	0.431377348
BGIOSGA016495	BGIOSGA016495	turquoise	0.610310075	0.865322415	0.92973884	0.392145126	0.256361491
BGIOSGA017195	BGIOSGA017195	blue	0.627753423	0.653316383	0.580584123	0.23295226	0.606238252
BGIOSGA025496	BGIOSGA025496	blue	0.670337305	0.839454202	0.782639869	0.519508601	0.23936149
BGIOSGA017730	BGIOSGA017730	turquoise	0.612230572	0.841794631	0.935067188	0.413751717	0.24928631
BGIOSGA027316	BGIOSGA027316	turquoise	0.644978294	0.955126628	0.945688558	0.381838567	0.444274621
BGIOSGA001254	BGIOSGA001254	turquoise	0.499743356	0.847957085	0.886149821	0.20697085	0.182625955	Kinesin-like protein [Source:UniProtKB/TrEMBL;Acc:A2WSD1]
BGIOSGA017644	BGIOSGA017644	blue	0.804675513	0.908144427	0.90370803	0.611582097	0.297811191
BGIOSGA032920	BGIOSGA032920	turquoise	0.537689319	0.778023792	0.825719628	0.362160293	0.125867091
BGIOSGA021649	BGIOSGA021649	blue	0.782378043	0.925698486	0.870895146	0.681890018	0.405120614
BGIOSGA017746	BGIOSGA017746	turquoise	0.412090004	0.67382643	0.832428891	0.365933018	0.168494815	Signal recognition particle 54 kDa protein [Source:UniProtKB/TrEMBL;Acc:A2Y6D8]
BGIOSGA020820	BGIOSGA020820	turquoise	0.704492443	0.953726843	0.963462019	0.509020317	0.396699563
BGIOSGA009561	BGIOSGA009561	turquoise	0.581328287	0.8689383	0.969389107	0.343430638	0.237334925
BGIOSGA026389	BGIOSGA026389	blue	0.499145578	0.838795881	0.773517357	0.366486702	0.24424067
BGIOSGA029330	BGIOSGA029330	blue	0.738600222	0.957090483	0.953901973	0.514475338	0.431437012
BGIOSGA015815	BGIOSGA015815	turquoise	0.463132131	0.70070864	0.721577715	0.257077454	0.026227098
BGIOSGA019621	BGIOSGA019621	blue	0.659018585	0.645905442	0.593746793	0.811728836	0.328013431
BGIOSGA003800	BGIOSGA003800	blue	0.68784619	0.949495336	0.918539415	0.541779611	0.335094614
BGIOSGA035358	BGIOSGA035358	turquoise	0.48947156	0.858238755	0.927472955	0.146078548	0.2522873
BGIOSGA013299	BGIOSGA013299	turquoise	0.534006065	0.856315395	0.941245214	0.227568723	0.282550791
BGIOSGA013831	BGIOSGA013831	turquoise	0.60505421	0.921558545	0.96515387	0.403733938	0.168179208
BGIOSGA017984	BGIOSGA017984	turquoise	0.509523753	0.870764589	0.961971561	0.312947895	0.240256226
BGIOSGA011941	BGIOSGA011941	turquoise	0.594747715	0.818362241	0.821701949	0.542064508	0.143050586
BGIOSGA023353	BGIOSGA023353	turquoise	0.507861834	0.881535325	0.870118458	0.254081294	0.312197705
BGIOSGA006602	BGIOSGA006602	turquoise	0.521310242	0.903762817	0.836262782	0.202630909	0.516349449
BGIOSGA019853	BGIOSGA019853	turquoise	0.672092953	0.926022838	0.979279058	0.400649096	0.264159703
BGIOSGA027612	BGIOSGA027612	turquoise	0.588000795	0.834351958	0.934449567	0.43611785	0.123465646
BGIOSGA017166	BGIOSGA017166	turquoise	0.618983264	0.923595725	0.930218236	0.330129564	0.460604565
BGIOSGA012573	BGIOSGA012573	turquoise	0.49106856	0.859816168	0.917989817	0.187464365	0.227674327
BGIOSGA024975	BGIOSGA024975	turquoise	0.626450131	0.892538939	0.895097877	0.310643574	0.286271268	Kinesin-like protein [Source:UniProtKB/TrEMBL;Acc:B8B6J5]
BGIOSGA017616	BGIOSGA017616	blue	0.748946797	0.930204788	0.889946671	0.415923762	0.601514348
BGIOSGA033319	BGIOSGA033319	turquoise	0.505818242	0.784677382	0.85916563	0.431907035	0.036362043
BGIOSGA017928	BGIOSGA017928	turquoise	0.524491903	0.807756959	0.904321642	0.37963929	0.178386867
BGIOSGA016967	BGIOSGA016967	turquoise	0.469079834	0.790154555	0.796248292	0.10166885	0.227111174
BGIOSGA013592	BGIOSGA013592	turquoise	0.761370239	0.920463912	0.966921452	0.560643449	0.247108539
BGIOSGA031426	BGIOSGA031426	blue	0.493345504	0.759790038	0.714301732	0.318490902	0.513904772
BGIOSGA021344	BGIOSGA021344	turquoise	0.423672886	0.818849105	0.886403907	0.170600713	0.132727244
BGIOSGA037680	BGIOSGA037680	blue	0.715503521	0.932680232	0.918124927	0.544704307	0.420363764
BGIOSGA002926	BGIOSGA002926	turquoise	0.77888662	0.876153332	0.916518275	0.603903566	0.239750294
BGIOSGA029450	BGIOSGA029450	turquoise	0.439245379	0.508126681	0.619075301	0.63525667	0.148026523
BGIOSGA004256	BGIOSGA004256	turquoise	0.421068701	0.591851323	0.672036562	0.385909955	0.142951937
BGIOSGA011707	BGIOSGA011707	turquoise	0.69524071	0.942868092	0.978583839	0.544216373	0.265475436
BGIOSGA032325	BGIOSGA032325	turquoise	0.527263733	0.623513666	0.640560564	0.484197235	0.231660832
BGIOSGA017440	BGIOSGA017440	blue	0.62712387	0.966078897	0.928369851	0.353511444	0.446210675
BGIOSGA015549	BGIOSGA015549	turquoise	0.573186707	0.818252896	0.928411836	0.341304598	0.116512557
BGIOSGA015601	BGIOSGA015601	blue	0.698404104	0.833244328	0.841218572	0.596415772	0.332027835
BGIOSGA010953	BGIOSGA010953	blue	0.486213866	0.841123778	0.744467729	0.214802667	0.446546725
BGIOSGA012138	BGIOSGA012138	turquoise	0.543077098	0.791637728	0.802538932	0.228190598	0.149453988
BGIOSGA017986	BGIOSGA017986	turquoise	0.525548823	0.882233304	0.95666533	0.277542403	0.326322673
BGIOSGA024592	BGIOSGA024592	turquoise	0.698404147	0.916618835	0.960563664	0.395604927	0.29729091
BGIOSGA005591	BGIOSGA005591	blue	0.795761086	0.646983386	0.448241074	0.67443683	0.511026157
BGIOSGA011746	BGIOSGA011746	turquoise	0.668933284	0.900509696	0.960590701	0.51251032	0.266290082
BGIOSGA011105	BGIOSGA011105	turquoise	0.570345731	0.879106134	0.953350383	0.404901701	0.210115172
BGIOSGA010124	BGIOSGA010124	blue	0.57008519	0.880756914	0.839478244	0.449188075	0.231475078
BGIOSGA037209	BGIOSGA037209	blue	0.873436028	0.875457145	0.73506941	0.601817926	0.60137083
BGIOSGA036792	BGIOSGA036792	blue	0.736438637	0.831118682	0.730220898	0.513734052	0.68404706	Ferritin [Source:UniProtKB/TrEMBL;Acc:A2ZHA2]
BGIOSGA010010	BGIOSGA010010	turquoise	0.616687967	0.850563733	0.923756136	0.470060996	0.192090065
BGIOSGA031910	BGIOSGA031910	blue	0.729062109	0.964269583	0.88143248	0.498185101	0.490970103
BGIOSGA003994	BGIOSGA003994	turquoise	0.631958857	0.923123924	0.991020076	0.416493772	0.193290125
BGIOSGA033486	BGIOSGA033486	blue	0.606625594	0.967350752	0.949376433	0.349037274	0.43216083
BGIOSGA027198	BGIOSGA027198	turquoise	0.624708853	0.879041892	0.955898414	0.43763244	0.142766385	Fasciclin-like arabinogalactan-protein-like [Source:UniProtKB/TrEMBL;Acc:A2YTW2]
BGIOSGA005228	BGIOSGA005228	turquoise	0.646832165	0.820721245	0.838659421	0.591570383	0.115717046
BGIOSGA021172	BGIOSGA021172	turquoise	0.641159128	0.854533551	0.95451971	0.494084185	0.160309309
BGIOSGA014807	BGIOSGA014807	blue	0.777310398	0.927277736	0.886124809	0.51405925	0.388167725
BGIOSGA014245	BGIOSGA014245	turquoise	0.543047266	0.903016201	0.970788279	0.35485893	0.166283139
BGIOSGA025520	BGIOSGA025520	turquoise	0.599704027	0.842080057	0.870252216	0.343742965	0.284554506
BGIOSGA013782	BGIOSGA013782	turquoise	0.638189057	0.926592596	0.993812562	0.41293597	0.232959984
BGIOSGA023173	BGIOSGA023173	turquoise	0.609521238	0.847101635	0.95685394	0.453501236	0.108793231
BGIOSGA036717	BGIOSGA036717	turquoise	0.508966752	0.773996367	0.8803522	0.396031493	0.142298452
BGIOSGA040515	BGIOSGA040515	blue	0.827915024	0.944558907	0.91569611	0.595989613	0.334211625
BGIOSGA033308	BGIOSGA033308	blue	0.641695997	0.938987985	0.902266023	0.545577611	0.316849526
BGIOSGA023734	BGIOSGA023734	blue	0.499869728	0.815884066	0.818528804	0.305255644	0.15624846
BGIOSGA029552	BGIOSGA029552	turquoise	0.681897999	0.922800777	0.964288847	0.538105418	0.238859256
BGIOSGA000172	BGIOSGA000172	blue	0.728589205	0.94478653	0.917492118	0.472466784	0.489890366	Probable esterase PIR7A [Source:UniProtKB/Swiss-Prot;Acc:A2WYS8]
BGIOSGA025531	BGIOSGA025531	turquoise	0.481043725	0.734765742	0.858820016	0.298151455	0.037920371
BGIOSGA013672	BGIOSGA013672	blue	0.447488093	0.842011269	0.815487465	0.362379848	0.297689136
BGIOSGA017028	BGIOSGA017028	turquoise	0.707573256	0.89324663	0.943294066	0.581749904	0.167191848
BGIOSGA017377	BGIOSGA017377	turquoise	0.592075177	0.885066688	0.980969669	0.399421762	0.183670828
BGIOSGA022160	BGIOSGA022160	turquoise	0.639375656	0.870506563	0.925184388	0.497806831	0.294982712
BGIOSGA037260	BGIOSGA037260	turquoise	0.55885806	0.911537414	0.873112695	0.342831326	0.511911107
BGIOSGA014058	BGIOSGA014058	turquoise	0.642733003	0.8652677	0.948697035	0.518058376	0.16585006
BGIOSGA001420	BGIOSGA001420	turquoise	0.482674664	0.77833039	0.839469912	0.40594517	0.026622605
BGIOSGA025811	BGIOSGA025811	blue	0.761930012	0.925911279	0.918579286	0.534772635	0.459690323
BGIOSGA020386	BGIOSGA020386	turquoise	0.538765901	0.853919294	0.916302324	0.402447143	0.286080075
BGIOSGA005609	BGIOSGA005609	turquoise	0.496434287	0.887812588	0.967444066	0.277213119	0.205500272
BGIOSGA025173	BGIOSGA025173	turquoise	0.604551646	0.704666794	0.775927604	0.479102104	0.159946238
BGIOSGA033575	BGIOSGA033575	blue	0.506451536	0.823688599	0.743702755	0.345524181	0.526110012
BGIOSGA008174	BGIOSGA008174	blue	0.604609897	0.837389932	0.83506236	0.411832818	0.264202115	Inositol-tetrakisphosphate 1-kinase 4 [Source:UniProtKB/Swiss-Prot;Acc:A2X4M8]
BGIOSGA004975	BGIOSGA004975	turquoise	0.570208068	0.791136541	0.916245565	0.371454444	0.207721944
BGIOSGA026448	BGIOSGA026448	blue	0.768489751	0.934387301	0.843792728	0.471840387	0.652576259
BGIOSGA021069	BGIOSGA021069	blue	0.768085886	0.771580573	0.731277063	0.598454113	0.281386259
BGIOSGA010956	BGIOSGA010956	turquoise	0.678297281	0.907401811	0.916705862	0.366803082	0.295738312
BGIOSGA024866	BGIOSGA024866	turquoise	0.476384984	0.792793713	0.821914279	0.160629054	0.389692759
BGIOSGA013254	BGIOSGA013254	turquoise	0.69311553	0.888158961	0.962103779	0.523000813	0.153393515
BGIOSGA035448	BGIOSGA035448	blue	0.440813802	0.54766325	0.488416583	0.001875357	0.399546516
BGIOSGA009910	BGIOSGA009910	turquoise	0.592172858	0.852502814	0.927632612	0.303503196	0.296902921
BGIOSGA004393	BGIOSGA004393	turquoise	0.334132196	0.675677019	0.552233502	0.076827019	0.491894009
BGIOSGA010599	BGIOSGA010599	turquoise	0.484021932	0.817186014	0.835293424	0.28520063	0.293739488
BGIOSGA000212	BGIOSGA000212	turquoise	0.55813703	0.778937024	0.909206891	0.457301171	0.036879263
BGIOSGA014204	BGIOSGA014204	turquoise	0.545216603	0.878325391	0.917727508	0.326321844	0.311051617
BGIOSGA031384	BGIOSGA031384	blue	0.720087564	0.984718011	0.946890684	0.574614669	0.384986823
BGIOSGA013785	BGIOSGA013785	turquoise	0.280240669	0.759939997	0.864140341	0.055358005	0.068991657
BGIOSGA023756	BGIOSGA023756	blue	0.691299006	0.981474315	0.9427027	0.425863271	0.469538447	Superoxide dismutase [Cu-Zn] [Source:UniProtKB/TrEMBL;Acc:B8B5M4]
BGIOSGA024079	BGIOSGA024079	turquoise	0.674547698	0.930433743	0.955663886	0.435860769	0.279250548
BGIOSGA033761	BGIOSGA033761	blue	0.410848515	0.503869867	0.478211778	0.068534917	0.489455291
BGIOSGA032055	BGIOSGA032055	blue	0.691719835	0.884126702	0.875383681	0.451888935	0.33226239
BGIOSGA004853	BGIOSGA004853	turquoise	0.709530533	0.88741097	0.924529201	0.424682682	0.381928949
BGIOSGA013088	BGIOSGA013088	blue	0.631388684	0.861070002	0.804010167	0.426971734	0.388570416
BGIOSGA012707	BGIOSGA012707	turquoise	0.636564501	0.856099342	0.933463163	0.37128366	0.260400392
BGIOSGA011582	BGIOSGA011582	blue	0.84067175	0.969151012	0.899427773	0.630823056	0.480532184
BGIOSGA020381	BGIOSGA020381	blue	0.706626372	0.971414711	0.955855348	0.552979905	0.339592118	Iron-sulfur cluster assembly protein [Source:UniProtKB/TrEMBL;Acc:A2Y7K9]
BGIOSGA023591	BGIOSGA023591	blue	0.756581785	0.873945957	0.873831624	0.522056059	0.309448072
BGIOSGA014851	BGIOSGA014851	turquoise	0.604895238	0.864480499	0.959306111	0.401779693	0.249046912
BGIOSGA019394	BGIOSGA019394	turquoise	0.376075331	0.425317561	0.432797607	0.445519425	0.044404379
BGIOSGA002345	BGIOSGA002345	blue	0.638009016	0.93518358	0.957352908	0.416151949	0.231561928
BGIOSGA024865	BGIOSGA024865	turquoise	0.527513037	0.877554381	0.973907906	0.273043515	0.250765675
BGIOSGA028855	BGIOSGA028855	turquoise	0.663125062	0.774724672	0.809536748	0.567965062	0.09608501
BGIOSGA011762	BGIOSGA011762	turquoise	0.651588301	0.920892458	0.988714424	0.379320913	0.283262376
BGIOSGA021639	BGIOSGA021639	blue	0.686983751	0.964572422	0.879048472	0.479117764	0.471307222
BGIOSGA032267	BGIOSGA032267	blue	0.727225448	0.92111171	0.929936036	0.539018415	0.235230431
BGIOSGA019120	BGIOSGA019120	turquoise	0.54774043	0.912675888	0.909478374	0.27517013	0.355429873
BGIOSGA004852	BGIOSGA004852	blue	0.448217495	0.832524107	0.802201072	0.045589506	0.416733953
BGIOSGA034613	BGIOSGA034613	blue	0.581783336	0.741129279	0.732653373	0.495730418	0.171438529
BGIOSGA011770	BGIOSGA011770	blue	0.837558401	0.879273342	0.797746059	0.514598098	0.535848942
BGIOSGA004422	BGIOSGA004422	turquoise	0.674092798	0.948459058	0.988691619	0.464560294	0.278152353
BGIOSGA017937	BGIOSGA017937	turquoise	0.617375475	0.82983833	0.898677732	0.460700485	0.270790419
BGIOSGA029729	BGIOSGA029729	blue	0.574898726	0.817742747	0.660133564	0.412990375	0.518282392
BGIOSGA016440	BGIOSGA016440	turquoise	0.573688684	0.818210775	0.81617845	0.222642333	0.240401862
BGIOSGA002155	BGIOSGA002155	turquoise	0.74343038	0.975303468	0.966700566	0.515395009	0.376808081
BGIOSGA016603	BGIOSGA016603	blue	0.710822038	0.969445553	0.901033167	0.543011393	0.42439474
BGIOSGA023699	BGIOSGA023699	blue	0.841813103	0.87455247	0.816094162	0.681603192	0.337790786
BGIOSGA007462	BGIOSGA007462	turquoise	0.648709447	0.930314318	0.959097509	0.448082897	0.340540053
BGIOSGA011444	BGIOSGA011444	turquoise	0.511549844	0.869047006	0.91247983	0.238076632	0.166513357
BGIOSGA034526	BGIOSGA034526	blue	0.518471471	0.69381894	0.643784691	0.354161937	0.28669164
BGIOSGA017855	BGIOSGA017855	turquoise	0.621877986	0.90219393	0.972660681	0.465095875	0.182382899
BGIOSGA029286	BGIOSGA029286	turquoise	0.49512174	0.825044875	0.865862249	0.176063996	0.175841442
BGIOSGA019995	BGIOSGA019995	blue	0.861728939	0.864000774	0.831066891	0.701088176	0.402104851
BGIOSGA015623	BGIOSGA015623	turquoise	0.553491023	0.842043443	0.941938943	0.384197352	0.223719292
BGIOSGA005802	BGIOSGA005802	turquoise	0.634754149	0.903621905	0.976706931	0.382855018	0.259081014
BGIOSGA005781	BGIOSGA005781	turquoise	0.457724378	0.864132023	0.958872733	0.25942833	0.202069349
BGIOSGA013563	BGIOSGA013563	turquoise	0.640484977	0.897107221	0.908000416	0.472113338	0.386377619
BGIOSGA006161	BGIOSGA006161	pink	0.78817	0.718369505	0.58115045	0.91758704	0.443229997
BGIOSGA009641	BGIOSGA009641	turquoise	0.554512037	0.618439947	0.647522292	0.662518037	0.173870908
BGIOSGA022371	BGIOSGA022371	turquoise	0.545262628	0.786189625	0.908547536	0.385756403	0.184264832
BGIOSGA019199	BGIOSGA019199	turquoise	0.561909233	0.856230058	0.971778832	0.365709036	0.163451125
BGIOSGA029394	BGIOSGA029394	turquoise	0.53652889	0.661537805	0.687732408	0.380620974	0.198065234
BGIOSGA025390	BGIOSGA025390	turquoise	0.462007899	0.846112802	0.845590141	0.185997805	0.510713387
BGIOSGA030012	BGIOSGA030012	blue	0.588290448	0.833853671	0.744119504	0.438628834	0.371755199
BGIOSGA027018	BGIOSGA027018	blue	0.712963173	0.977859071	0.932660519	0.529184904	0.351202374	Pre-mRNA cleavage factor Im 25 kDa subunit 1 [Source:Projected from Arabidopsis thaliana (AT4G29820) UniProtKB/Swiss-Prot;Acc:Q94AF0]
BGIOSGA002633	BGIOSGA002633	turquoise	0.675132532	0.865917056	0.916062903	0.562028377	0.191906252	SKIP interacting protein 34 [Source:UniProtKB/TrEMBL;Acc:A2WJV5]
BGIOSGA006694	BGIOSGA006694	blue	0.699745519	0.949719427	0.906830308	0.530874207	0.416505511
BGIOSGA025410	BGIOSGA025410	pink	0.702165848	0.550974557	0.453291307	0.936339137	0.26079989
BGIOSGA013642	BGIOSGA013642	turquoise	0.402100719	0.850820208	0.938538097	0.215552817	0.24519741
BGIOSGA023939	BGIOSGA023939	blue	0.81172635	0.936655513	0.837379326	0.568094161	0.499376171
BGIOSGA033314	BGIOSGA033314	turquoise	0.325516666	0.426842716	0.495417376	0.258597299	0.210724304
BGIOSGA000332	BGIOSGA000332	turquoise	0.577636485	0.847644275	0.883993612	0.293582564	0.150851922
BGIOSGA033829	BGIOSGA033829	turquoise	0.635573753	0.513564701	0.523404527	0.784345027	0.072947814
BGIOSGA025051	BGIOSGA025051	blue	0.623572338	0.938227832	0.876956105	0.480484173	0.459354452
BGIOSGA033397	BGIOSGA033397	blue	0.835220535	0.951499092	0.903698617	0.628796662	0.384021413	Xyloglucan endotransglucosylase/hydrolase [Source:UniProtKB/TrEMBL;Acc:A2Z9X2]
BGIOSGA023192	BGIOSGA023192	blue	0.516549057	0.45271249	0.249970651	0.461670776	0.428459756
BGIOSGA020480	BGIOSGA020480	black	0.648707798	0.715055463	0.515262605	0.33244471	0.921062529
BGIOSGA015832	BGIOSGA015832	blue	0.375395225	0.529659864	0.456279845	0.002855573	0.508460695
BGIOSGA007097	BGIOSGA007097	turquoise	0.474847608	0.814411288	0.835585499	0.169434434	0.18121468
BGIOSGA020359	BGIOSGA020359	turquoise	0.683440008	0.843012149	0.90492956	0.541374292	0.096544421
BGIOSGA011102	BGIOSGA011102	turquoise	0.242689685	0.660067761	0.613883663	0.103799602	0.197047743
BGIOSGA034933	BGIOSGA034933	turquoise	0.582292375	0.887124783	0.981964896	0.407188357	0.180296435
BGIOSGA011205	BGIOSGA011205	blue	0.471917205	0.563021675	0.463395305	0.151049039	0.446096459
BGIOSGA013327	BGIOSGA013327	turquoise	0.438833097	0.461703629	0.589733003	0.514922327	0.269900615	Phosphomethylpyrimidine synthase, chloroplastic [Source:Projected from Arabidopsis thaliana (AT2G29630) UniProtKB/Swiss-Prot;Acc:O82392]
BGIOSGA011560	BGIOSGA011560	turquoise	0.711984763	0.899764442	0.961592136	0.577020272	0.151972061	Peroxidase [Source:UniProtKB/TrEMBL;Acc:B8ALX4]
BGIOSGA007162	BGIOSGA007162	turquoise	0.543913493	0.768829704	0.847508156	0.458273126	0.190410734
BGIOSGA011407	BGIOSGA011407	blue	0.716126859	0.949304681	0.828790986	0.505864816	0.558745902
BGIOSGA003634	BGIOSGA003634	turquoise	0.656802064	0.919318355	0.985551115	0.444487005	0.18212302
BGIOSGA005100	BGIOSGA005100	blue	0.664520924	0.935418507	0.915088868	0.542223384	0.42152679
BGIOSGA035490	BGIOSGA035490	turquoise	0.509517317	0.803602871	0.92960653	0.382535809	0.031479715
BGIOSGA010486	BGIOSGA010486	blue	0.531268022	0.753253449	0.537505041	0.457316985	0.651506567
BGIOSGA025152	BGIOSGA025152	turquoise	0.524522512	0.854226377	0.941030198	0.335140059	0.263691759
BGIOSGA006589	BGIOSGA006589	turquoise	0.49378221	0.633815016	0.709819421	0.627960038	0.015004005
BGIOSGA030543	BGIOSGA030543	turquoise	0.684309991	0.945022424	0.952313319	0.387986961	0.373950823
BGIOSGA030410	BGIOSGA030410	blue	0.895684306	0.910371327	0.866021633	0.720260299	0.402979048
BGIOSGA037739	BGIOSGA037739	turquoise	0.506138068	0.855106456	0.888153059	0.269546769	0.142005109
BGIOSGA014523	BGIOSGA014523	blue	0.773037919	0.849203638	0.685984856	0.492815252	0.744534312
BGIOSGA035661	BGIOSGA035661	blue	0.44180679	0.759152065	0.746331996	0.031232647	0.394809871
BGIOSGA022251	BGIOSGA022251	turquoise	0.377339865	0.425428021	0.514066245	0.253528808	0.045720101
BGIOSGA009348	BGIOSGA009348	turquoise	0.693736434	0.886276545	0.896863113	0.380250951	0.279133995	Similar to Sucrose synthase [Source: Projected from Oryza sativa (Os02g0831500)]
BGIOSGA004477	BGIOSGA004477	turquoise	0.458349073	0.787493534	0.912028769	0.261424515	0.100664412
BGIOSGA021287	BGIOSGA021287	blue	0.701039913	0.886388359	0.839406847	0.549785464	0.43639712
BGIOSGA034659	BGIOSGA034659	turquoise	0.606974524	0.921819744	0.974941142	0.400611694	0.304470211
BGIOSGA008794	BGIOSGA008794	blue	0.512758178	0.730388572	0.712032563	0.314362976	0.523473123
BGIOSGA031012	BGIOSGA031012	blue	0.809928748	0.94102137	0.861338612	0.62856807	0.378527725
BGIOSGA022002	BGIOSGA022002	turquoise	0.515827054	0.868993168	0.963437848	0.370776486	0.218717977
BGIOSGA031194	BGIOSGA031194	turquoise	0.762537613	0.909139758	0.906917571	0.472221864	0.482309623
BGIOSGA001992	BGIOSGA001992	turquoise	0.434700008	0.781398026	0.834552477	0.292988966	0.213395752
BGIOSGA004148	BGIOSGA004148	turquoise	0.529264228	0.587886554	0.681381448	0.626923037	0.073475144
BGIOSGA014966	BGIOSGA014966	turquoise	0.438230518	0.775001691	0.801752703	0.160911964	0.105988725
BGIOSGA018514	BGIOSGA018514	blue	0.623358934	0.851775662	0.840111197	0.55488126	0.175323119	Sulfotransferase [Source:UniProtKB/TrEMBL;Acc:A2Y1Y1]
BGIOSGA002233	BGIOSGA002233	blue	0.553875781	0.734521842	0.702543472	0.257815368	0.305540146
BGIOSGA010527	BGIOSGA010527	blue	0.792870093	0.914658168	0.895311619	0.608653509	0.330159977
BGIOSGA004382	BGIOSGA004382	turquoise	0.663552309	0.920280531	0.974284563	0.444342327	0.27421319
BGIOSGA003240	BGIOSGA003240	turquoise	0.512632849	0.864641556	0.899308728	0.234819397	0.186647464
BGIOSGA014059	BGIOSGA014059	pink	0.452784359	0.012562013	0.081424161	0.743636588	0.105516444
BGIOSGA014038	BGIOSGA014038	turquoise	0.235949228	0.465152372	0.48073106	0.042832806	0.166291458	Peroxidase [Source:UniProtKB/TrEMBL;Acc:B8ARU5]
BGIOSGA030103	BGIOSGA030103	blue	0.657810109	0.670338476	0.681240679	0.799685123	0.005645863
BGIOSGA013562	BGIOSGA013562	blue	0.699194655	0.923510171	0.884952652	0.478252516	0.408641934
BGIOSGA021501	BGIOSGA021501	turquoise	0.604598126	0.905171407	0.976661288	0.359443244	0.245712129
BGIOSGA022390	BGIOSGA022390	turquoise	0.599037936	0.828613041	0.906131102	0.422683666	0.280321938
BGIOSGA036880	BGIOSGA036880	turquoise	0.312307048	0.747477204	0.865193629	0.130382167	0.204570368
BGIOSGA030781	BGIOSGA030781	turquoise	0.72616841	0.898543796	0.927151887	0.482989733	0.35783645
BGIOSGA020378	BGIOSGA020378	turquoise	0.539261531	0.505330784	0.621159971	0.462741438	0.024097445
BGIOSGA004493	BGIOSGA004493	blue	0.792443335	0.875564296	0.814506771	0.66639462	0.409941438
BGIOSGA000345	BGIOSGA000345	turquoise	0.585239972	0.941249839	0.957453246	0.373106975	0.325579622
BGIOSGA012200	BGIOSGA012200	black	0.673167084	0.904476543	0.780398432	0.397168244	0.768020907
BGIOSGA020823	BGIOSGA020823	blue	0.681160016	0.956861281	0.862978811	0.468904123	0.512588703
BGIOSGA024165	BGIOSGA024165	turquoise	0.459450625	0.605240166	0.748774787	0.331289822	0.012014174
BGIOSGA014717	BGIOSGA014717	turquoise	0.670275819	0.930658129	0.980548869	0.500864289	0.220096624
BGIOSGA034308	BGIOSGA034308	blue	0.446975035	0.681276137	0.647734882	0.635555487	0.071012746
BGIOSGA032777	BGIOSGA032777	blue	0.307746594	0.710632696	0.678808822	0.201204238	0.262796955
BGIOSGA031507	BGIOSGA031507	turquoise	0.536476854	0.88283776	0.947208105	0.241154804	0.281121312
BGIOSGA023291	BGIOSGA023291	turquoise	0.508762556	0.853899165	0.965081226	0.325865472	0.164266819
BGIOSGA004036	BGIOSGA004036	turquoise	0.624615865	0.774810116	0.837620474	0.616905971	0.048161088
BGIOSGA020110	BGIOSGA020110	turquoise	0.561857885	0.834486668	0.838727167	0.279518169	0.167798522	Structural maintenance of chromosomes protein [Source:UniProtKB/TrEMBL;Acc:B8AZJ6]
BGIOSGA019255	BGIOSGA019255	turquoise	0.70276914	0.933939402	0.948888524	0.394591077	0.335896032
BGIOSGA040116	BGIOSGA040116	turquoise	0.224364494	0.322419869	0.499641797	0.119442834	0.061072759
BGIOSGA011754	BGIOSGA011754	turquoise	0.667863319	0.903467149	0.960310015	0.509462725	0.231247953
BGIOSGA033690	BGIOSGA033690	turquoise	0.505033272	0.703539961	0.778844463	0.279469013	0.023913481
BGIOSGA011983	BGIOSGA011983	blue	0.386861972	0.645449676	0.6339064	0.044705797	0.288928483	Protein TIFY 11c [Source:UniProtKB/Swiss-Prot;Acc:A2XD79]
BGIOSGA021705	BGIOSGA021705	turquoise	0.430892734	0.826514175	0.888630507	0.185646534	0.133640544
BGIOSGA016309	BGIOSGA016309	turquoise	0.346823238	0.810388891	0.842567343	0.05516446	0.292831777
BGIOSGA024085	BGIOSGA024085	blue	0.704153311	0.956377509	0.897083552	0.502062461	0.383451979
BGIOSGA014294	BGIOSGA014294	turquoise	0.539017604	0.764032371	0.898846863	0.458550468	0.056020123
BGIOSGA034680	BGIOSGA034680	turquoise	0.265991284	0.715710167	0.844746537	0.095806289	0.174645742
BGIOSGA010802	BGIOSGA010802	blue	0.571232284	0.916911287	0.895318834	0.350082094	0.359941145
BGIOSGA023547	BGIOSGA023547	turquoise	0.210788703	0.443248345	0.470238315	0.027063736	0.3067342
BGIOSGA018446	BGIOSGA018446	blue	0.447935014	0.711308694	0.707394608	0.248546934	0.209101262
BGIOSGA002736	BGIOSGA002736	blue	0.738152732	0.906285457	0.893675748	0.421628397	0.36177137	Reticulon-like protein [Source:UniProtKB/TrEMBL;Acc:A2WKG2]
BGIOSGA007905	BGIOSGA007905	turquoise	0.269839714	0.738214581	0.865392006	0.024622769	0.157467678
BGIOSGA037647	BGIOSGA037647	turquoise	0.266781932	0.660566937	0.641820311	0.07946037	0.391319329
BGIOSGA005915	BGIOSGA005915	pink	0.766645091	0.695391807	0.5815915	0.934241256	0.312234674
BGIOSGA015216	BGIOSGA015216	blue	0.595228463	0.824401309	0.708502335	0.356531475	0.657741204
BGIOSGA028232	BGIOSGA028232	turquoise	0.642853699	0.906445294	0.98735961	0.418349135	0.23491082
BGIOSGA036920	BGIOSGA036920	turquoise	0.376968077	0.79845635	0.74605551	0.133046947	0.542291974
BGIOSGA025002	BGIOSGA025002	turquoise	0.540192945	0.850827916	0.955665837	0.255233247	0.232949668
BGIOSGA022878	BGIOSGA022878	turquoise	0.588800829	0.85784836	0.904873377	0.544604154	0.212843862
BGIOSGA034292	BGIOSGA034292	turquoise	0.617402823	0.901622223	0.882962382	0.263109156	0.40291542
BGIOSGA033362	BGIOSGA033362	blue	0.536960697	0.947247615	0.88293538	0.303078514	0.505533608
BGIOSGA011813	BGIOSGA011813	turquoise	0.52660802	0.832589191	0.876340737	0.12195186	0.306784117
BGIOSGA016300	BGIOSGA016300	blue	0.6015433	0.897717456	0.870575378	0.444267275	0.322488204
BGIOSGA031418	BGIOSGA031418	turquoise	0.564706773	0.726611651	0.792693929	0.452957992	0.08838196
BGIOSGA008858	BGIOSGA008858	blue	0.805337841	0.899587406	0.912930094	0.562036872	0.302693503	Xyloglucan endotransglucosylase/hydrolase [Source:UniProtKB/TrEMBL;Acc:A2X8K2]
BGIOSGA037153	BGIOSGA037153	turquoise	0.281842151	0.466078006	0.550367414	0.234338838	0.117451853
BGIOSGA008870	BGIOSGA008870	turquoise	0.51821904	0.846212352	0.879374523	0.265102408	0.12998918
BGIOSGA021872	BGIOSGA021872	blue	0.815769039	0.884105771	0.858887142	0.680601426	0.314702424	Putative esterase [Source:UniProtKB/TrEMBL;Acc:B8B307]
BGIOSGA013514	BGIOSGA013514	turquoise	0.41536394	0.439681269	0.587755898	0.561319299	0.379178004
BGIOSGA026573	BGIOSGA026573	turquoise	0.416982532	0.785564889	0.822694832	0.146758281	0.087853324	Retinoblastoma-related protein 1 [Source:UniProtKB/Swiss-Prot;Acc:A2YXJ7]
BGIOSGA012913	BGIOSGA012913	blue	0.558919442	0.885648829	0.766208226	0.360201051	0.575616617
BGIOSGA019088	BGIOSGA019088	turquoise	0.644359539	0.849284362	0.944610055	0.49447134	0.185886428
BGIOSGA014736	BGIOSGA014736	blue	0.473050197	0.802607701	0.82731724	0.258430105	0.223370054
BGIOSGA031696	BGIOSGA031696	blue	0.623187751	0.616385015	0.542764003	0.331326327	0.755539235
BGIOSGA005740	BGIOSGA005740	turquoise	0.655110933	0.94313222	0.962074585	0.363295647	0.296009226	Pyrophosphate--fructose 6-phosphate 1-phosphotransferase subunit alpha [Source:UniProtKB/TrEMBL;Acc:B8AHL5]
BGIOSGA027629	BGIOSGA027629	turquoise	0.394060149	0.464055183	0.607293542	0.296773535	0.02358912
BGIOSGA038243	BGIOSGA038243	turquoise	0.550045436	0.432656	0.430567438	0.488828336	0.272693437
BGIOSGA028962	BGIOSGA028962	turquoise	0.53804209	0.876885809	0.922162066	0.184788807	0.289269559
BGIOSGA011135	BGIOSGA011135	turquoise	0.573943778	0.937886253	0.886225674	0.235914064	0.484154843
BGIOSGA024302	BGIOSGA024302	blue	0.510973025	0.76046217	0.663315368	0.373739721	0.566934016
BGIOSGA011433	BGIOSGA011433	pink	0.742790843	0.64286773	0.573032669	0.908207005	0.116861737
BGIOSGA009901	BGIOSGA009901	turquoise	0.53222	0.79054376	0.930161328	0.3992118	0.04696212
BGIOSGA012414	BGIOSGA012414	blue	0.775362888	0.951414503	0.84807267	0.453459456	0.543471593
BGIOSGA028758	BGIOSGA028758	turquoise	0.671470196	0.883875527	0.966363166	0.503120591	0.173833603
BGIOSGA011961	BGIOSGA011961	turquoise	0.519184084	0.875604986	0.919339961	0.202206709	0.257416155
BGIOSGA000466	BGIOSGA000466	blue	0.851897455	0.824519324	0.743830598	0.794845231	0.365300795
BGIOSGA026404	BGIOSGA026404	turquoise	0.6661724	0.918303656	0.973753515	0.515793569	0.202534861	Hexosyltransferase [Source:UniProtKB/TrEMBL;Acc:B8B637]
BGIOSGA009594	BGIOSGA009594	blue	0.656202925	0.936932763	0.913744485	0.439440057	0.484100581
BGIOSGA014634	BGIOSGA014634	turquoise	0.464336664	0.873654708	0.95804066	0.254556177	0.133000651
BGIOSGA025341	BGIOSGA025341	turquoise	0.203184865	0.683303228	0.673038729	0.123043207	0.211741426
BGIOSGA009805	BGIOSGA009805	blue	0.841640793	0.964043467	0.915301555	0.588708742	0.424246693
BGIOSGA023202	BGIOSGA023202	turquoise	0.714691197	0.894047168	0.956119522	0.538237922	0.220199685	3-ketoacyl-CoA synthase [Source:UniProtKB/TrEMBL;Acc:A2YEP6]
BGIOSGA013274	BGIOSGA013274	turquoise	0.555385191	0.661780436	0.769843983	0.545783464	0.051088176
BGIOSGA033906	BGIOSGA033906	blue	0.587544575	0.853494676	0.850101321	0.446363356	0.265288113
BGIOSGA004481	BGIOSGA004481	turquoise	0.58947474	0.888741355	0.95294459	0.294747206	0.294342578
BGIOSGA004967	BGIOSGA004967	blue	0.731002979	0.847345362	0.812644742	0.748645926	0.348432384
BGIOSGA026304	BGIOSGA026304	turquoise	0.664211697	0.916926028	0.917025255	0.401730839	0.439406017
BGIOSGA006197	BGIOSGA006197	turquoise	0.660387192	0.803337416	0.86990086	0.593211648	0.201055825
BGIOSGA017057	BGIOSGA017057	turquoise	0.688136801	0.919096822	0.951444075	0.475484982	0.223863443	Pectin acetylesterase [Source:UniProtKB/TrEMBL;Acc:B8ATW9]
BGIOSGA011914	BGIOSGA011914	turquoise	0.541591115	0.910208334	0.928725362	0.349907994	0.323728394
BGIOSGA021387	BGIOSGA021387	blue	0.650470859	0.934037971	0.869911254	0.370358768	0.467409775
BGIOSGA018766	BGIOSGA018766	turquoise	0.285980808	0.596933014	0.613135834	0.073631435	0.427106044
BGIOSGA005266	BGIOSGA005266	pink	0.728199699	0.61421366	0.484074165	0.907208117	0.245842966
BGIOSGA034668	BGIOSGA034668	blue	0.729902451	0.947822428	0.879154568	0.588929134	0.476696893
BGIOSGA033103	BGIOSGA033103	turquoise	0.498821072	0.745503969	0.902446539	0.254441867	0.106903884
BGIOSGA005638	BGIOSGA005638	turquoise	0.521158441	0.841289518	0.890580975	0.211540049	0.147079298
BGIOSGA018144	BGIOSGA018144	turquoise	0.606455855	0.882503634	0.934598435	0.522857684	0.15665404
BGIOSGA013952	BGIOSGA013952	turquoise	0.528701059	0.847355303	0.946794835	0.327082156	0.270387882
BGIOSGA003684	BGIOSGA003684	turquoise	0.684122214	0.918744177	0.968782562	0.379240751	0.360597453
BGIOSGA004140	BGIOSGA004140	blue	0.884656522	0.86219257	0.767509042	0.640361551	0.453640279
BGIOSGA023725	BGIOSGA023725	turquoise	0.461135379	0.838792073	0.952803124	0.261828059	0.184310417
BGIOSGA031549	BGIOSGA031549	turquoise	0.578242617	0.766220106	0.85741414	0.304793733	0.316287954
BGIOSGA010113	BGIOSGA010113	turquoise	0.626041059	0.869131198	0.871896566	0.362153019	0.215738349
BGIOSGA015864	BGIOSGA015864	blue	0.551617452	0.713406713	0.695994505	0.275728263	0.225357075
BGIOSGA027544	BGIOSGA027544	blue	0.401840457	0.630181337	0.592637227	0.004682452	0.383864701
BGIOSGA031648	BGIOSGA031648	turquoise	0.348525825	0.489777896	0.57819815	0.235944827	0.046084115
BGIOSGA026407	BGIOSGA026407	blue	0.251637094	0.519113931	0.509705262	0.175362625	0.170170657
BGIOSGA038222	BGIOSGA038222	turquoise	0.503195971	0.893074404	0.867451733	0.29743103	0.400414957
BGIOSGA028998	BGIOSGA028998	turquoise	0.411599443	0.684453086	0.735333816	0.076767567	0.237431205
BGIOSGA034851	BGIOSGA034851	blue	0.607040216	0.965757638	0.935424609	0.444852268	0.401214735
BGIOSGA008101	BGIOSGA008101	turquoise	0.558260203	0.880402269	0.797238951	0.361106123	0.459289373
BGIOSGA029107	BGIOSGA029107	blue	0.325481247	0.494720812	0.464758554	0.019602888	0.419896524
BGIOSGA034314	BGIOSGA034314	blue	0.544778613	0.826413998	0.788958592	0.133040714	0.545088559
BGIOSGA012396	BGIOSGA012396	turquoise	0.624625742	0.826284393	0.949403005	0.455667842	0.073169325
BGIOSGA010931	BGIOSGA010931	turquoise	0.658391207	0.87093902	0.955925438	0.483314267	0.229196134
BGIOSGA002152	BGIOSGA002152	turquoise	0.699162602	0.879612455	0.921613579	0.338068603	0.328226088
BGIOSGA010463	BGIOSGA010463	black	0.587817091	0.578577707	0.40079259	0.227024307	0.944522502
BGIOSGA012425	BGIOSGA012425	turquoise	0.516018511	0.826042598	0.862595773	0.187111047	0.199601745
BGIOSGA019782	BGIOSGA019782	blue	0.755464927	0.92325823	0.920326226	0.507549973	0.276548696
BGIOSGA002653	BGIOSGA002653	turquoise	0.501875144	0.842626557	0.897859368	0.200243941	0.366107435
BGIOSGA000133	BGIOSGA000133	turquoise	0.767640118	0.832629069	0.857438148	0.529855426	0.25225346
BGIOSGA022210	BGIOSGA022210	turquoise	0.648667583	0.858462412	0.901187888	0.339295714	0.212495113
BGIOSGA025915	BGIOSGA025915	turquoise	0.567408721	0.850407519	0.899492558	0.30923483	0.305813519
BGIOSGA004031	BGIOSGA004031	black	0.211006193	0.471456592	0.264348376	0.051404381	0.852750729
BGIOSGA026577	BGIOSGA026577	turquoise	0.307793358	0.779810595	0.814368349	0.088481765	0.25666184
BGIOSGA000230	BGIOSGA000230	turquoise	0.460938973	0.857747966	0.943215335	0.184014254	0.154751456
BGIOSGA005822	BGIOSGA005822	blue	0.599773533	0.942326652	0.873996437	0.305998786	0.536809753
BGIOSGA014548	BGIOSGA014548	turquoise	0.341588074	0.662709407	0.760628741	0.285982369	0.203760987
BGIOSGA009217	BGIOSGA009217	blue	0.680348715	0.966388202	0.956146943	0.442457669	0.401727693
BGIOSGA022107	BGIOSGA022107	turquoise	0.624998976	0.857434723	0.845404993	0.415268695	0.206027887
BGIOSGA004752	BGIOSGA004752	turquoise	0.609735722	0.871235977	0.902185678	0.465021706	0.288174106
BGIOSGA034550	BGIOSGA034550	blue	0.667491302	0.857117844	0.79890091	0.352697357	0.634712241
BGIOSGA022068	BGIOSGA022068	turquoise	0.65719279	0.869692814	0.941799912	0.334694438	0.275401945
BGIOSGA038435	BGIOSGA038435	turquoise	0.378737574	0.609219269	0.673232417	0.167782933	0.165356715
BGIOSGA009547	BGIOSGA009547	turquoise	0.412270969	0.7877312	0.940327759	0.255740122	0.051804776
BGIOSGA000869	BGIOSGA000869	blue	0.610303043	0.95201513	0.917902845	0.37434103	0.393022397
BGIOSGA016943	BGIOSGA016943	turquoise	0.727875711	0.849721004	0.91789844	0.571995547	0.207156475
BGIOSGA012386	BGIOSGA012386	turquoise	0.580557908	0.889855394	0.905139605	0.280971652	0.260143599
BGIOSGA026533	BGIOSGA026533	turquoise	0.577702505	0.826550139	0.920372403	0.454757896	0.15205154
BGIOSGA005840	BGIOSGA005840	blue	0.740846022	0.729217335	0.633839791	0.836212399	0.367860267
BGIOSGA017213	BGIOSGA017213	turquoise	0.565618674	0.897503096	0.914671805	0.29660674	0.254696743
BGIOSGA007572	BGIOSGA007572	blue	0.654371801	0.96321618	0.896730704	0.478075997	0.395904076
BGIOSGA001555	BGIOSGA001555	black	0.352312256	0.342900772	0.118538595	0.01603515	0.947005582
BGIOSGA004269	BGIOSGA004269	turquoise	0.468970123	0.766252843	0.802039348	0.366297942	0.002647575
BGIOSGA028167	BGIOSGA028167	turquoise	0.582404877	0.826355351	0.829617125	0.401569328	0.372097745
BGIOSGA037544	BGIOSGA037544	turquoise	0.534641248	0.898123612	0.95565032	0.243282557	0.240104659
BGIOSGA033232	BGIOSGA033232	turquoise	0.579780226	0.886489517	0.929867411	0.392530952	0.271956194
BGIOSGA030679	BGIOSGA030679	turquoise	0.513687032	0.864093651	0.876052076	0.206960502	0.207292103
BGIOSGA006738	BGIOSGA006738	blue	0.60278045	0.884301256	0.882411278	0.320518338	0.370670311
BGIOSGA021864	BGIOSGA021864	turquoise	0.582658677	0.836149181	0.850812014	0.197219895	0.301406108	Histone H3 [Source:UniProtKB/TrEMBL;Acc:B8B1H8]
BGIOSGA028722	BGIOSGA028722	blue	0.671247448	0.904299565	0.798648512	0.617047729	0.460846722	Ribonuclease 1 [Source:Projected from Arabidopsis thaliana (AT2G02990) UniProtKB/Swiss-Prot;Acc:P42813]
BGIOSGA023567	BGIOSGA023567	turquoise	0.573737396	0.912371613	0.954260243	0.308935569	0.245463553
BGIOSGA034582	BGIOSGA034582	turquoise	0.540111897	0.771958703	0.883889823	0.41182885	0.131613413
BGIOSGA015129	BGIOSGA015129	blue	0.357843377	0.756061253	0.718006123	0.027844877	0.393676386
BGIOSGA035799	BGIOSGA035799	blue	0.511839053	0.815538486	0.667181419	0.430124599	0.60661991
BGIOSGA021994	BGIOSGA021994	turquoise	0.201063671	0.271338934	0.311606913	0.080489661	0.160593443
BGIOSGA037174	BGIOSGA037174	turquoise	0.506857475	0.697759012	0.842944018	0.355883166	0.116576518
BGIOSGA033429	BGIOSGA033429	turquoise	0.507296944	0.878057409	0.941231549	0.208326181	0.231861489
BGIOSGA004705	BGIOSGA004705	pink	0.759930599	0.687764356	0.58485417	0.895628071	0.224090985
BGIOSGA009135	BGIOSGA009135	turquoise	0.443119328	0.794747144	0.808619536	0.138787685	0.167829774
BGIOSGA026045	BGIOSGA026045	blue	0.66479368	0.952560706	0.901532436	0.473320411	0.396548153
BGIOSGA026208	BGIOSGA026208	turquoise	0.613604351	0.838111052	0.944434105	0.413037895	0.234059886
BGIOSGA026970	BGIOSGA026970	turquoise	0.451747889	0.741496129	0.850748753	0.233567877	0.286112467
BGIOSGA030879	BGIOSGA030879	blue	0.247215668	0.674829616	0.625617728	0.027603808	0.424375759
BGIOSGA028830	BGIOSGA028830	turquoise	0.62733568	0.782985037	0.899013435	0.550076121	0.113453765
BGIOSGA009290	BGIOSGA009290	turquoise	0.556023065	0.901553261	0.946729593	0.325339057	0.221661562
BGIOSGA013343	BGIOSGA013343	turquoise	0.553030234	0.817543277	0.869923695	0.19918169	0.179414725
BGIOSGA020921	BGIOSGA020921	turquoise	0.746394672	0.947368901	0.926625899	0.461312519	0.347316555	Phospholipase D [Source:UniProtKB/TrEMBL;Acc:Q9LKM3]
BGIOSGA010861	BGIOSGA010861	blue	0.645371625	0.959538791	0.899893268	0.419997859	0.403787447
BGIOSGA010885	BGIOSGA010885	blue	0.762853643	0.969530107	0.958415049	0.510970642	0.360000008	Bifunctional TENA-E protein [Source:Projected from Arabidopsis thaliana (AT3G16990) UniProtKB/Swiss-Prot;Acc:Q9ASY9]
BGIOSGA014956	BGIOSGA014956	turquoise	0.670981715	0.890070008	0.911617765	0.419964671	0.225932517	Formin-like protein 2 [Source:UniProtKB/Swiss-Prot;Acc:A2XUA1]
BGIOSGA010165	BGIOSGA010165	turquoise	0.657782475	0.938403178	0.96805012	0.433549148	0.334844779
BGIOSGA027958	BGIOSGA027958	turquoise	0.713221207	0.899029734	0.92605835	0.55355631	0.361125422
BGIOSGA023363	BGIOSGA023363	pink	0.82783374	0.849045066	0.711237057	0.837624862	0.395441271
BGIOSGA001876	BGIOSGA001876	turquoise	0.601680391	0.855171141	0.877395033	0.326854927	0.403387507
BGIOSGA020356	BGIOSGA020356	turquoise	0.591864782	0.807803094	0.927077104	0.429983817	0.145831265
BGIOSGA002969	BGIOSGA002969	turquoise	0.544369531	0.896998359	0.957808278	0.336668213	0.204977202
BGIOSGA011815	BGIOSGA011815	turquoise	0.502903451	0.826268559	0.869704819	0.181329447	0.192673637
BGIOSGA009090	BGIOSGA009090	turquoise	0.595015666	0.911321175	0.963116181	0.354090178	0.198493621
BGIOSGA012103	BGIOSGA012103	turquoise	0.521525333	0.855430538	0.878927819	0.273784444	0.168094597
BGIOSGA003169	BGIOSGA003169	turquoise	0.430154063	0.701477063	0.772855424	0.249724899	0.084751778
BGIOSGA001075	BGIOSGA001075	turquoise	0.620779928	0.695697589	0.766076758	0.662170438	0.038151248
BGIOSGA026215	BGIOSGA026215	turquoise	0.678494855	0.838614583	0.905942751	0.466980822	0.253587862
BGIOSGA031561	BGIOSGA031561	turquoise	0.559486462	0.770041187	0.836348894	0.493178644	0.219645904
BGIOSGA034711	BGIOSGA034711	turquoise	0.586104608	0.766897435	0.84974463	0.472212357	0.170901501
BGIOSGA003601	BGIOSGA003601	turquoise	0.653631806	0.891265043	0.92363395	0.306091278	0.2462311	Probable histone H2A.5 [Source:UniProtKB/Swiss-Prot;Acc:A2WQG7]
BGIOSGA026870	BGIOSGA026870	turquoise	0.583388827	0.885951518	0.886533265	0.434357891	0.342741433
BGIOSGA002205	BGIOSGA002205	turquoise	0.60600765	0.921153581	0.969222396	0.349376428	0.235661447
BGIOSGA017659	BGIOSGA017659	blue	0.760447173	0.965317798	0.910256653	0.574067858	0.458067961
BGIOSGA005821	BGIOSGA005821	blue	0.590726046	0.925039155	0.900055083	0.294581863	0.404573108
BGIOSGA011585	BGIOSGA011585	turquoise	0.463908019	0.768537057	0.892697101	0.273026568	0.191671231
BGIOSGA021113	BGIOSGA021113	blue	0.688392594	0.81642127	0.79891496	0.638022972	0.207311071
BGIOSGA030416	BGIOSGA030416	blue	0.670497338	0.917020248	0.879071244	0.526531683	0.339810148
BGIOSGA019987	BGIOSGA019987	turquoise	0.416167587	0.790078021	0.839877439	0.105449759	0.127294557	Kinesin-like protein [Source:UniProtKB/TrEMBL;Acc:B8AYZ9]
BGIOSGA016812	BGIOSGA016812	turquoise	0.675676471	0.902701264	0.973467262	0.504482971	0.222362568
BGIOSGA031926	BGIOSGA031926	blue	0.659337006	0.941811227	0.917029966	0.43155099	0.37518752
BGIOSGA025723	BGIOSGA025723	turquoise	0.527381408	0.816575893	0.9569028	0.3304871	0.080159621
BGIOSGA009966	BGIOSGA009966	turquoise	0.547545014	0.866686669	0.916438443	0.307805294	0.161298792
BGIOSGA022967	BGIOSGA022967	turquoise	0.580757612	0.684541733	0.677896341	0.447419404	0.39831363
BGIOSGA018754	BGIOSGA018754	turquoise	0.638093719	0.823355199	0.908175134	0.416266288	0.153907149
BGIOSGA035097	BGIOSGA035097	turquoise	0.479239674	0.845036733	0.859661274	0.352883141	0.163831064
BGIOSGA004346	BGIOSGA004346	blue	0.641737216	0.922741633	0.831307818	0.416628732	0.639564053
BGIOSGA013486	BGIOSGA013486	blue	0.536298596	0.784651683	0.739928526	0.106181082	0.410821655
BGIOSGA004782	BGIOSGA004782	blue	0.74074216	0.760771809	0.70642096	0.711186704	0.345164776
BGIOSGA001872	BGIOSGA001872	turquoise	0.428761235	0.681845444	0.823775006	0.330333654	0.028057322
BGIOSGA019148	BGIOSGA019148	blue	0.652538491	0.941752594	0.944586375	0.477721266	0.346771977
BGIOSGA008993	BGIOSGA008993	turquoise	0.486412372	0.879312592	0.967272179	0.258350348	0.219704759
BGIOSGA036999	BGIOSGA036999	turquoise	0.659577545	0.880065021	0.951004567	0.488351104	0.222083197
BGIOSGA029027	BGIOSGA029027	blue	0.708210765	0.974138293	0.906329294	0.472091631	0.534399132
BGIOSGA034644	BGIOSGA034644	blue	0.696447774	0.767095474	0.662651464	0.517904607	0.703859257
BGIOSGA010034	BGIOSGA010034	blue	0.519964333	0.802259803	0.732428968	0.267636856	0.436945057
BGIOSGA003832	BGIOSGA003832	turquoise	0.527365123	0.878690288	0.967765211	0.353470934	0.214395986
BGIOSGA022270	BGIOSGA022270	turquoise	0.597304887	0.840115385	0.876485323	0.331844019	0.350947446
BGIOSGA002263	BGIOSGA002263	turquoise	0.589787062	0.941995327	0.957925206	0.315450387	0.408569625
BGIOSGA036075	BGIOSGA036075	turquoise	0.608023618	0.800411339	0.806301066	0.266585294	0.182136261	Probable histone H2AXb [Source:UniProtKB/Swiss-Prot;Acc:A2ZL69]
BGIOSGA035562	BGIOSGA035562	blue	0.62205907	0.705419289	0.625662748	0.617222951	0.226963744
BGIOSGA037886	BGIOSGA037886	turquoise	0.640034086	0.712996836	0.807041232	0.540156837	0.004226796
BGIOSGA031061	BGIOSGA031061	turquoise	0.528206399	0.860783689	0.963257271	0.272174477	0.258967749
BGIOSGA021563	BGIOSGA021563	pink	0.506958637	0.032018298	0.059782225	0.616497125	0.185505157
BGIOSGA015631	BGIOSGA015631	blue	0.602724631	0.74643468	0.700871848	0.241057316	0.325288575
BGIOSGA012931	BGIOSGA012931	blue	0.74411021	0.917712149	0.928126673	0.54399742	0.444818678
BGIOSGA022598	BGIOSGA022598	turquoise	0.617722072	0.891136268	0.962042477	0.413020172	0.255050265
BGIOSGA011324	BGIOSGA011324	pink	0.434577914	0.431772219	0.374405026	0.732350332	0.060648814
BGIOSGA005038	BGIOSGA005038	turquoise	0.331129194	0.818129529	0.905194032	0.151849092	0.205039812
BGIOSGA025191	BGIOSGA025191	turquoise	0.635633738	0.840372966	0.949804414	0.459882316	0.13836176
BGIOSGA024269	BGIOSGA024269	turquoise	0.582034754	0.885009839	0.956840266	0.313766483	0.291315737
BGIOSGA031227	BGIOSGA031227	turquoise	0.440831979	0.821918455	0.922822648	0.10997858	0.183898023
BGIOSGA018651	BGIOSGA018651	blue	0.789024289	0.886520604	0.86437147	0.640451872	0.302498298
BGIOSGA035828	BGIOSGA035828	blue	0.674899395	0.93464281	0.942248976	0.538193152	0.336691468
BGIOSGA013626	BGIOSGA013626	turquoise	0.439404057	0.838917757	0.873603318	0.246996966	0.310296894
BGIOSGA022917	BGIOSGA022917	turquoise	0.535433579	0.865152871	0.971332895	0.273368032	0.217526096
BGIOSGA036785	BGIOSGA036785	turquoise	0.607602778	0.841763658	0.948290123	0.47956835	0.134010228
BGIOSGA014919	BGIOSGA014919	pink	0.558331801	0.363132884	0.253145589	0.877154087	0.173398079
BGIOSGA035646	BGIOSGA035646	turquoise	0.54923317	0.912160167	0.965903517	0.330086024	0.243653115
BGIOSGA002539	BGIOSGA002539	turquoise	0.579123972	0.816388454	0.915317242	0.449187265	0.028310017
BGIOSGA034294	BGIOSGA034294	turquoise	0.659852841	0.917585086	0.8666588	0.420044577	0.304500095
BGIOSGA030645	BGIOSGA030645	turquoise	0.629561176	0.873595168	0.941327982	0.407803191	0.268188925
BGIOSGA008988	BGIOSGA008988	turquoise	0.702405274	0.921879046	0.933597417	0.590286111	0.194471825	RING-type E3 ubiquitin transferase [Source:UniProtKB/TrEMBL;Acc:B8AI18]
BGIOSGA003230	BGIOSGA003230	blue	0.555518774	0.697076907	0.706667734	0.555319457	0.195406981
BGIOSGA002536	BGIOSGA002536	turquoise	0.509238781	0.871707445	0.944612154	0.248463749	0.162301909
BGIOSGA031353	BGIOSGA031353	turquoise	0.531990996	0.76362787	0.835148049	0.27284377	0.353702833
BGIOSGA036323	BGIOSGA036323	blue	0.653707624	0.860893647	0.846890725	0.337793881	0.346882785
BGIOSGA019239	BGIOSGA019239	blue	0.460223794	0.827572138	0.7145253	0.275164716	0.631346664
BGIOSGA017835	BGIOSGA017835	turquoise	0.399927269	0.368594825	0.397087765	0.564942107	0.125613187
BGIOSGA003060	BGIOSGA003060	turquoise	0.551872687	0.89915942	0.960189633	0.306589121	0.179799908
BGIOSGA006200	BGIOSGA006200	turquoise	0.49390518	0.858041967	0.924800019	0.237748184	0.283996203
BGIOSGA007175	BGIOSGA007175	pink	0.826075708	0.698956558	0.560054398	0.939163749	0.38324688
BGIOSGA010605	BGIOSGA010605	blue	0.60287949	0.946931631	0.919026096	0.448834728	0.310482221	Serine/threonine protein kinase, Hyperosmotic stress respons [Source: Projected from Oryza sativa (Os03g0390200)]
BGIOSGA019539	BGIOSGA019539	turquoise	0.508494447	0.861298746	0.971529684	0.274402013	0.171361788
BGIOSGA028288	BGIOSGA028288	turquoise	0.309308167	0.431865517	0.32980597	0.397445862	0.032023187
BGIOSGA013052	BGIOSGA013052	blue	0.507497801	0.858815981	0.852645233	0.252294959	0.289987156
BGIOSGA037524	BGIOSGA037524	turquoise	0.607006728	0.94264008	0.967585243	0.417225574	0.327816504
BGIOSGA019360	BGIOSGA019360	turquoise	0.744110229	0.890377114	0.892392654	0.495123803	0.389705566
BGIOSGA031168	BGIOSGA031168	turquoise	0.517410829	0.845844658	0.893545618	0.226045111	0.163687592
BGIOSGA026786	BGIOSGA026786	blue	0.76835095	0.735730713	0.552584228	0.810690512	0.410904345	Blue copper protein [Source:UniProtKB/TrEMBL;Acc:A2YWC7]
BGIOSGA022272	BGIOSGA022272	turquoise	0.688556088	0.929591311	0.965164596	0.477207863	0.29498217
BGIOSGA004048	BGIOSGA004048	turquoise	0.678533517	0.894317215	0.941377917	0.437943878	0.245240013
BGIOSGA029327	BGIOSGA029327	turquoise	0.5394057	0.866823727	0.897123121	0.286678945	0.183224983
BGIOSGA026707	BGIOSGA026707	blue	0.470995297	0.850053759	0.785968974	0.319904235	0.457758821
BGIOSGA037622	BGIOSGA037622	turquoise	0.431604703	0.558972923	0.515383761	0.334389374	0.012769851
BGIOSGA021531	BGIOSGA021531	turquoise	0.502589492	0.814051071	0.840102654	0.334327949	0.254867107
BGIOSGA020881	BGIOSGA020881	blue	0.710353522	0.714316716	0.627993761	0.537460333	0.477605388
BGIOSGA014982	BGIOSGA014982	turquoise	0.610852748	0.933116795	0.967173355	0.344190811	0.298167393
BGIOSGA016619	BGIOSGA016619	turquoise	0.573371331	0.849874826	0.916765992	0.216337729	0.328147876
BGIOSGA019873	BGIOSGA019873	turquoise	0.614999259	0.920453736	0.950176184	0.37224392	0.286622298	Beta-hexosaminidase [Source:UniProtKB/TrEMBL;Acc:B8AYA3]
BGIOSGA015140	BGIOSGA015140	blue	0.657711598	0.937906824	0.891023093	0.461601677	0.489876123
BGIOSGA037364	BGIOSGA037364	blue	0.636136354	0.917657453	0.79934416	0.513587881	0.540961782
BGIOSGA029451	BGIOSGA029451	turquoise	0.550996069	0.758413189	0.856058444	0.494165235	0.082863926
BGIOSGA002620	BGIOSGA002620	turquoise	0.555300394	0.857627144	0.893468224	0.259723434	0.215077921
BGIOSGA030562	BGIOSGA030562	blue	0.588269098	0.870092689	0.811083076	0.610166798	0.323091611
BGIOSGA004125	BGIOSGA004125	blue	0.770905536	0.962956084	0.954714294	0.510870358	0.330187387
BGIOSGA037398	BGIOSGA037398	blue	0.735349717	0.867653057	0.830899146	0.589527398	0.509985909
BGIOSGA025583	BGIOSGA025583	blue	0.767919887	0.933846927	0.82244172	0.536944667	0.579488973
BGIOSGA015091	BGIOSGA015091	blue	0.677979643	0.939357258	0.799889158	0.442811721	0.665377804
BGIOSGA011044	BGIOSGA011044	blue	0.614232677	0.947315417	0.916980279	0.368640983	0.48663889
BGIOSGA011769	BGIOSGA011769	turquoise	0.495292138	0.867986219	0.946306877	0.330543893	0.262543794
BGIOSGA034398	BGIOSGA034398	turquoise	0.589617491	0.909052631	0.964530702	0.293511418	0.312068044
BGIOSGA030712	BGIOSGA030712	blue	0.376077939	0.575026154	0.393788729	0.174742486	0.764359557
BGIOSGA018597	BGIOSGA018597	turquoise	0.482977431	0.865725677	0.888169164	0.224999118	0.179142501
BGIOSGA037566	BGIOSGA037566	blue	0.647517725	0.95183977	0.92347977	0.373152122	0.494521781
BGIOSGA000326	BGIOSGA000326	turquoise	0.495655315	0.8324521	0.95579979	0.34503558	0.138015988
BGIOSGA005733	BGIOSGA005733	turquoise	0.470944028	0.873553426	0.899826177	0.333640541	0.271653927
BGIOSGA007000	BGIOSGA007000	turquoise	0.701330146	0.890712884	0.956101444	0.523451132	0.225815859
BGIOSGA022466	BGIOSGA022466	blue	0.589678895	0.878858163	0.77504869	0.455983501	0.420985232
BGIOSGA007980	BGIOSGA007980	blue	0.630398392	0.849549427	0.825412682	0.409173366	0.467021148
BGIOSGA022787	BGIOSGA022787	blue	0.458343083	0.569603615	0.460600739	0.230420299	0.616449517
BGIOSGA032916	BGIOSGA032916	blue	0.645239356	0.77319757	0.72134963	0.659280989	0.267152683
BGIOSGA021459	BGIOSGA021459	turquoise	0.290923191	0.611676407	0.660089105	0.304507722	0.135674865
BGIOSGA004697	BGIOSGA004697	turquoise	0.595098561	0.909755968	0.987245782	0.368663173	0.18690169
BGIOSGA027485	BGIOSGA027485	turquoise	0.277667911	0.444525432	0.54039399	0.206961632	0.137404223
BGIOSGA009139	BGIOSGA009139	turquoise	0.782307758	0.884647768	0.892413958	0.696019296	0.199853718	UMP-CMP kinase [Source:UniProtKB/TrEMBL;Acc:A2XA82]
BGIOSGA028899	BGIOSGA028899	turquoise	0.69991885	0.889321074	0.91433888	0.349826486	0.511245787
BGIOSGA029694	BGIOSGA029694	blue	0.351687849	0.743134314	0.735300684	0.130748021	0.514589594
BGIOSGA029354	BGIOSGA029354	turquoise	0.654961895	0.938799509	0.962396366	0.412663956	0.377053316
BGIOSGA029928	BGIOSGA029928	turquoise	0.352282859	0.340014481	0.42904474	0.327142538	0.116536945
BGIOSGA008337	BGIOSGA008337	turquoise	0.652274214	0.905487023	0.976925974	0.465724673	0.227027915
BGIOSGA002966	BGIOSGA002966	turquoise	0.613543981	0.940295763	0.905125363	0.481980894	0.401535431
BGIOSGA010462	BGIOSGA010462	black	0.588428062	0.610119712	0.440668401	0.206735449	0.942244361
BGIOSGA021228	BGIOSGA021228	turquoise	0.482530424	0.723436338	0.745643675	0.243203769	0.256007502
BGIOSGA012379	BGIOSGA012379	turquoise	0.531169899	0.753412211	0.902635512	0.391114913	0.104958221
BGIOSGA029383	BGIOSGA029383	blue	0.415768796	0.704062001	0.625661471	0.19236543	0.337815089	Protein STAY-GREEN, chloroplastic [Source:UniProtKB/Swiss-Prot;Acc:A2Z3E5]
BGIOSGA027677	BGIOSGA027677	blue	0.351619318	0.787765494	0.721854955	0.020044373	0.49337745
BGIOSGA031519	BGIOSGA031519	turquoise	0.652086432	0.909707944	0.945875466	0.527383088	0.332164791
BGIOSGA037152	BGIOSGA037152	blue	0.482090192	0.768764907	0.658869047	0.343566765	0.442860599
BGIOSGA020743	BGIOSGA020743	turquoise	0.706858415	0.563865279	0.628132591	0.656412465	0.02606906
BGIOSGA020108	BGIOSGA020108	turquoise	0.657916941	0.948300096	0.972573039	0.41288189	0.345484403
BGIOSGA018922	BGIOSGA018922	blue	0.403973284	0.630736972	0.591697287	0.093426633	0.281915213
BGIOSGA022235	BGIOSGA022235	turquoise	0.404078813	0.796785107	0.863182933	0.134302102	0.090704263
BGIOSGA021931	BGIOSGA021931	turquoise	0.279049817	0.657098987	0.76163745	0.170944512	0.137520783
BGIOSGA007711	BGIOSGA007711	turquoise	0.698854638	0.941708611	0.961469648	0.474997698	0.252458698
BGIOSGA035087	BGIOSGA035087	blue	0.531657444	0.836903034	0.801609887	0.388528751	0.36278909
BGIOSGA001437	BGIOSGA001437	blue	0.519489686	0.810395087	0.682267475	0.267329641	0.755477196
BGIOSGA024259	BGIOSGA024259	turquoise	0.564297392	0.892155916	0.983198959	0.320951277	0.226521556
BGIOSGA015784	BGIOSGA015784	turquoise	0.326191244	0.565254425	0.723496507	0.355723642	0.059537641
BGIOSGA025447	BGIOSGA025447	turquoise	0.58244436	0.930628057	0.936657806	0.340951567	0.431906246
BGIOSGA012337	BGIOSGA012337	turquoise	0.724159428	0.902497155	0.962801003	0.578752143	0.175411697
BGIOSGA021076	BGIOSGA021076	blue	0.726079567	0.931266836	0.873518883	0.501425524	0.429760126
BGIOSGA026012	BGIOSGA026012	blue	0.611571727	0.925908346	0.932476149	0.458761269	0.30550547
BGIOSGA022424	BGIOSGA022424	blue	0.74760979	0.96049016	0.889415072	0.593899438	0.408380915
BGIOSGA030193	BGIOSGA030193	turquoise	0.607031913	0.524084163	0.54947062	0.632004382	0.059480728
BGIOSGA033296	BGIOSGA033296	pink	0.704638417	0.664920206	0.60355398	0.931219498	0.144277132	Rhomboid-like protein [Source:UniProtKB/TrEMBL;Acc:A2Z9G1]
BGIOSGA017219	BGIOSGA017219	turquoise	0.446620501	0.63477281	0.790742447	0.303336469	0.059289942
BGIOSGA013989	BGIOSGA013989	turquoise	0.551375955	0.821356542	0.862084351	0.308075917	0.306012386
BGIOSGA036555	BGIOSGA036555	turquoise	0.524022975	0.863563518	0.946633891	0.327182069	0.201433726
BGIOSGA006348	BGIOSGA006348	turquoise	0.597150747	0.832998931	0.895211621	0.439105893	0.145517429	Similar to Heat shock transcription factor 31 (Fragment) [Source: Projected from Oryza sativa (Os02g0527300)]
BGIOSGA032201	BGIOSGA032201	turquoise	0.389163046	0.706401819	0.810096129	0.250293375	0.08242813
BGIOSGA014539	BGIOSGA014539	blue	0.743906652	0.921602217	0.79646226	0.495022976	0.686806173
BGIOSGA014236	BGIOSGA014236	turquoise	0.634082409	0.918335439	0.911199811	0.377849529	0.463175138
BGIOSGA028188	BGIOSGA028188	blue	0.565003242	0.881416174	0.857277734	0.395008487	0.322059835
BGIOSGA026692	BGIOSGA026692	turquoise	0.611593276	0.828890928	0.922523232	0.439526695	0.242310259
BGIOSGA002301	BGIOSGA002301	turquoise	0.605216954	0.921779307	0.990835598	0.346251224	0.250448425
BGIOSGA026915	BGIOSGA026915	turquoise	0.387408865	0.803127156	0.926401281	0.218441552	0.1254467
BGIOSGA027366	BGIOSGA027366	turquoise	0.644543132	0.881719173	0.965213089	0.480950343	0.216400566
BGIOSGA008650	BGIOSGA008650	blue	0.556019795	0.942061314	0.88976332	0.390123186	0.404826796
BGIOSGA000958	BGIOSGA000958	pink	0.453839785	0.316061862	0.296883352	0.872673319	0.142916073
BGIOSGA030846	BGIOSGA030846	turquoise	0.280376796	0.739684744	0.818748539	0.237101492	0.133453394
BGIOSGA032369	BGIOSGA032369	blue	0.628134328	0.589923541	0.573810663	0.692193349	0.01232539
BGIOSGA005317	BGIOSGA005317	turquoise	0.556043498	0.874365402	0.886315975	0.243027564	0.25015846
BGIOSGA019927	BGIOSGA019927	turquoise	0.719195996	0.939495094	0.95565479	0.526255335	0.288957218
BGIOSGA024189	BGIOSGA024189	turquoise	0.628605229	0.907567659	0.868645636	0.371097205	0.248328669	Tyrosyl-DNA phosphodiesterase 1 [Source:Projected from Arabidopsis thaliana (AT5G15170) UniProtKB/Swiss-Prot;Acc:Q8H1D9]
BGIOSGA017638	BGIOSGA017638	turquoise	0.631680364	0.911361017	0.978102941	0.411289491	0.185597096
BGIOSGA016892	BGIOSGA016892	turquoise	0.41642606	0.751018481	0.907568009	0.280451171	0.024500771
BGIOSGA021616	BGIOSGA021616	turquoise	0.692834201	0.937551072	0.987042699	0.492774876	0.230862032	Hexosyltransferase [Source:UniProtKB/TrEMBL;Acc:A2YAX4]
BGIOSGA012226	BGIOSGA012226	turquoise	0.607354625	0.854364118	0.938525512	0.488017748	0.199697049
BGIOSGA009922	BGIOSGA009922	turquoise	0.690326075	0.91132595	0.979601431	0.52695506	0.208377716
BGIOSGA022441	BGIOSGA022441	turquoise	0.550518485	0.831088736	0.839819284	0.279870624	0.114673684
BGIOSGA004641	BGIOSGA004641	turquoise	0.408729875	0.764172461	0.644025058	0.095582615	0.619383477
BGIOSGA017342	BGIOSGA017342	blue	0.523672268	0.818570198	0.788798174	0.397092791	0.230298137	Chaperone protein dnaJ C76, chloroplastic [Source:Projected from Arabidopsis thaliana (AT5G23240) UniProtKB/Swiss-Prot;Acc:Q9FMX6]
BGIOSGA037737	BGIOSGA037737	blue	0.784260305	0.974425866	0.897657244	0.54772881	0.551291776
BGIOSGA031449	BGIOSGA031449	turquoise	0.631971973	0.859358264	0.943019572	0.465394481	0.253680913
BGIOSGA010658	BGIOSGA010658	turquoise	0.66396591	0.909831805	0.974039308	0.43297291	0.285042801
BGIOSGA033943	BGIOSGA033943	blue	0.547504905	0.76701932	0.76766727	0.471277101	0.325371769	Sulfotransferase [Source:UniProtKB/TrEMBL;Acc:B8BKN4]
BGIOSGA014129	BGIOSGA014129	black	0.371416668	0.418907657	0.178849629	0.209172503	0.940813536
BGIOSGA005674	BGIOSGA005674	turquoise	0.546208048	0.854567697	0.958946244	0.307966079	0.235403814
BGIOSGA017088	BGIOSGA017088	pink	0.586048945	0.351673393	0.264418536	0.891830956	0.124165907
BGIOSGA004187	BGIOSGA004187	blue	0.736729691	0.942054699	0.919456068	0.63860454	0.289308519
BGIOSGA018130	BGIOSGA018130	turquoise	0.695697189	0.84999342	0.929858656	0.568675558	0.123722995	COBRA-like protein, Cellulose synthesi [Source: Projected from Oryza sativa (Os05g0386800)]
BGIOSGA035499	BGIOSGA035499	turquoise	0.621980022	0.902261897	0.916427963	0.289425831	0.271415265
BGIOSGA003499	BGIOSGA003499	blue	0.40788988	0.632766316	0.558034902	0.097232931	0.354979426
BGIOSGA021708	BGIOSGA021708	blue	0.767717063	0.742778561	0.719670685	0.836543405	0.270433959
BGIOSGA025616	BGIOSGA025616	blue	0.621272879	0.752778399	0.594728178	0.302306682	0.803349155
BGIOSGA002748	BGIOSGA002748	blue	0.778219487	0.833066321	0.773710941	0.457969164	0.628161558
BGIOSGA022922	BGIOSGA022922	turquoise	0.452137607	0.45441968	0.557044003	0.558546418	0.140029129
BGIOSGA008874	BGIOSGA008874	turquoise	0.531175134	0.821958741	0.843448125	0.241094041	0.173581497
BGIOSGA008690	BGIOSGA008690	turquoise	0.300761482	0.679795368	0.865914621	0.121780191	0.018907048
BGIOSGA000035	BGIOSGA000035	turquoise	0.67863859	0.93888897	0.95597792	0.490014796	0.222903807
BGIOSGA005969	BGIOSGA005969	turquoise	0.527892954	0.8199876	0.851135609	0.199507519	0.1692148
BGIOSGA030883	BGIOSGA030883	turquoise	0.68818666	0.938436275	0.964336486	0.481572022	0.262481061
BGIOSGA016947	BGIOSGA016947	pink	0.703300487	0.674266511	0.596652411	0.918894467	0.237480886	Protein DETOXIFICATION [Source:UniProtKB/TrEMBL;Acc:A2XWL2]
BGIOSGA024974	BGIOSGA024974	turquoise	0.717793408	0.867597062	0.933382343	0.507311568	0.149065438
BGIOSGA026563	BGIOSGA026563	turquoise	0.659444735	0.899293569	0.966834151	0.509259342	0.207773572
BGIOSGA009456	BGIOSGA009456	blue	0.380530673	0.763864042	0.728866576	0.076784571	0.458750808
BGIOSGA007859	BGIOSGA007859	blue	0.711019512	0.776249655	0.744736797	0.616710016	0.192187312
BGIOSGA037257	BGIOSGA037257	turquoise	0.445107669	0.849013788	0.847878614	0.259992902	0.363393666
BGIOSGA012172	BGIOSGA012172	turquoise	0.380528586	0.653894157	0.672879374	0.043602257	0.070956344
BGIOSGA017264	BGIOSGA017264	turquoise	0.658555844	0.888555821	0.962102242	0.436448853	0.305012029
BGIOSGA014557	BGIOSGA014557	turquoise	0.509545103	0.854238852	0.942222338	0.25988162	0.299223614
BGIOSGA008817	BGIOSGA008817	turquoise	0.667465124	0.864321818	0.912119264	0.426771262	0.326729548
BGIOSGA012481	BGIOSGA012481	turquoise	0.582802345	0.906004419	0.943583234	0.32681001	0.297607367
BGIOSGA028819	BGIOSGA028819	blue	0.727535881	0.955052161	0.866409627	0.587008525	0.475857128	HVA22-like protein [Source:UniProtKB/TrEMBL;Acc:B8BBJ6]
BGIOSGA023905	BGIOSGA023905	turquoise	0.555906014	0.939745504	0.959444384	0.397243826	0.245766258
BGIOSGA025203	BGIOSGA025203	blue	0.577119586	0.859095782	0.823180136	0.354557209	0.536709597
BGIOSGA013777	BGIOSGA013777	turquoise	0.646964583	0.787118762	0.853690973	0.592678941	0.074533265
BGIOSGA029342	BGIOSGA029342	turquoise	0.520103951	0.802671178	0.895868718	0.399261814	0.232725837
BGIOSGA032260	BGIOSGA032260	blue	0.771949404	0.794085707	0.755463234	0.652217909	0.158829286
BGIOSGA012811	BGIOSGA012811	blue	0.294615504	0.774372117	0.756125845	0.243002915	0.27260785
BGIOSGA022557	BGIOSGA022557	blue	0.598103537	0.77928288	0.749370051	0.452461387	0.45584292
BGIOSGA000175	BGIOSGA000175	turquoise	0.572227709	0.831840464	0.92865414	0.426095287	0.192764134
BGIOSGA012642	BGIOSGA012642	blue	0.718298064	0.986569242	0.932052081	0.539965667	0.445959966
BGIOSGA035064	BGIOSGA035064	turquoise	0.531605614	0.894820651	0.909708254	0.272912051	0.305741897
BGIOSGA018373	BGIOSGA018373	turquoise	0.535429167	0.909850654	0.91653663	0.302534173	0.3576479
BGIOSGA017041	BGIOSGA017041	turquoise	0.432592511	0.817960469	0.854783112	0.116077963	0.190465538
BGIOSGA019087	BGIOSGA019087	turquoise	0.508525288	0.751503775	0.875945477	0.257129386	0.226596753
BGIOSGA002257	BGIOSGA002257	turquoise	0.53923096	0.899948139	0.866953379	0.239489457	0.544111033
BGIOSGA013415	BGIOSGA013415	turquoise	0.590872486	0.818160329	0.895251035	0.494315405	0.185482118
BGIOSGA004724	BGIOSGA004724	turquoise	0.65339547	0.861329875	0.932679624	0.413597847	0.171958297
BGIOSGA029652	BGIOSGA029652	turquoise	0.583250758	0.895025244	0.870407182	0.220738467	0.489216739	Hexosyltransferase [Source:UniProtKB/TrEMBL;Acc:B8BCJ5]
BGIOSGA024730	BGIOSGA024730	blue	0.856865738	0.892586306	0.843761748	0.710610069	0.402192328
BGIOSGA023107	BGIOSGA023107	turquoise	0.60362626	0.843589131	0.833831504	0.432587646	0.207522989
BGIOSGA015012	BGIOSGA015012	blue	0.587641497	0.879480706	0.83731971	0.431412963	0.479660642
BGIOSGA020470	BGIOSGA020470	blue	0.610765003	0.783175916	0.649138408	0.313694009	0.586825223	RNA polymerase sigma factor [Source:UniProtKB/TrEMBL;Acc:B8AX92]
BGIOSGA013093	BGIOSGA013093	turquoise	0.652648215	0.901234402	0.976439828	0.413064052	0.249790898
BGIOSGA016030	BGIOSGA016030	turquoise	0.295974854	0.618061526	0.643138861	0.017940442	0.290866581
BGIOSGA009786	BGIOSGA009786	turquoise	0.670601836	0.888320558	0.9029405	0.39973909	0.228452783
BGIOSGA019890	BGIOSGA019890	turquoise	0.353598785	0.652189056	0.722692874	0.024478997	0.055155465
BGIOSGA034816	BGIOSGA034816	turquoise	0.63191708	0.931954625	0.902682059	0.321855671	0.497663377
BGIOSGA020817	BGIOSGA020817	turquoise	0.446509368	0.85094698	0.933785795	0.156408061	0.253324938
BGIOSGA017717	BGIOSGA017717	turquoise	0.293558417	0.487406306	0.65604802	0.22596209	0.383227139
BGIOSGA006969	BGIOSGA006969	turquoise	0.371412174	0.808068802	0.853187344	0.095621548	0.389345223
BGIOSGA018215	BGIOSGA018215	turquoise	0.544814082	0.810815282	0.823553672	0.368139322	0.096954949	DNA primase [Source:UniProtKB/TrEMBL;Acc:B8AX46]
BGIOSGA011137	BGIOSGA011137	turquoise	0.584581455	0.802684279	0.897706205	0.374736465	0.294846711
BGIOSGA019611	BGIOSGA019611	blue	0.819412507	0.942296474	0.869135482	0.584499023	0.517343329
BGIOSGA031280	BGIOSGA031280	turquoise	0.621574012	0.929502591	0.882895419	0.320155985	0.489416772
BGIOSGA003040	BGIOSGA003040	turquoise	0.597137762	0.87198127	0.954420459	0.40793886	0.148398196
BGIOSGA005912	BGIOSGA005912	turquoise	0.507004548	0.803264407	0.931893013	0.367660028	0.130730419
BGIOSGA019734	BGIOSGA019734	turquoise	0.496600924	0.860650479	0.928487733	0.217530113	0.156978466
BGIOSGA013824	BGIOSGA013824	blue	0.728816196	0.959293567	0.94414677	0.568130056	0.354625237
BGIOSGA003099	BGIOSGA003099	turquoise	0.209886331	0.606814245	0.487955343	0.103385851	0.376345121
BGIOSGA008985	BGIOSGA008985	turquoise	0.527207515	0.902798608	0.900610973	0.265473578	0.390596982
BGIOSGA031177	BGIOSGA031177	blue	0.457560821	0.731803324	0.703234298	0.539125715	0.146788533
BGIOSGA001542	BGIOSGA001542	blue	0.656827926	0.877765737	0.86665604	0.581262467	0.364419845
BGIOSGA026538	BGIOSGA026538	blue	0.706510916	0.92325712	0.926201915	0.431683341	0.34419394	Rhomboid-like protein [Source:UniProtKB/TrEMBL;Acc:B8B9C9]
BGIOSGA033424	BGIOSGA033424	turquoise	0.407908059	0.81521801	0.801781359	0.090887024	0.40198592
BGIOSGA036593	BGIOSGA036593	blue	0.724708627	0.831095689	0.719109117	0.731472016	0.361922557
BGIOSGA021659	BGIOSGA021659	turquoise	0.303805153	0.508654831	0.550755328	0.003531094	0.330470728
BGIOSGA019254	BGIOSGA019254	blue	0.699424617	0.958171697	0.898460901	0.499247916	0.365190947
BGIOSGA029738	BGIOSGA029738	black	0.291535798	0.425356593	0.241774752	0.079479591	0.855297618
BGIOSGA020192	BGIOSGA020192	blue	0.589830156	0.928382624	0.900004479	0.452530556	0.354768443
BGIOSGA024867	BGIOSGA024867	turquoise	0.68994228	0.909498875	0.962979757	0.440558478	0.308863901
BGIOSGA030205	BGIOSGA030205	turquoise	0.58434746	0.866522595	0.895301577	0.423929246	0.300204346
BGIOSGA009238	BGIOSGA009238	turquoise	0.586809776	0.856569515	0.818486567	0.260768421	0.290808331	Proliferating cell nuclear antigen [Source:UniProtKB/TrEMBL;Acc:A2XAR1]
BGIOSGA029515	BGIOSGA029515	blue	0.720555333	0.960050836	0.934533465	0.579640408	0.283201894
BGIOSGA011567	BGIOSGA011567	turquoise	0.70940616	0.936449396	0.982208448	0.463906155	0.335336574
BGIOSGA015785	BGIOSGA015785	turquoise	0.528770881	0.653065213	0.77399176	0.517716831	0.061901641
BGIOSGA023529	BGIOSGA023529	blue	0.534664769	0.787328169	0.78293758	0.190585628	0.35759035
BGIOSGA006140	BGIOSGA006140	blue	0.767358987	0.92364089	0.919156748	0.675351841	0.330999088	DNA mismatch repair protein PMS1 [Source:Projected from Arabidopsis thaliana (AT4G02460) UniProtKB/Swiss-Prot;Acc:Q941I6]
BGIOSGA020390	BGIOSGA020390	blue	0.691414924	0.920319736	0.859302418	0.455837797	0.493410452	Glucose-6-phosphate 1-epimerase [Source:UniProtKB/TrEMBL;Acc:B8AWT2]
BGIOSGA019089	BGIOSGA019089	turquoise	0.733172437	0.920992628	0.975779363	0.568061455	0.228551458
BGIOSGA037347	BGIOSGA037347	blue	0.613946286	0.957311178	0.881861945	0.435076069	0.519956454	CASP-like protein 5C1 [Source:UniProtKB/Swiss-Prot;Acc:B8BPI2]
BGIOSGA037820	BGIOSGA037820	turquoise	0.55756406	0.868942777	0.863286759	0.246315657	0.258531111
BGIOSGA029363	BGIOSGA029363	turquoise	0.542488562	0.84829131	0.945121115	0.349081332	0.264750771
BGIOSGA015743	BGIOSGA015743	turquoise	0.450637126	0.630389023	0.81083185	0.359747704	0.023897303
BGIOSGA013779	BGIOSGA013779	turquoise	0.487414625	0.70128949	0.837801881	0.489973244	0.06313015
BGIOSGA000690	BGIOSGA000690	blue	0.667240564	0.981105235	0.942306489	0.46098614	0.436932106
BGIOSGA025133	BGIOSGA025133	blue	0.801509911	0.888435223	0.889315828	0.619962926	0.231097881
BGIOSGA023485	BGIOSGA023485	turquoise	0.591362084	0.891367991	0.936917752	0.337011099	0.179351618
BGIOSGA013465	BGIOSGA013465	turquoise	0.486002525	0.579368137	0.68294375	0.68649136	0.181490612
BGIOSGA021484	BGIOSGA021484	blue	0.386574909	0.643998853	0.610901025	0.073643019	0.355432736
BGIOSGA022528	BGIOSGA022528	turquoise	0.516188125	0.671939402	0.790245414	0.283618457	0.077973147
BGIOSGA000489	BGIOSGA000489	blue	0.717762026	0.598039286	0.491153502	0.756304064	0.390942245
BGIOSGA014421	BGIOSGA014421	turquoise	0.591578548	0.758626917	0.795282332	0.269623155	0.118621045	Ubiquinol oxidase [Source:UniProtKB/TrEMBL;Acc:A2XX55]
BGIOSGA009087	BGIOSGA009087	turquoise	0.557422913	0.809022993	0.74483017	0.325479992	0.288671936
BGIOSGA026221	BGIOSGA026221	turquoise	0.728184775	0.921468086	0.975154484	0.569618135	0.20578422
BGIOSGA013784	BGIOSGA013784	turquoise	0.621408954	0.9139144	0.951015597	0.328699688	0.300792762
BGIOSGA032204	BGIOSGA032204	blue	0.703875922	0.957848118	0.899861871	0.466665157	0.447359241	Phosphoglucomutase, chloroplastic [Source:Projected from Arabidopsis thaliana (AT5G51820) UniProtKB/Swiss-Prot;Acc:Q9SCY0]
BGIOSGA034845	BGIOSGA034845	blue	0.549187628	0.869361438	0.741314887	0.267536457	0.63649817
BGIOSGA032680	BGIOSGA032680	turquoise	0.500012002	0.71871007	0.87132148	0.470492512	0.024779815
BGIOSGA010894	BGIOSGA010894	turquoise	0.582377543	0.847667099	0.881470104	0.330586002	0.41468932
BGIOSGA036275	BGIOSGA036275	turquoise	0.565353255	0.633933972	0.672458868	0.676823903	0.142782749
BGIOSGA000537	BGIOSGA000537	turquoise	0.626594327	0.936429688	0.971723996	0.465292347	0.216131267
BGIOSGA016765	BGIOSGA016765	blue	0.780712093	0.978698032	0.921332684	0.487967046	0.472888435
BGIOSGA037887	BGIOSGA037887	turquoise	0.56195458	0.895038743	0.950812007	0.448958665	0.147580584
BGIOSGA012836	BGIOSGA012836	blue	0.449249694	0.553820251	0.425242677	0.55633172	0.339118863
BGIOSGA033131	BGIOSGA033131	turquoise	0.649118212	0.93571155	0.946723582	0.473322053	0.222551817
BGIOSGA026224	BGIOSGA026224	turquoise	0.32386232	0.50138731	0.619382291	0.286517748	0.194527094
BGIOSGA019827	BGIOSGA019827	turquoise	0.51177478	0.854070943	0.947422672	0.240358409	0.318926756
BGIOSGA014512	BGIOSGA014512	turquoise	0.398002683	0.719139534	0.762778305	0.108624331	0.190384345
BGIOSGA005419	BGIOSGA005419	blue	0.614835737	0.922089061	0.910263327	0.333162773	0.357416621
BGIOSGA025021	BGIOSGA025021	turquoise	0.465623512	0.833611971	0.910008127	0.275372903	0.114493656
BGIOSGA016760	BGIOSGA016760	turquoise	0.404935646	0.758585599	0.883623958	0.107369278	0.156547703
BGIOSGA010013	BGIOSGA010013	turquoise	0.487559303	0.852748186	0.952291775	0.237762599	0.268321268
BGIOSGA010680	BGIOSGA010680	turquoise	0.376353575	0.636988643	0.741588307	0.509118888	0.167038758
BGIOSGA000589	BGIOSGA000589	turquoise	0.668240623	0.746728596	0.823836694	0.63622137	0.08045106
BGIOSGA009041	BGIOSGA009041	turquoise	0.511410037	0.088876919	0.246827744	0.604609271	0.172928075
BGIOSGA007436	BGIOSGA007436	blue	0.730976747	0.901178638	0.898818447	0.448829945	0.342743827
BGIOSGA004976	BGIOSGA004976	turquoise	0.510529165	0.850730907	0.861355437	0.216869659	0.208401016	Hypothetical conserved gene [Source: Projected from Oryza sativa (Os01g0896300)]
BGIOSGA011169	BGIOSGA011169	turquoise	0.565428306	0.917058085	0.966805916	0.334162459	0.308420693
BGIOSGA005506	BGIOSGA005506	turquoise	0.450419854	0.783328027	0.783070702	0.299028205	0.435514624
BGIOSGA036813	BGIOSGA036813	turquoise	0.592195366	0.9279592	0.974061964	0.392714346	0.194590651
BGIOSGA004430	BGIOSGA004430	turquoise	0.224820421	0.53173561	0.555362131	0.000575089	0.060406137
BGIOSGA004520	BGIOSGA004520	blue	0.789325231	0.947491628	0.90400734	0.652301444	0.340558845	Tunicamycin induced protein [Source:Projected from Arabidopsis thaliana (AT5G64510) UniProtKB/TrEMBL;Acc:Q84JN2]
BGIOSGA003073	BGIOSGA003073	blue	0.512983979	0.841972758	0.746563236	0.221817163	0.624246481
BGIOSGA012156	BGIOSGA012156	pink	0.322817416	0.119149118	0.030797825	0.716095908	0.003814309
BGIOSGA007670	BGIOSGA007670	pink	0.460572022	0.115364687	0.001286112	0.827458127	0.125390019
BGIOSGA018773	BGIOSGA018773	turquoise	0.579062863	0.871952986	0.894601321	0.452975648	0.25148614
BGIOSGA031537	BGIOSGA031537	blue	0.727986767	0.974355872	0.91704563	0.485663901	0.472614045
BGIOSGA027464	BGIOSGA027464	turquoise	0.608453617	0.670813246	0.731611214	0.525651999	0.195495566
BGIOSGA035902	BGIOSGA035902	blue	0.811414217	0.977784819	0.936899819	0.569803105	0.399434258
BGIOSGA017399	BGIOSGA017399	turquoise	0.558146477	0.901935512	0.94667948	0.337442313	0.247984894
BGIOSGA040642	BGIOSGA040642	pink	0.225148967	0.131522355	0.122498019	0.628719814	0.179781529
BGIOSGA029563	BGIOSGA029563	turquoise	0.614094737	0.840438114	0.952414885	0.409321184	0.148837813
BGIOSGA005920	BGIOSGA005920	turquoise	0.733995504	0.938981947	0.956426444	0.538080276	0.270949055
BGIOSGA017694	BGIOSGA017694	turquoise	0.488981649	0.667124901	0.822025046	0.456441565	0.032528205
BGIOSGA014538	BGIOSGA014538	blue	0.714534187	0.736650284	0.720075687	0.795613051	0.072278571
BGIOSGA010115	BGIOSGA010115	blue	0.73278378	0.963419968	0.957339599	0.534343625	0.350752932
BGIOSGA034455	BGIOSGA034455	blue	0.65909717	0.946949189	0.89340495	0.428543914	0.540995859
BGIOSGA001953	BGIOSGA001953	turquoise	0.450065103	0.717459193	0.852526775	0.372734162	0.063271429
BGIOSGA014320	BGIOSGA014320	turquoise	0.770239797	0.848904243	0.868903919	0.649030373	0.258729278
BGIOSGA023719	BGIOSGA023719	turquoise	0.603955322	0.886733885	0.948097431	0.338310238	0.317163922
BGIOSGA017737	BGIOSGA017737	turquoise	0.583464982	0.894451002	0.877088519	0.277932834	0.294420867	Protein BREAST CANCER SUSCEPTIBILITY 1 homolog [Source:Projected from Arabidopsis thaliana (AT4G21070) UniProtKB/Swiss-Prot;Acc:Q8RXD4]
BGIOSGA022113	BGIOSGA022113	blue	0.61187181	0.924192322	0.931846746	0.50733504	0.278060767	Homogentisate 1,2-dioxygenase [Source:Projected from Arabidopsis thaliana (AT5G54080) UniProtKB/Swiss-Prot;Acc:Q9ZRA2]
BGIOSGA025204	BGIOSGA025204	blue	0.610465617	0.917763584	0.856426746	0.359611981	0.570019771
BGIOSGA022380	BGIOSGA022380	turquoise	0.442003412	0.691807843	0.776140187	0.438940599	0.165324244
BGIOSGA026515	BGIOSGA026515	turquoise	0.551257609	0.892206953	0.890855651	0.311047267	0.508568078
BGIOSGA000147	BGIOSGA000147	turquoise	0.600873931	0.825120702	0.918487118	0.492432384	0.068366737
BGIOSGA024988	BGIOSGA024988	turquoise	0.469600932	0.535922252	0.611511826	0.570878956	0.130680035
BGIOSGA006292	BGIOSGA006292	blue	0.729728832	0.907148802	0.833021365	0.595290909	0.367193773
BGIOSGA017566	BGIOSGA017566	blue	0.729944927	0.942632895	0.813362441	0.501991795	0.54709692
BGIOSGA019897	BGIOSGA019897	blue	0.59275645	0.875659917	0.813010306	0.320203225	0.393142375
BGIOSGA012091	BGIOSGA012091	blue	0.69717066	0.880222906	0.81184491	0.37367591	0.661763469
BGIOSGA015104	BGIOSGA015104	turquoise	0.305620919	0.438915955	0.473086809	0.114890136	0.465559671
BGIOSGA032652	BGIOSGA032652	turquoise	0.644953195	0.888342464	0.934210012	0.41534237	0.299829601
BGIOSGA035936	BGIOSGA035936	blue	0.512465206	0.856182602	0.774872969	0.193835807	0.62451499
BGIOSGA019615	BGIOSGA019615	turquoise	0.564501367	0.832508042	0.934870235	0.411935421	0.19368826
BGIOSGA004805	BGIOSGA004805	blue	0.564827972	0.944788286	0.934748628	0.323548894	0.348675115	Phosphatidylinositol:ceramide inositolphosphotransferase [Source:UniProtKB/Swiss-Prot;Acc:B8ACH9]
BGIOSGA008711	BGIOSGA008711	blue	0.513283791	0.752151573	0.719755279	0.196871441	0.292464479
BGIOSGA013555	BGIOSGA013555	turquoise	0.378087381	0.649056134	0.72940847	0.270810049	0.198858456
BGIOSGA014191	BGIOSGA014191	turquoise	0.338104434	0.796678047	0.879636116	0.134758553	0.105220423
BGIOSGA006897	BGIOSGA006897	turquoise	0.660002871	0.844047871	0.917325368	0.567357548	0.166990236
BGIOSGA024256	BGIOSGA024256	turquoise	0.568072397	0.869664921	0.929361013	0.367437538	0.346669261
BGIOSGA019951	BGIOSGA019951	turquoise	0.613498028	0.840384821	0.938943411	0.364220798	0.241625083
BGIOSGA033349	BGIOSGA033349	turquoise	0.311894299	0.608758022	0.819586585	0.181261347	0.118571223
BGIOSGA012350	BGIOSGA012350	blue	0.525338058	0.865611272	0.836365586	0.334538333	0.579409893
BGIOSGA031562	BGIOSGA031562	turquoise	0.633589276	0.908011107	0.980100002	0.452440178	0.178422997
BGIOSGA020923	BGIOSGA020923	turquoise	0.555592087	0.859192781	0.959208644	0.331290856	0.198449382
BGIOSGA037113	BGIOSGA037113	blue	0.496750677	0.859434045	0.871671145	0.383487789	0.150275389
BGIOSGA018323	BGIOSGA018323	turquoise	0.658624977	0.936080057	0.949271216	0.439086678	0.341972988
BGIOSGA002555	BGIOSGA002555	blue	0.813194964	0.949935368	0.904289004	0.63494959	0.376773959
BGIOSGA021412	BGIOSGA021412	blue	0.66495941	0.835430908	0.676114392	0.335114779	0.681816189
BGIOSGA004272	BGIOSGA004272	turquoise	0.365484627	0.415279263	0.539479575	0.386942517	0.004238513
BGIOSGA037637	BGIOSGA037637	blue	0.364676393	0.627431953	0.587275577	0.044174975	0.48435667
BGIOSGA012348	BGIOSGA012348	turquoise	0.546797518	0.807896002	0.8282417	0.224860649	0.137543185	Kinesin-like protein KIN-5B [Source:Projected from Arabidopsis thaliana (AT2G37420) UniProtKB/Swiss-Prot;Acc:Q0WQJ7]
BGIOSGA015713	BGIOSGA015713	turquoise	0.654804977	0.821026924	0.851852702	0.517883008	0.285106816
BGIOSGA021197	BGIOSGA021197	blue	0.732951688	0.853579144	0.807820005	0.582692295	0.372555634
BGIOSGA020004	BGIOSGA020004	blue	0.757647227	0.949639851	0.884816552	0.648093704	0.499715142
BGIOSGA012372	BGIOSGA012372	black	0.521469782	0.521224322	0.350528158	0.26562029	0.891709372
BGIOSGA007561	BGIOSGA007561	turquoise	0.63800175	0.907805293	0.974458546	0.483898369	0.235145637
BGIOSGA017799	BGIOSGA017799	turquoise	0.47023418	0.856727235	0.8655499	0.186919792	0.471904149
BGIOSGA006891	BGIOSGA006891	turquoise	0.462339725	0.814899586	0.852712766	0.344302838	0.155124336
BGIOSGA025682	BGIOSGA025682	turquoise	0.33605204	0.68382774	0.570274493	0.013715118	0.592467066
BGIOSGA026540	BGIOSGA026540	turquoise	0.466035266	0.72421539	0.883166805	0.279874215	0.101912223
BGIOSGA000390	BGIOSGA000390	turquoise	0.486665412	0.854962402	0.946043073	0.261842743	0.100638936
BGIOSGA040492	BGIOSGA040492	turquoise	0.676308716	0.80139975	0.885920638	0.561386282	0.082531225
BGIOSGA028950	BGIOSGA028950	blue	0.651493604	0.899977957	0.898086304	0.494332107	0.420767764
BGIOSGA005599	BGIOSGA005599	turquoise	0.68597993	0.917068105	0.972729461	0.514004246	0.169749683
BGIOSGA015512	BGIOSGA015512	turquoise	0.294353428	0.487409051	0.579198796	0.344199506	0.074584607
BGIOSGA015483	BGIOSGA015483	turquoise	0.696622568	0.885066478	0.904721035	0.346004306	0.321238167	Sucrose synthase [Source:UniProtKB/TrEMBL;Acc:B8AR85]
BGIOSGA016887	BGIOSGA016887	blue	0.712910944	0.925124527	0.926198204	0.423170128	0.332455777	Malate dehydrogenase [Source:UniProtKB/TrEMBL;Acc:B8ASX9]
BGIOSGA031171	BGIOSGA031171	blue	0.622424394	0.931395194	0.865356965	0.411114774	0.52957179
BGIOSGA013533	BGIOSGA013533	pink	0.373399674	0.256996318	0.216966659	0.799711501	0.040542794
BGIOSGA006546	BGIOSGA006546	turquoise	0.752418723	0.894058936	0.904405683	0.64585948	0.185343691
BGIOSGA002461	BGIOSGA002461	turquoise	0.610379828	0.909913593	0.920264152	0.407520036	0.274880573
BGIOSGA019503	BGIOSGA019503	blue	0.460130574	0.583914453	0.336228248	0.339919102	0.680026863
BGIOSGA017141	BGIOSGA017141	turquoise	0.646289599	0.933417347	0.983594566	0.433493291	0.262045068
BGIOSGA026625	BGIOSGA026625	turquoise	0.503168791	0.892914813	0.959933719	0.286427874	0.240404802
BGIOSGA029184	BGIOSGA029184	blue	0.637870268	0.526774274	0.424589817	0.673287311	0.484147939	Fatty acyl-CoA reductase [Source:UniProtKB/TrEMBL;Acc:A2YY28]
BGIOSGA020050	BGIOSGA020050	blue	0.585917833	0.600719258	0.497759586	0.618897557	0.259048282	Non-specific lipid-transfer protein [Source:UniProtKB/TrEMBL;Acc:A2Y5R8]
BGIOSGA023693	BGIOSGA023693	blue	0.687344887	0.877139931	0.855733006	0.573554843	0.405666819
BGIOSGA011083	BGIOSGA011083	blue	0.401509722	0.662932544	0.680895606	0.457057386	0.087637665
BGIOSGA023238	BGIOSGA023238	turquoise	0.525176147	0.757253851	0.835140419	0.319919709	0.291228606
BGIOSGA040594	BGIOSGA040594	blue	0.492955938	0.860888866	0.854667087	0.344907964	0.3669422
BGIOSGA023856	BGIOSGA023856	turquoise	0.634835177	0.847208698	0.94539145	0.485817212	0.09664195
BGIOSGA005663	BGIOSGA005663	blue	0.486011826	0.823370516	0.840070829	0.312084471	0.254074589	PYD1 [Source:Projected from Arabidopsis thaliana (AT3G17810) UniProtKB/TrEMBL;Acc:A0A178VD08]
BGIOSGA017684	BGIOSGA017684	turquoise	0.338435899	0.704618258	0.754989032	0.308311623	0.15548971
BGIOSGA030622	BGIOSGA030622	blue	0.583094475	0.916988521	0.878491804	0.398925344	0.335393885
BGIOSGA034710	BGIOSGA034710	turquoise	0.535361981	0.72145534	0.808339501	0.57482011	0.022695766
BGIOSGA018665	BGIOSGA018665	blue	0.60781182	0.723748612	0.67614774	0.667934505	0.3355474
BGIOSGA030037	BGIOSGA030037	turquoise	0.601390127	0.902667262	0.969353974	0.283306185	0.278686952
BGIOSGA024018	BGIOSGA024018	turquoise	0.686106621	0.913894601	0.953212889	0.478631312	0.322841723
BGIOSGA009747	BGIOSGA009747	turquoise	0.501427332	0.769980646	0.790292378	0.200569721	0.145908538
BGIOSGA016897	BGIOSGA016897	turquoise	0.636121945	0.838991901	0.892127345	0.415946507	0.34222243
BGIOSGA014422	BGIOSGA014422	turquoise	0.383776315	0.728314093	0.800888352	0.156488692	0.0429277	Ubiquinol oxidase [Source:UniProtKB/TrEMBL;Acc:A2XX54]
BGIOSGA002503	BGIOSGA002503	turquoise	0.560326511	0.832146587	0.936223975	0.427329813	0.152261377
BGIOSGA023765	BGIOSGA023765	blue	0.778529284	0.951680603	0.88973243	0.524017304	0.486878416
BGIOSGA013305	BGIOSGA013305	blue	0.587991529	0.917032358	0.883893436	0.298366411	0.531697976
BGIOSGA018769	BGIOSGA018769	turquoise	0.556431784	0.792433691	0.921620693	0.42637733	0.124752267
BGIOSGA035896	BGIOSGA035896	turquoise	0.666057553	0.917500921	0.932909786	0.379941137	0.417420663	Ureidoglycolate hydrolase [Source:Projected from Arabidopsis thaliana (AT5G43600) UniProtKB/Swiss-Prot;Acc:Q8VXY9]
BGIOSGA000176	BGIOSGA000176	pink	0.617259375	0.286847808	0.20856386	0.926807475	0.073646888
BGIOSGA007430	BGIOSGA007430	turquoise	0.610272869	0.825635337	0.936791736	0.415125789	0.195013284
BGIOSGA028838	BGIOSGA028838	pink	0.567809366	0.427442282	0.334147579	0.927456883	0.077389763
BGIOSGA011499	BGIOSGA011499	turquoise	0.740980141	0.891010151	0.926355877	0.653305239	0.197923937
BGIOSGA014732	BGIOSGA014732	turquoise	0.578603589	0.849374398	0.876919131	0.320086115	0.145971066
BGIOSGA000426	BGIOSGA000426	turquoise	0.446072292	0.756175308	0.773873905	0.148378373	0.134953789	DNA polymerase [Source:UniProtKB/TrEMBL;Acc:B8A6Y4]
BGIOSGA032395	BGIOSGA032395	blue	0.706964614	0.764862855	0.623282967	0.279299454	0.807310502
BGIOSGA012450	BGIOSGA012450	pink	0.757079572	0.694143542	0.617182587	0.92114642	0.117979532
BGIOSGA029279	BGIOSGA029279	blue	0.756118281	0.97812855	0.902209684	0.566788592	0.431137179	NADPH--cytochrome P450 reductase [Source:UniProtKB/TrEMBL;Acc:A2Z404]
BGIOSGA036389	BGIOSGA036389	blue	0.637983077	0.912981876	0.822319986	0.430998042	0.569295754
BGIOSGA024203	BGIOSGA024203	blue	0.650217428	0.778511394	0.660763652	0.516892039	0.51160412
BGIOSGA010892	BGIOSGA010892	turquoise	0.626204909	0.880874155	0.920121065	0.457173933	0.215700395
BGIOSGA034651	BGIOSGA034651	turquoise	0.519277924	0.812051378	0.855636647	0.23008522	0.119096127
BGIOSGA019001	BGIOSGA019001	turquoise	0.688505344	0.844091414	0.896848719	0.609655116	0.275523903
BGIOSGA009733	BGIOSGA009733	turquoise	0.591556055	0.877162753	0.872981471	0.337541642	0.521206775
BGIOSGA034486	BGIOSGA034486	pink	0.433989565	0.304942153	0.258381982	0.834043394	0.050912683
BGIOSGA028984	BGIOSGA028984	turquoise	0.397090807	0.759959911	0.631955953	0.113370284	0.559864425
BGIOSGA016950	BGIOSGA016950	pink	0.81394071	0.732845997	0.635707688	0.926675224	0.25613441	Dehydration-responsive element-binding protein 1E [Source:UniProtKB/Swiss-Prot;Acc:A2XWL6]
BGIOSGA018768	BGIOSGA018768	turquoise	0.587921902	0.823702273	0.940464708	0.41898802	0.146940261
BGIOSGA038062	BGIOSGA038062	black	0.397526643	0.456867857	0.235516006	0.019524272	0.855569223
BGIOSGA008783	BGIOSGA008783	turquoise	0.71353837	0.919101858	0.949439285	0.547170229	0.352567405
BGIOSGA026185	BGIOSGA026185	blue	0.833381861	0.881533587	0.783436287	0.494965161	0.614784105	4-alpha-glucanotransferase [Source:UniProtKB/TrEMBL;Acc:B8B4V9]
BGIOSGA011440	BGIOSGA011440	blue	0.727343056	0.771602795	0.707530092	0.787834279	0.279645248
BGIOSGA017874	BGIOSGA017874	blue	0.688527464	0.947901901	0.87580521	0.492365415	0.506417928
BGIOSGA024623	BGIOSGA024623	turquoise	0.654957098	0.809203369	0.92059969	0.539230984	0.064195085
BGIOSGA028925	BGIOSGA028925	turquoise	0.567017766	0.894356847	0.963279707	0.401302125	0.197111685
BGIOSGA011426	BGIOSGA011426	blue	0.641121215	0.957807766	0.89393339	0.444074343	0.459401715
BGIOSGA013384	BGIOSGA013384	turquoise	0.706670167	0.793655091	0.796426574	0.670515999	0.276578432
BGIOSGA006343	BGIOSGA006343	turquoise	0.337243563	0.599734151	0.695482226	0.55394651	0.286366199
BGIOSGA002093	BGIOSGA002093	blue	0.548059264	0.833242512	0.713303213	0.237978809	0.52839003
BGIOSGA010114	BGIOSGA010114	turquoise	0.537750371	0.926811356	0.886675074	0.196612999	0.505227748
BGIOSGA008084	BGIOSGA008084	turquoise	0.432372175	0.590740049	0.69374787	0.480841829	0.07267842
BGIOSGA019903	BGIOSGA019903	turquoise	0.601728849	0.930990892	0.974294532	0.346281778	0.298474027
BGIOSGA013515	BGIOSGA013515	turquoise	0.659527796	0.917028865	0.927933198	0.46900952	0.239983675
BGIOSGA018117	BGIOSGA018117	turquoise	0.63129036	0.846811406	0.960605257	0.432924867	0.131831205
BGIOSGA026222	BGIOSGA026222	turquoise	0.370114957	0.780789198	0.860152538	0.220096895	0.193537771
BGIOSGA022579	BGIOSGA022579	turquoise	0.436650025	0.442312264	0.547695044	0.259543378	0.11123954
BGIOSGA020660	BGIOSGA020660	blue	0.482414479	0.836214562	0.765391128	0.278673555	0.406072532
BGIOSGA016267	BGIOSGA016267	turquoise	0.559223149	0.83681774	0.922564777	0.480509847	0.126930309
BGIOSGA013629	BGIOSGA013629	blue	0.610108196	0.504231712	0.475568627	0.845718305	0.036222958
BGIOSGA009393	BGIOSGA009393	turquoise	0.569332311	0.892282888	0.914545473	0.330928916	0.399705918
BGIOSGA013275	BGIOSGA013275	turquoise	0.575576361	0.53857762	0.634129733	0.615223899	0.114631789
BGIOSGA034325	BGIOSGA034325	blue	0.579610086	0.774191653	0.718615426	0.152411625	0.641352184
BGIOSGA029921	BGIOSGA029921	blue	0.84026267	0.701373292	0.603709444	0.860853321	0.314739397
BGIOSGA003333	BGIOSGA003333	turquoise	0.515131547	0.691428561	0.86292111	0.350787809	0.019145506
BGIOSGA014500	BGIOSGA014500	turquoise	0.653331408	0.658608618	0.709693405	0.38692153	0.198566373
BGIOSGA014527	BGIOSGA014527	blue	0.74848409	0.915789754	0.788469963	0.572075108	0.609879573	Similar to OCL1 homeobox protein [Source: Projected from Oryza sativa (Os04g0569100)]
BGIOSGA006023	BGIOSGA006023	turquoise	0.670767825	0.890719091	0.961638855	0.45170485	0.222385812
BGIOSGA010890	BGIOSGA010890	blue	0.63151658	0.897831871	0.813662015	0.380941295	0.498161485
BGIOSGA029497	BGIOSGA029497	blue	0.739799244	0.952563917	0.896262984	0.556435949	0.430538658
BGIOSGA014387	BGIOSGA014387	blue	0.549038429	0.817484133	0.767516849	0.245756827	0.500434634	Ion transporter , Na+ transpor [Source: Projected from Oryza sativa (Os04g0607500)]
BGIOSGA025153	BGIOSGA025153	turquoise	0.545510405	0.910681399	0.923455494	0.321275631	0.350763963
BGIOSGA020765	BGIOSGA020765	blue	0.575977488	0.731101484	0.649775032	0.544135299	0.27049445
BGIOSGA026962	BGIOSGA026962	turquoise	0.502878807	0.820591581	0.850623855	0.140194381	0.184231958
BGIOSGA026439	BGIOSGA026439	blue	0.507118306	0.756996121	0.741564583	0.401721615	0.328692499
BGIOSGA001072	BGIOSGA001072	turquoise	0.673256437	0.923087592	0.975638087	0.466011924	0.306748914
BGIOSGA008712	BGIOSGA008712	blue	0.595072478	0.899707216	0.892449146	0.454734661	0.353282641
BGIOSGA016275	BGIOSGA016275	blue	0.593668545	0.737445729	0.569671837	0.346902908	0.645668954
BGIOSGA018640	BGIOSGA018640	turquoise	0.723330489	0.723645505	0.764667089	0.701483161	0.053550717
BGIOSGA036396	BGIOSGA036396	turquoise	0.491965256	0.858019909	0.873721736	0.265714593	0.181209264	DNA polymerase alpha subunit B [Source:UniProtKB/TrEMBL;Acc:B8BP23]
BGIOSGA028658	BGIOSGA028658	turquoise	0.709819235	0.864291783	0.916137777	0.585570898	0.192430094
BGIOSGA004802	BGIOSGA004802	blue	0.640872865	0.851779131	0.853562899	0.490056762	0.219447531	Hypothetcal protein [Source:UniProtKB/TrEMBL;Acc:A2WX01]
BGIOSGA013708	BGIOSGA013708	turquoise	0.430710514	0.815468334	0.925189917	0.158087342	0.127942451
BGIOSGA016373	BGIOSGA016373	turquoise	0.476800047	0.855732304	0.871820383	0.23701114	0.338977399
BGIOSGA004526	BGIOSGA004526	turquoise	0.422319614	0.773172519	0.818947574	0.035217486	0.279653063
BGIOSGA000306	BGIOSGA000306	turquoise	0.525598739	0.838475312	0.858114263	0.219093991	0.149188388	Structural maintenance of chromosomes protein [Source:UniProtKB/TrEMBL;Acc:B8A7S9]
BGIOSGA005142	BGIOSGA005142	turquoise	0.434454221	0.51157714	0.574760679	0.109976378	0.273061851
BGIOSGA022141	BGIOSGA022141	blue	0.639953798	0.95071822	0.929005815	0.441549253	0.394222567
BGIOSGA001314	BGIOSGA001314	blue	0.645372937	0.898695086	0.807574581	0.449942213	0.611128282
BGIOSGA026771	BGIOSGA026771	turquoise	0.622239794	0.904693488	0.895557476	0.369198421	0.520371932
BGIOSGA022340	BGIOSGA022340	turquoise	0.50465654	0.65664726	0.780703577	0.354285582	0.135449565
BGIOSGA002954	BGIOSGA002954	black	0.31651892	0.22804239	0.154935354	0.174086088	0.628173096
BGIOSGA019063	BGIOSGA019063	blue	0.6981238	0.821610749	0.823626682	0.556316208	0.403921364
BGIOSGA033567	BGIOSGA033567	blue	0.561807532	0.759482266	0.687831867	0.533949955	0.488154815
BGIOSGA029680	BGIOSGA029680	blue	0.48234012	0.879006537	0.844122037	0.177402078	0.449423809
BGIOSGA030999	BGIOSGA030999	blue	0.677177056	0.877772861	0.803946379	0.382377633	0.356287928
BGIOSGA027603	BGIOSGA027603	turquoise	0.629391446	0.895246621	0.930633279	0.510386681	0.231215928
BGIOSGA005175	BGIOSGA005175	turquoise	0.639273546	0.864149608	0.938408422	0.537387953	0.189827491
BGIOSGA010984	BGIOSGA010984	blue	0.334110761	0.488457001	0.484369753	0.056379894	0.177230179
BGIOSGA009775	BGIOSGA009775	turquoise	0.643270007	0.82612083	0.913612513	0.5032495	0.081438765
BGIOSGA005852	BGIOSGA005852	turquoise	0.642652052	0.909536489	0.975099386	0.396592742	0.287600886
BGIOSGA037479	BGIOSGA037479	blue	0.421818956	0.579296835	0.563737844	0.634045924	0.017120886
BGIOSGA009638	BGIOSGA009638	turquoise	0.734789176	0.892557277	0.904636086	0.435900121	0.334410384	Auxin-responsive protein [Source:UniProtKB/TrEMBL;Acc:A2XMX9]
BGIOSGA030834	BGIOSGA030834	turquoise	0.327537351	0.696197098	0.650636912	0.008138845	0.546659477
BGIOSGA013214	BGIOSGA013214	blue	0.695094699	0.865145892	0.797208277	0.31385357	0.42485783
BGIOSGA016840	BGIOSGA016840	blue	0.662820476	0.818742875	0.673915588	0.336240118	0.670222412
BGIOSGA008124	BGIOSGA008124	turquoise	0.361364642	0.810161006	0.8720849	0.048625571	0.260546266
BGIOSGA037545	BGIOSGA037545	turquoise	0.500024471	0.856142916	0.804155024	0.214278082	0.513078544
BGIOSGA031017	BGIOSGA031017	turquoise	0.676581072	0.810933868	0.904164398	0.541601968	0.061244389
BGIOSGA026706	BGIOSGA026706	blue	0.391422055	0.783510983	0.76451962	0.083703863	0.373663743
BGIOSGA010774	BGIOSGA010774	blue	0.487859848	0.652102137	0.420590654	0.313876037	0.67348013
BGIOSGA002627	BGIOSGA002627	blue	0.531302371	0.925423668	0.92609082	0.34759093	0.375369935
BGIOSGA017554	BGIOSGA017554	turquoise	0.307881868	0.712926702	0.614740597	0.088099378	0.592899016
BGIOSGA028824	BGIOSGA028824	turquoise	0.655139492	0.915230182	0.955341214	0.42032442	0.348519919
BGIOSGA019527	BGIOSGA019527	turquoise	0.612820467	0.896466227	0.95840703	0.361775391	0.319128403
BGIOSGA019944	BGIOSGA019944	turquoise	0.600447497	0.703570096	0.745246188	0.631411015	0.066375674
BGIOSGA005384	BGIOSGA005384	turquoise	0.375969565	0.692705222	0.755108917	0.032286126	0.137383354
BGIOSGA036282	BGIOSGA036282	turquoise	0.521300238	0.862576793	0.876724289	0.177096628	0.285204869	Serine/threonine-protein kinase TIO [Source:Projected from Arabidopsis thaliana (AT1G50240) UniProtKB/Swiss-Prot;Acc:Q2QAV0]
BGIOSGA016340	BGIOSGA016340	turquoise	0.575745308	0.650632191	0.725178956	0.606099365	0.031488751
BGIOSGA008551	BGIOSGA008551	blue	0.73382763	0.939648993	0.938242507	0.583747979	0.292463976
BGIOSGA029682	BGIOSGA029682	turquoise	0.658819433	0.633165238	0.716754567	0.625400758	0.079995155
BGIOSGA008946	BGIOSGA008946	turquoise	0.616008251	0.779919381	0.916627977	0.484346514	0.002171354
BGIOSGA013364	BGIOSGA013364	turquoise	0.490137055	0.806521795	0.820565483	0.216155186	0.138719747
BGIOSGA020148	BGIOSGA020148	turquoise	0.534196887	0.823406522	0.883670297	0.303388149	0.11518661
BGIOSGA039553	BGIOSGA039553	blue	0.747800695	0.881615242	0.886302562	0.555488284	0.254757305
BGIOSGA007825	BGIOSGA007825	turquoise	0.273174537	0.736124243	0.708008157	0.162979588	0.417354067
BGIOSGA022435	BGIOSGA022435	turquoise	0.469331596	0.776631554	0.844902912	0.285476064	0.139699653
BGIOSGA034885	BGIOSGA034885	turquoise	0.494889317	0.861951844	0.962771414	0.284794071	0.097891242
BGIOSGA036516	BGIOSGA036516	blue	0.716403795	0.898377276	0.783951187	0.678423605	0.437344722
BGIOSGA003611	BGIOSGA003611	blue	0.642764804	0.957919992	0.959978247	0.397539491	0.33898823	Heavy metal-associated isoprenylated plant protein 21 [Source:Projected from Arabidopsis thaliana (AT5G17450) UniProtKB/Swiss-Prot;Acc:Q9LF57]
BGIOSGA000837	BGIOSGA000837	turquoise	0.363041955	0.7692193	0.910616349	0.248498645	0.007290007
BGIOSGA016945	BGIOSGA016945	blue	0.649906197	0.920990827	0.8670341	0.404028382	0.576385357
BGIOSGA025665	BGIOSGA025665	blue	0.725204313	0.950632175	0.892757355	0.430800008	0.583505894
BGIOSGA009779	BGIOSGA009779	turquoise	0.598861565	0.876623348	0.936774889	0.417179434	0.118780218
BGIOSGA033453	BGIOSGA033453	turquoise	0.670391504	0.924866528	0.972211823	0.426469356	0.344955163
BGIOSGA010776	BGIOSGA010776	blue	0.78182625	0.954469837	0.921759261	0.542957281	0.403513717
BGIOSGA032296	BGIOSGA032296	turquoise	0.626643285	0.610061635	0.675642899	0.455378157	0.224261809
BGIOSGA012258	BGIOSGA012258	turquoise	0.7348556	0.90595904	0.920433899	0.488971936	0.312754318
BGIOSGA000608	BGIOSGA000608	turquoise	0.493472504	0.774854669	0.877068437	0.373156872	0.196743482
BGIOSGA007912	BGIOSGA007912	blue	0.666331723	0.861740444	0.752104003	0.43194891	0.503298182
BGIOSGA006702	BGIOSGA006702	turquoise	0.546815219	0.684567656	0.80055793	0.617323669	0.075004167
BGIOSGA004527	BGIOSGA004527	turquoise	0.678224555	0.918990254	0.952396189	0.392293357	0.246230413
BGIOSGA015168	BGIOSGA015168	turquoise	0.680425389	0.780410425	0.864960052	0.634858179	0.136733964
BGIOSGA003294	BGIOSGA003294	turquoise	0.484686823	0.752808935	0.789012691	0.216086524	0.353477901
BGIOSGA000911	BGIOSGA000911	blue	0.348096782	0.695296533	0.656449568	0.038161641	0.41172957
BGIOSGA029533	BGIOSGA029533	turquoise	0.401172402	0.703432146	0.820701653	0.2721894	0.036140796
BGIOSGA008864	BGIOSGA008864	turquoise	0.673703438	0.876330832	0.957591682	0.501154564	0.220395968
BGIOSGA037659	BGIOSGA037659	turquoise	0.575283503	0.860261109	0.945153498	0.430439606	0.261348149
BGIOSGA026928	BGIOSGA026928	turquoise	0.267360814	0.634853293	0.611262352	0.020761265	0.342369945
BGIOSGA029243	BGIOSGA029243	turquoise	0.77909049	0.778254881	0.807714687	0.659327836	0.192450055
BGIOSGA008454	BGIOSGA008454	blue	0.591185162	0.965223732	0.928747846	0.375868675	0.409356234
BGIOSGA007627	BGIOSGA007627	turquoise	0.608551019	0.850484851	0.949911195	0.475122386	0.12046991
BGIOSGA030638	BGIOSGA030638	turquoise	0.709105706	0.909355073	0.954843742	0.49533268	0.315191875
BGIOSGA003067	BGIOSGA003067	turquoise	0.622020718	0.837562875	0.886776175	0.554808049	0.113845073	Auxin-responsive protein [Source:UniProtKB/TrEMBL;Acc:B8AB09]
BGIOSGA023489	BGIOSGA023489	blue	0.602364477	0.907867738	0.885172455	0.355282346	0.353011626	Synaptotagmin-3 [Source:Projected from Arabidopsis thaliana (AT5G04220) UniProtKB/Swiss-Prot;Acc:Q7XA06]
BGIOSGA009766	BGIOSGA009766	pink	0.640296007	0.449337975	0.394428031	0.907573586	0.167000625
BGIOSGA035407	BGIOSGA035407	blue	0.443251041	0.829804322	0.82113232	0.320562869	0.403207878
BGIOSGA032890	BGIOSGA032890	turquoise	0.563184621	0.769629917	0.839532966	0.303154575	0.3787471
BGIOSGA007082	BGIOSGA007082	blue	0.631922431	0.973027622	0.948524606	0.41739103	0.416844653
BGIOSGA026193	BGIOSGA026193	blue	0.676320109	0.677251756	0.589058123	0.669807766	0.548757454
BGIOSGA008629	BGIOSGA008629	turquoise	0.540628858	0.902646828	0.943257001	0.284546335	0.344938389
BGIOSGA029048	BGIOSGA029048	turquoise	0.616253131	0.800918611	0.774811611	0.579023397	0.441450612
BGIOSGA008501	BGIOSGA008501	blue	0.505567389	0.833064925	0.801359786	0.341871723	0.372466508
BGIOSGA025770	BGIOSGA025770	turquoise	0.632211754	0.86900642	0.939724496	0.51637963	0.203442012
BGIOSGA005596	BGIOSGA005596	blue	0.569637711	0.834808732	0.774122	0.530004188	0.478964524
BGIOSGA012193	BGIOSGA012193	turquoise	0.395807146	0.693612226	0.711865903	0.099316202	0.328098483
BGIOSGA028624	BGIOSGA028624	blue	0.746526396	0.967491426	0.901181672	0.463899899	0.556708774
BGIOSGA027743	BGIOSGA027743	turquoise	0.40809013	0.810581753	0.814936098	0.176789078	0.328380776
BGIOSGA026374	BGIOSGA026374	blue	0.505011441	0.911475296	0.875102829	0.226846331	0.427818363
BGIOSGA012438	BGIOSGA012438	blue	0.758005966	0.854080661	0.797165732	0.801416487	0.184321361
BGIOSGA016441	BGIOSGA016441	turquoise	0.623688019	0.813684747	0.846602975	0.384269301	0.13428368
BGIOSGA032847	BGIOSGA032847	turquoise	0.365391083	0.487453822	0.485530517	0.596472836	0.024554035
BGIOSGA013106	BGIOSGA013106	turquoise	0.477202215	0.808673062	0.804099027	0.195323673	0.188832708
BGIOSGA020389	BGIOSGA020389	blue	0.663156547	0.966932448	0.915307412	0.408789961	0.505518915
BGIOSGA036774	BGIOSGA036774	turquoise	0.585591463	0.850630327	0.942080078	0.388889681	0.2124976
BGIOSGA023909	BGIOSGA023909	turquoise	0.587541199	0.948800348	0.955028974	0.427791289	0.289108421	Proteasome endopeptidase complex [Source:UniProtKB/TrEMBL;Acc:B8B8M9]
BGIOSGA003370	BGIOSGA003370	blue	0.808176381	0.936633604	0.858120544	0.59809288	0.454429336
BGIOSGA009824	BGIOSGA009824	turquoise	0.590299742	0.905607538	0.965052919	0.377829605	0.277402877
BGIOSGA021653	BGIOSGA021653	blue	0.769346997	0.944271712	0.897316567	0.584607387	0.369592313
BGIOSGA004492	BGIOSGA004492	turquoise	0.58610618	0.835120442	0.885446054	0.27901907	0.104884096
BGIOSGA013525	BGIOSGA013525	blue	0.64409097	0.572913909	0.516842144	0.630775017	0.164889164
BGIOSGA009337	BGIOSGA009337	turquoise	0.435499197	0.755457407	0.793691334	0.357627735	0.288604587
BGIOSGA031522	BGIOSGA031522	blue	0.727863375	0.934985529	0.902231384	0.557523279	0.397476747
BGIOSGA036776	BGIOSGA036776	blue	0.678363021	0.932121834	0.932949224	0.424331833	0.411994922
BGIOSGA025320	BGIOSGA025320	blue	0.792623774	0.923326426	0.937408618	0.640321239	0.316768049	RNAligase [Source:Projected from Arabidopsis thaliana (AT1G07910) TAIR;Acc:AT1G07910]
BGIOSGA021011	BGIOSGA021011	blue	0.285596191	0.489041809	0.455573205	0.433238395	0.132703176
BGIOSGA005653	BGIOSGA005653	turquoise	0.603267548	0.878892595	0.918345259	0.320536297	0.194238683
BGIOSGA022158	BGIOSGA022158	turquoise	0.781458197	0.854392778	0.874623367	0.633399051	0.302730125
BGIOSGA005762	BGIOSGA005762	turquoise	0.684326241	0.916016279	0.971295688	0.512911838	0.25023429
BGIOSGA016174	BGIOSGA016174	turquoise	0.536533898	0.829410804	0.841756658	0.255104336	0.146053941
BGIOSGA035285	BGIOSGA035285	blue	0.534279719	0.823358117	0.84068176	0.188201269	0.390120884
BGIOSGA037093	BGIOSGA037093	blue	0.446609819	0.814802537	0.682000108	0.217607435	0.554854279
BGIOSGA012842	BGIOSGA012842	blue	0.524816398	0.8157408	0.745983449	0.25939852	0.328995093
BGIOSGA012394	BGIOSGA012394	turquoise	0.609440371	0.886272197	0.955794651	0.392632468	0.219823199
BGIOSGA025211	BGIOSGA025211	turquoise	0.487263825	0.847632155	0.958977568	0.26569424	0.158223407
BGIOSGA008657	BGIOSGA008657	turquoise	0.705319255	0.949945781	0.976521774	0.460811647	0.370495977
BGIOSGA006141	BGIOSGA006141	blue	0.615610963	0.951131063	0.901147132	0.416144138	0.466923313
BGIOSGA017696	BGIOSGA017696	turquoise	0.376391423	0.630195454	0.805582913	0.365592774	0.14210353
BGIOSGA000998	BGIOSGA000998	black	0.506724615	0.421980055	0.189169726	0.153839051	0.980840745
BGIOSGA016111	BGIOSGA016111	black	0.307918582	0.205980328	0.087464196	0.05643988	0.884973029
BGIOSGA007016	BGIOSGA007016	blue	0.786019976	0.951127	0.852432813	0.584637583	0.515220073
BGIOSGA004381	BGIOSGA004381	blue	0.746805633	0.510739657	0.386376831	0.675310078	0.573788635
BGIOSGA033322	BGIOSGA033322	turquoise	0.454463729	0.716493435	0.84955259	0.25676472	0.205007348
BGIOSGA002585	BGIOSGA002585	blue	0.601774351	0.839460973	0.803823641	0.279308792	0.540752976
BGIOSGA005210	BGIOSGA005210	turquoise	0.533128241	0.58237816	0.660004898	0.457993918	0.236820087
BGIOSGA017461	BGIOSGA017461	turquoise	0.589138731	0.736990732	0.885525982	0.434760652	0.056599616
BGIOSGA037304	BGIOSGA037304	turquoise	0.603086653	0.807250249	0.89314759	0.413557666	0.275405877
BGIOSGA034031	BGIOSGA034031	turquoise	0.693768072	0.871503676	0.95196543	0.512518673	0.236507562
BGIOSGA037847	BGIOSGA037847	blue	0.525663863	0.812402684	0.815812201	0.128475884	0.404762662
BGIOSGA005646	BGIOSGA005646	turquoise	0.608251098	0.922944907	0.933861728	0.327146107	0.46609285
BGIOSGA020413	BGIOSGA020413	blue	0.497702693	0.694202198	0.668299558	0.376219621	0.235362836
BGIOSGA024439	BGIOSGA024439	turquoise	0.581809516	0.839243404	0.831948016	0.335188897	0.170662647	DNA primase large subunit [Source:UniProtKB/TrEMBL;Acc:B8B5A0]
BGIOSGA033671	BGIOSGA033671	turquoise	0.50679799	0.767156913	0.887669397	0.338797477	0.192598403
BGIOSGA009415	BGIOSGA009415	turquoise	0.758229711	0.864108461	0.912758805	0.666798254	0.13388144
BGIOSGA001325	BGIOSGA001325	turquoise	0.397893565	0.844232205	0.915405443	0.161733052	0.266008015
BGIOSGA006004	BGIOSGA006004	turquoise	0.648763747	0.872731944	0.965536963	0.52226551	0.097883018
BGIOSGA014399	BGIOSGA014399	blue	0.765579581	0.893038728	0.837389903	0.627012093	0.441328163	Calcium-transporting ATPase [Source:UniProtKB/TrEMBL;Acc:B8ATU2]
BGIOSGA004408	BGIOSGA004408	turquoise	0.567191218	0.823826396	0.854291303	0.2461747	0.456892548
BGIOSGA034425	BGIOSGA034425	turquoise	0.792942908	0.838839681	0.859991919	0.615025697	0.229848509
BGIOSGA000885	BGIOSGA000885	blue	0.748056244	0.905751122	0.895525373	0.452044042	0.316370269	HVA22-like protein [Source:UniProtKB/TrEMBL;Acc:B8A901]
BGIOSGA036882	BGIOSGA036882	turquoise	0.705118586	0.879398155	0.906500451	0.491807278	0.310788364
BGIOSGA030933	BGIOSGA030933	turquoise	0.281857438	0.2862073	0.371996319	0.145608563	0.162850718
BGIOSGA003214	BGIOSGA003214	turquoise	0.346224917	0.476489828	0.5769598	0.428493024	0.191970323
BGIOSGA031597	BGIOSGA031597	turquoise	0.609091608	0.895398927	0.965377525	0.322144293	0.329119327
BGIOSGA014211	BGIOSGA014211	turquoise	0.614478775	0.752062982	0.868269796	0.50338526	0.014033493	Glycosyltransferases [Source:UniProtKB/TrEMBL;Acc:B8AVK4]
BGIOSGA034240	BGIOSGA034240	blue	0.549440587	0.901029215	0.8929642	0.4570223	0.24224943	Probable sucrose-phosphate synthase 4 [Source:Projected from Arabidopsis thaliana (AT4G10120) UniProtKB/Swiss-Prot;Acc:F4JLK2]
BGIOSGA003373	BGIOSGA003373	turquoise	0.659311261	0.909853097	0.954474338	0.457258397	0.317950852
BGIOSGA015227	BGIOSGA015227	turquoise	0.670110248	0.87278791	0.925949997	0.603221528	0.125939344	ER lumen protein-retaining receptor [Source:UniProtKB/TrEMBL;Acc:A2XSJ0]
BGIOSGA008255	BGIOSGA008255	blue	0.228672709	0.688090975	0.708389982	0.099847493	0.239143243
BGIOSGA008996	BGIOSGA008996	blue	0.861420382	0.894438194	0.821206726	0.764424399	0.384377239
BGIOSGA035792	BGIOSGA035792	blue	0.297986334	0.610330616	0.618534167	0.077169088	0.269451742
BGIOSGA016551	BGIOSGA016551	blue	0.828615075	0.958670955	0.90873626	0.595420692	0.458861516	Similar to 14-3-3-like protein GF14-6 [Source: Projected from Oryza sativa (Os04g0462500)]
BGIOSGA009251	BGIOSGA009251	turquoise	0.670638247	0.812038391	0.899207345	0.506539112	0.146481267
BGIOSGA020441	BGIOSGA020441	blue	0.622539566	0.827485083	0.802476046	0.248093767	0.373544625	Carboxypeptidase [Source:UniProtKB/TrEMBL;Acc:A2Y7Y2]
BGIOSGA034152	BGIOSGA034152	blue	0.709919055	0.927575525	0.934122536	0.504452523	0.384698692	ATP-dependent (S)-NAD(P)H-hydrate dehydratase [Source:UniProtKB/TrEMBL;Acc:B8BK19]
BGIOSGA014110	BGIOSGA014110	blue	0.730768501	0.95768338	0.838518479	0.545111296	0.572761396
BGIOSGA010720	BGIOSGA010720	turquoise	0.516570644	0.879247037	0.813845615	0.345929577	0.518490828
BGIOSGA033517	BGIOSGA033517	turquoise	0.652065976	0.92321638	0.946525176	0.370759825	0.298826657
BGIOSGA034295	BGIOSGA034295	turquoise	0.677716074	0.944250393	0.956151985	0.383705009	0.290777654	Carboxypeptidase [Source:UniProtKB/TrEMBL;Acc:A2ZCL8]
BGIOSGA004557	BGIOSGA004557	blue	0.419316494	0.710484849	0.601563928	0.132757305	0.387154201
BGIOSGA017443	BGIOSGA017443	turquoise	0.452617744	0.855969724	0.911985752	0.159472937	0.312529044
BGIOSGA034684	BGIOSGA034684	blue	0.714702212	0.895652112	0.908295569	0.474823066	0.313260811	Non-specific lipid-transfer protein [Source:UniProtKB/TrEMBL;Acc:A2ZAT1]
BGIOSGA004753	BGIOSGA004753	turquoise	0.516065162	0.813225724	0.89044608	0.229815776	0.211149663
BGIOSGA017340	BGIOSGA017340	blue	0.606415352	0.957831615	0.926031936	0.35966622	0.365672386	Anamorsin homolog 1 [Source:UniProtKB/Swiss-Prot;Acc:A2XYW4]
BGIOSGA002137	BGIOSGA002137	turquoise	0.571857488	0.854947191	0.964357395	0.342144749	0.167905498
BGIOSGA026255	BGIOSGA026255	blue	0.508607673	0.695302488	0.65520371	0.366941645	0.18837913
BGIOSGA018089	BGIOSGA018089	blue	0.608557547	0.867125476	0.707097656	0.315589442	0.727511306
BGIOSGA021512	BGIOSGA021512	turquoise	0.398031415	0.828324813	0.903282965	0.127879117	0.204312635
BGIOSGA004778	BGIOSGA004778	blue	0.570664817	0.545740604	0.481029233	0.382042156	0.654083514
BGIOSGA034037	BGIOSGA034037	turquoise	0.270613224	0.730598997	0.847295565	0.078070311	0.010077105
BGIOSGA014911	BGIOSGA014911	blue	0.672657192	0.952878112	0.894719137	0.49499084	0.410125635
BGIOSGA038009	BGIOSGA038009	turquoise	0.24137069	0.364929501	0.466246416	0.465886568	0.183964994
BGIOSGA009362	BGIOSGA009362	turquoise	0.670500768	0.885521281	0.930386391	0.42349086	0.259594494
BGIOSGA023645	BGIOSGA023645	turquoise	0.521517892	0.864954401	0.94859083	0.310453484	0.183667544
BGIOSGA006218	BGIOSGA006218	turquoise	0.624471913	0.857515138	0.920838283	0.375303686	0.328303925
BGIOSGA010912	BGIOSGA010912	blue	0.657753603	0.587677402	0.545711346	0.813877291	0.026242914
BGIOSGA000901	BGIOSGA000901	turquoise	0.29945087	0.422989134	0.542502951	0.495807561	0.170225907
BGIOSGA007448	BGIOSGA007448	turquoise	0.612464931	0.935771159	0.957687551	0.415778617	0.40082638
BGIOSGA018056	BGIOSGA018056	turquoise	0.441233886	0.755747559	0.732632314	0.191262073	0.166979431
BGIOSGA000369	BGIOSGA000369	turquoise	0.650655067	0.852519846	0.921864466	0.505911922	0.195414187
BGIOSGA006374	BGIOSGA006374	turquoise	0.659283327	0.941461541	0.900043836	0.336970438	0.44479572
BGIOSGA032262	BGIOSGA032262	turquoise	0.695972648	0.913822841	0.926453969	0.359647758	0.342809978
BGIOSGA013527	BGIOSGA013527	turquoise	0.59093196	0.864324272	0.957592681	0.323450933	0.280855637
BGIOSGA020178	BGIOSGA020178	turquoise	0.63275065	0.908746833	0.965380383	0.45168121	0.236739296
BGIOSGA019825	BGIOSGA019825	turquoise	0.499117683	0.784794089	0.823060903	0.184069266	0.114339802	Kinesin-like protein [Source:UniProtKB/TrEMBL;Acc:B8AY12]
BGIOSGA017567	BGIOSGA017567	turquoise	0.655770279	0.948967471	0.967020851	0.382941844	0.331276198
BGIOSGA008880	BGIOSGA008880	blue	0.738765021	0.682134044	0.505843526	0.732573649	0.382576702
BGIOSGA024840	BGIOSGA024840	blue	0.392176604	0.768518395	0.763289353	0.166720213	0.37499732
BGIOSGA011264	BGIOSGA011264	turquoise	0.698194161	0.90814703	0.962347887	0.52909872	0.202735111
BGIOSGA008234	BGIOSGA008234	turquoise	0.568777668	0.824752088	0.8281195	0.251826049	0.193391143	Kinesin-like protein [Source:UniProtKB/TrEMBL;Acc:A2X4Z1]
BGIOSGA035178	BGIOSGA035178	turquoise	0.428254713	0.85273659	0.921813944	0.187919765	0.187433616
BGIOSGA024808	BGIOSGA024808	turquoise	0.516440292	0.858570598	0.934234579	0.321080191	0.282122446
BGIOSGA006036	BGIOSGA006036	turquoise	0.389024305	0.837437279	0.921702676	0.173166548	0.164682097
BGIOSGA017953	BGIOSGA017953	blue	0.721024217	0.912183556	0.746151988	0.514046235	0.643329232
BGIOSGA001127	BGIOSGA001127	turquoise	0.562146667	0.830250041	0.949564864	0.428363226	0.099695605
BGIOSGA031343	BGIOSGA031343	turquoise	0.530265602	0.823596868	0.863153568	0.193218366	0.125890229
BGIOSGA013061	BGIOSGA013061	blue	0.642791191	0.963927191	0.878181832	0.46633737	0.499898105
BGIOSGA030998	BGIOSGA030998	blue	0.639937006	0.817912091	0.826212997	0.574903324	0.208695806
BGIOSGA022295	BGIOSGA022295	blue	0.62341811	0.775379376	0.78154737	0.452457267	0.088189741
BGIOSGA008859	BGIOSGA008859	turquoise	0.603488198	0.899853939	0.968834834	0.457366744	0.183412695
BGIOSGA000410	BGIOSGA000410	blue	0.557666404	0.829820029	0.750882883	0.353092809	0.616781498
BGIOSGA029218	BGIOSGA029218	turquoise	0.571462626	0.923118068	0.867913151	0.313658242	0.533789413
BGIOSGA003931	BGIOSGA003931	turquoise	0.646411655	0.667543371	0.774995897	0.55068818	0.090839612
BGIOSGA003418	BGIOSGA003418	blue	0.729861576	0.60221595	0.379423167	0.752275989	0.590570665
BGIOSGA006504	BGIOSGA006504	turquoise	0.83324751	0.793777437	0.780055421	0.576347998	0.33442134	Gamma-glutamylcyclotransferase [Source:UniProtKB/TrEMBL;Acc:B8AHI6]
BGIOSGA037844	BGIOSGA037844	turquoise	0.514014193	0.877471153	0.869802867	0.274716972	0.274858408
BGIOSGA022003	BGIOSGA022003	turquoise	0.432140092	0.852170599	0.832181238	0.166004813	0.502389576
BGIOSGA014214	BGIOSGA014214	turquoise	0.450278239	0.833523795	0.958693784	0.180037711	0.12974196
BGIOSGA035875	BGIOSGA035875	turquoise	0.4377326	0.728453571	0.700518301	0.101524755	0.146067993
BGIOSGA002698	BGIOSGA002698	blue	0.514465007	0.792455979	0.751271401	0.27808813	0.434593211
BGIOSGA021426	BGIOSGA021426	blue	0.450540122	0.697603522	0.645377107	0.559448844	0.220418546
BGIOSGA004962	BGIOSGA004962	turquoise	0.609005944	0.785931337	0.895184255	0.506599767	0.005023837
BGIOSGA024403	BGIOSGA024403	turquoise	0.579357254	0.77460908	0.908564441	0.477739168	0.054744208
BGIOSGA017784	BGIOSGA017784	turquoise	0.642151589	0.92603538	0.920302742	0.392087287	0.261709281
BGIOSGA000440	BGIOSGA000440	pink	0.222292466	0.119118695	0.084897908	0.519699636	0.338257913
BGIOSGA001875	BGIOSGA001875	blue	0.701175169	0.920805983	0.833085766	0.387835831	0.452155426
BGIOSGA021921	BGIOSGA021921	turquoise	0.284872861	0.336024773	0.384983225	0.19238136	0.177851732
BGIOSGA011420	BGIOSGA011420	blue	0.704454853	0.916170823	0.915415249	0.47612395	0.250050372
BGIOSGA014277	BGIOSGA014277	turquoise	0.720406028	0.745210277	0.790732179	0.667220024	0.071590744
BGIOSGA010910	BGIOSGA010910	blue	0.826049183	0.946919198	0.905999532	0.633786768	0.396569133
BGIOSGA032167	BGIOSGA032167	blue	0.630877871	0.825664307	0.785237205	0.50181168	0.358740797
BGIOSGA020728	BGIOSGA020728	turquoise	0.251722339	0.6060765	0.562540244	0.090431015	0.610542935
BGIOSGA005664	BGIOSGA005664	blue	0.570948281	0.81202553	0.735646003	0.444423311	0.387963372
BGIOSGA008777	BGIOSGA008777	turquoise	0.473992836	0.74097618	0.772311014	0.346306137	0.285577765
BGIOSGA027915	BGIOSGA027915	blue	0.286029713	0.456413797	0.434033869	0.047942663	0.14338956
BGIOSGA020593	BGIOSGA020593	turquoise	0.314070524	0.737179814	0.805265395	0.140082136	0.274151045
BGIOSGA012028	BGIOSGA012028	blue	0.659152612	0.912526935	0.877531834	0.424675023	0.55725697
BGIOSGA029570	BGIOSGA029570	blue	0.734651872	0.863589983	0.805238523	0.605508088	0.446859645
BGIOSGA005568	BGIOSGA005568	blue	0.475290972	0.759576462	0.655437284	0.09654847	0.627094704
BGIOSGA015386	BGIOSGA015386	blue	0.674401629	0.968430628	0.944660453	0.417970874	0.392735725
BGIOSGA035768	BGIOSGA035768	blue	0.661596912	0.886435799	0.804578132	0.401826276	0.439710524
BGIOSGA011425	BGIOSGA011425	turquoise	0.653846154	0.912761873	0.970130497	0.38605913	0.259015729
BGIOSGA015199	BGIOSGA015199	turquoise	0.563850685	0.838016615	0.868877299	0.311091768	0.302791118
BGIOSGA015169	BGIOSGA015169	blue	0.670978856	0.851699608	0.813115638	0.499641851	0.323778051	Protein PYRICULARIA ORYZAE RESISTANCE 21 [Source:UniProtKB/Swiss-Prot;Acc:A2XT03]
BGIOSGA035129	BGIOSGA035129	turquoise	0.528057872	0.757813251	0.7704302	0.603789967	0.257552379
BGIOSGA029581	BGIOSGA029581	blue	0.768752936	0.951839955	0.867754173	0.590629153	0.439677738
BGIOSGA005456	BGIOSGA005456	turquoise	0.580975833	0.91641472	0.971762667	0.340832969	0.277681382
BGIOSGA013859	BGIOSGA013859	turquoise	0.531133454	0.895768391	0.861767845	0.325697896	0.496773937
BGIOSGA008918	BGIOSGA008918	turquoise	0.623991081	0.89952657	0.966347013	0.403857743	0.218329265
BGIOSGA014706	BGIOSGA014706	turquoise	0.663771759	0.920070573	0.957455596	0.458281863	0.210368766
BGIOSGA033010	BGIOSGA033010	blue	0.728704916	0.918967149	0.888618811	0.589800896	0.402681568
BGIOSGA034889	BGIOSGA034889	turquoise	0.505404561	0.427404583	0.441756123	0.417738624	0.313622764
BGIOSGA004292	BGIOSGA004292	turquoise	0.428470035	0.476554505	0.582485818	0.547150127	0.099769535
BGIOSGA027769	BGIOSGA027769	blue	0.566766664	0.818295038	0.624710001	0.499571914	0.647292097
BGIOSGA037474	BGIOSGA037474	blue	0.511597067	0.788496243	0.755160847	0.117604164	0.621312256
BGIOSGA016118	BGIOSGA016118	turquoise	0.542374196	0.656524735	0.728121938	0.494403037	0.105642273
BGIOSGA036109	BGIOSGA036109	black	0.297441942	0.205533544	0.045439291	0.043143333	0.832240398
BGIOSGA027582	BGIOSGA027582	blue	0.45759385	0.887796655	0.870148189	0.346054923	0.284211222
BGIOSGA032053	BGIOSGA032053	turquoise	0.666451542	0.907283845	0.937003008	0.443786984	0.39016248
BGIOSGA036639	BGIOSGA036639	turquoise	0.554802836	0.869256741	0.891304916	0.225450654	0.244828156	Leucine-rich repeat receptor-like protein kinase PXC1 [Source:Projected from Arabidopsis thaliana (AT2G36570) UniProtKB/Swiss-Prot;Acc:Q9SJQ1]
BGIOSGA036025	BGIOSGA036025	turquoise	0.451316087	0.800364614	0.888080897	0.15260886	0.138311465
BGIOSGA000545	BGIOSGA000545	blue	0.778889324	0.901438495	0.878622027	0.637716915	0.280805503
BGIOSGA003890	BGIOSGA003890	blue	0.746046196	0.595683725	0.550480013	0.77564316	0.030177029
BGIOSGA037012	BGIOSGA037012	blue	0.535793656	0.880793168	0.862773656	0.451209596	0.384638747
BGIOSGA019107	BGIOSGA019107	blue	0.565289475	0.883252728	0.852216248	0.287050603	0.396515807	Phosphoinositide phospholipase C [Source:UniProtKB/TrEMBL;Acc:B8AXK3]
BGIOSGA000580	BGIOSGA000580	turquoise	0.463783521	0.846094774	0.907546436	0.091399925	0.27249416
BGIOSGA021064	BGIOSGA021064	blue	0.445719676	0.495217055	0.399901803	0.328119102	0.268278754
BGIOSGA017854	BGIOSGA017854	turquoise	0.521489358	0.833013016	0.90767516	0.391869254	0.123617433
BGIOSGA026930	BGIOSGA026930	turquoise	0.346800348	0.727754976	0.705423165	0.078749326	0.367102527
BGIOSGA010121	BGIOSGA010121	blue	0.722613622	0.860779959	0.865720567	0.413848036	0.283320821
BGIOSGA029473	BGIOSGA029473	turquoise	0.657636138	0.908127871	0.954776519	0.486677309	0.229528068
BGIOSGA012628	BGIOSGA012628	pink	0.711188811	0.55962435	0.392352365	0.867275976	0.238050389
BGIOSGA030501	BGIOSGA030501	turquoise	0.586901255	0.890755036	0.944384474	0.289650902	0.277761304
BGIOSGA020501	BGIOSGA020501	blue	0.772391739	0.916623295	0.892550208	0.626885658	0.244014229
BGIOSGA002587	BGIOSGA002587	turquoise	0.501965264	0.877432086	0.835029492	0.272739584	0.525613021
BGIOSGA024383	BGIOSGA024383	turquoise	0.79357747	0.914573456	0.9250996	0.591513073	0.263059892
BGIOSGA014452	BGIOSGA014452	turquoise	0.272718166	0.669919688	0.562660423	0.03951794	0.666681337
BGIOSGA004711	BGIOSGA004711	turquoise	0.241744922	0.314059403	0.379712638	0.156358768	0.242313722
BGIOSGA023875	BGIOSGA023875	blue	0.529235325	0.881624351	0.841083099	0.370442602	0.287662075
BGIOSGA029970	BGIOSGA029970	turquoise	0.384589272	0.450449309	0.553471774	0.403196579	0.052844951
BGIOSGA006970	BGIOSGA006970	turquoise	0.530101385	0.860280038	0.942414228	0.351267658	0.094601291	Glycosyltransferase (Fragment) [Source:Projected from Arabidopsis thaliana (AT5G22740) UniProtKB/TrEMBL;Acc:W8PUD8]
BGIOSGA009946	BGIOSGA009946	blue	0.71314442	0.917226426	0.79334167	0.488129564	0.647401494
BGIOSGA037772	BGIOSGA037772	blue	0.47889888	0.768833464	0.738822341	0.118135197	0.433254901
BGIOSGA033132	BGIOSGA033132	turquoise	0.608457564	0.735292382	0.800235149	0.552020861	0.161187984
BGIOSGA030110	BGIOSGA030110	blue	0.404902151	0.849993537	0.875333673	0.364561583	0.073367278
BGIOSGA008920	BGIOSGA008920	turquoise	0.550163217	0.618088843	0.770835022	0.455093583	0.029798946
BGIOSGA021541	BGIOSGA021541	turquoise	0.689566722	0.815500633	0.908367562	0.538142014	0.19654552
BGIOSGA002690	BGIOSGA002690	turquoise	0.591824345	0.771252229	0.844895772	0.498020865	0.062120826
BGIOSGA026129	BGIOSGA026129	blue	0.594307777	0.895277673	0.818774757	0.300751259	0.528030093
BGIOSGA010963	BGIOSGA010963	turquoise	0.228225429	0.536247244	0.485146251	0.140905286	0.587482745
BGIOSGA031659	BGIOSGA031659	turquoise	0.620636039	0.770392935	0.880238465	0.375493139	0.216396866
BGIOSGA015861	BGIOSGA015861	turquoise	0.523249082	0.806994352	0.908368425	0.334952397	0.252661353
BGIOSGA029593	BGIOSGA029593	blue	0.724760566	0.952763747	0.861959295	0.432215031	0.611022052
BGIOSGA011335	BGIOSGA011335	turquoise	0.673406586	0.863537266	0.909508539	0.469058249	0.368872653
BGIOSGA017092	BGIOSGA017092	turquoise	0.629304243	0.804072684	0.91785843	0.445885717	0.177945877
BGIOSGA022363	BGIOSGA022363	black	0.6391358	0.718817752	0.477125443	0.381154513	0.874688351
BGIOSGA013702	BGIOSGA013702	blue	0.478584455	0.731213385	0.729675082	0.450611937	0.001042138	Alpha/beta hydrolase fold-3 domain containing protein [Source: Projected from Oryza sativa (Os03g0790500)]
BGIOSGA006492	BGIOSGA006492	blue	0.588769444	0.942865791	0.921089191	0.377894632	0.313991159
BGIOSGA010895	BGIOSGA010895	turquoise	0.576972159	0.808577897	0.881647035	0.412542024	0.327877448
BGIOSGA038061	BGIOSGA038061	turquoise	0.552046132	0.920919015	0.888045299	0.231380184	0.463486801
BGIOSGA032012	BGIOSGA032012	blue	0.616619957	0.854828002	0.830144371	0.571366226	0.246530019
BGIOSGA013494	BGIOSGA013494	turquoise	0.623649815	0.852454986	0.948718328	0.483942161	0.140710417
BGIOSGA016521	BGIOSGA016521	turquoise	0.509375557	0.875602368	0.87836216	0.265682807	0.446514938
BGIOSGA026060	BGIOSGA026060	blue	0.709306587	0.872621657	0.755226757	0.572803305	0.589911123
BGIOSGA014213	BGIOSGA014213	turquoise	0.489213898	0.852234134	0.873290426	0.384722082	0.177084847	Probable cysteine protease RD21B [Source:Projected from Arabidopsis thaliana (AT5G43060) UniProtKB/Swiss-Prot;Acc:Q9FMH8]
BGIOSGA026405	BGIOSGA026405	turquoise	0.611327487	0.75851078	0.807114651	0.581478236	0.080080907
BGIOSGA025533	BGIOSGA025533	turquoise	0.358422355	0.602787732	0.7398367	0.284357474	0.06081328
BGIOSGA029525	BGIOSGA029525	turquoise	0.28648324	0.448831479	0.565861898	0.300017508	0.170733551	NAD(P)-binding domain containing protein [Source: Projected from Oryza sativa (Os09g0491852)]
BGIOSGA022709	BGIOSGA022709	turquoise	0.487903988	0.834975513	0.911833994	0.174996605	0.163720844
BGIOSGA022790	BGIOSGA022790	turquoise	0.281341527	0.521970509	0.581496787	0.044472107	0.33088219
BGIOSGA010805	BGIOSGA010805	blue	0.692904678	0.912979434	0.917175628	0.610354807	0.281944648
BGIOSGA012433	BGIOSGA012433	blue	0.779967165	0.792254137	0.695107164	0.753228335	0.548628857
BGIOSGA014675	BGIOSGA014675	turquoise	0.507586022	0.796194516	0.830088735	0.113951406	0.254299303
BGIOSGA029111	BGIOSGA029111	turquoise	0.501915893	0.800397416	0.654763592	0.210387297	0.762858959
BGIOSGA037758	BGIOSGA037758	turquoise	0.50074155	0.819905711	0.896202765	0.329220258	0.044195267
BGIOSGA008708	BGIOSGA008708	turquoise	0.605461643	0.881862986	0.901022676	0.403033491	0.387220742
BGIOSGA013259	BGIOSGA013259	blue	0.543623978	0.867305613	0.756828292	0.228962536	0.584784109
BGIOSGA030843	BGIOSGA030843	turquoise	0.568661154	0.887792229	0.904671826	0.422009233	0.136509498
BGIOSGA034640	BGIOSGA034640	turquoise	0.57925858	0.789820732	0.90816374	0.524076307	0.042521542
BGIOSGA040495	BGIOSGA040495	turquoise	0.52196102	0.717003517	0.767086346	0.540615113	0.138708655
BGIOSGA005766	BGIOSGA005766	turquoise	0.638061627	0.888897649	0.925637472	0.360743179	0.293216715
BGIOSGA022423	BGIOSGA022423	blue	0.656832601	0.951713333	0.919561289	0.411744329	0.503031037
BGIOSGA025321	BGIOSGA025321	turquoise	0.224912166	0.478334553	0.611523279	0.100918398	0.365680019
BGIOSGA002799	BGIOSGA002799	blue	0.586566127	0.925681524	0.902338757	0.281610096	0.419412741
BGIOSGA023447	BGIOSGA023447	turquoise	0.584513558	0.799683509	0.902171498	0.480924815	0.183705368
BGIOSGA001151	BGIOSGA001151	turquoise	0.758531789	0.933560277	0.946521261	0.432618256	0.386581429
BGIOSGA004486	BGIOSGA004486	turquoise	0.663145485	0.881479834	0.831249823	0.409581048	0.25136457
BGIOSGA019964	BGIOSGA019964	turquoise	0.42521086	0.756045355	0.888406483	0.149027551	0.146749188
BGIOSGA019085	BGIOSGA019085	turquoise	0.56992717	0.877539192	0.941923481	0.302399314	0.390041931
BGIOSGA026957	BGIOSGA026957	blue	0.797339876	0.654227885	0.530914659	0.548261228	0.44345701
BGIOSGA031432	BGIOSGA031432	turquoise	0.575428462	0.84626166	0.943750047	0.418065161	0.175388714
BGIOSGA000758	BGIOSGA000758	blue	0.694626707	0.913848733	0.894973938	0.554528735	0.262064652
BGIOSGA011122	BGIOSGA011122	turquoise	0.722266791	0.802341822	0.875835465	0.553079588	0.229517926
BGIOSGA012485	BGIOSGA012485	turquoise	0.676871304	0.799251443	0.807520377	0.66466403	0.231378212
BGIOSGA000286	BGIOSGA000286	blue	0.796941465	0.856806954	0.838005531	0.559635042	0.319251794
BGIOSGA000716	BGIOSGA000716	turquoise	0.768986458	0.818884918	0.819064047	0.698789268	0.213417206
BGIOSGA016539	BGIOSGA016539	blue	0.534288291	0.879734981	0.862231939	0.281290908	0.355462085
BGIOSGA022338	BGIOSGA022338	turquoise	0.560512705	0.786642734	0.856212745	0.426951692	0.077597636	F-box protein MAX2 [Source:Projected from Arabidopsis thaliana (AT2G42620) UniProtKB/Swiss-Prot;Acc:Q9SIM9]
BGIOSGA034718	BGIOSGA034718	turquoise	0.673816213	0.888973605	0.907082426	0.399237128	0.447133556
BGIOSGA011768	BGIOSGA011768	turquoise	0.459690142	0.818830423	0.749082984	0.090888541	0.551675721
BGIOSGA004826	BGIOSGA004826	turquoise	0.650491276	0.923797279	0.975513912	0.426960942	0.262641408
BGIOSGA037466	BGIOSGA037466	turquoise	0.583515177	0.826596558	0.916663835	0.526110121	0.076079893
BGIOSGA036032	BGIOSGA036032	turquoise	0.572084934	0.676909853	0.711359043	0.491783692	0.181552076
BGIOSGA008361	BGIOSGA008361	blue	0.677412977	0.81825239	0.770780292	0.257312561	0.569409837
BGIOSGA011514	BGIOSGA011514	blue	0.560477567	0.642806676	0.548428073	0.804238222	0.21147853
BGIOSGA033195	BGIOSGA033195	turquoise	0.457030483	0.883162344	0.887072832	0.189666094	0.416608339
BGIOSGA009539	BGIOSGA009539	turquoise	0.597710197	0.891887965	0.93967151	0.378098349	0.15395817
BGIOSGA031634	BGIOSGA031634	blue	0.534152252	0.872088952	0.810202361	0.32042269	0.466692507
BGIOSGA018178	BGIOSGA018178	turquoise	0.557300705	0.90592415	0.958594494	0.301214943	0.266852603
BGIOSGA001233	BGIOSGA001233	blue	0.46746971	0.729465239	0.741178848	0.130556692	0.258341094	ABC transporter G family member 36 [Source:UniProtKB/Swiss-Prot;Acc:A2WSH0]
BGIOSGA018270	BGIOSGA018270	turquoise	0.432067754	0.833544013	0.801218062	0.208857634	0.495972381
BGIOSGA026318	BGIOSGA026318	turquoise	0.482713447	0.853602739	0.90656291	0.197429423	0.231406429
BGIOSGA005007	BGIOSGA005007	pink	0.42767909	0.349373365	0.294942921	0.814923384	0.183337211
BGIOSGA022555	BGIOSGA022555	turquoise	0.473504434	0.733379783	0.829789801	0.248155129	0.086969777
BGIOSGA027583	BGIOSGA027583	blue	0.55458631	0.912711442	0.868648754	0.439094327	0.296901308
BGIOSGA029334	BGIOSGA029334	blue	0.75221399	0.559540692	0.411362985	0.633851559	0.39589707
BGIOSGA031500	BGIOSGA031500	turquoise	0.590570549	0.860000986	0.954966479	0.343750242	0.251628842
BGIOSGA019901	BGIOSGA019901	turquoise	0.549676363	0.775035965	0.855383257	0.438676373	0.095543563
BGIOSGA026841	BGIOSGA026841	blue	0.675003237	0.799080353	0.741173789	0.525311843	0.451916763
BGIOSGA002387	BGIOSGA002387	turquoise	0.666574716	0.873886364	0.95207897	0.491452679	0.257266945
BGIOSGA009821	BGIOSGA009821	turquoise	0.594469248	0.845278927	0.899426143	0.320910567	0.32009355
BGIOSGA022987	BGIOSGA022987	blue	0.71395243	0.921376296	0.860655669	0.599245269	0.350177213	Reticulon-like protein [Source:UniProtKB/TrEMBL;Acc:B8B2W6]
BGIOSGA032011	BGIOSGA032011	turquoise	0.275519261	0.567307811	0.640647957	0.179336406	0.11396912
[truncated: 1,418 more rows]
