# Supplementary material for: Shoot transcriptome and co-expression network analysis of African rice cultivars identify drought-tolerance hub genes and growth stage-dependent trade-offs
Source: Front Plant Sci. 2026 Apr 15;17:1802527. doi: 10.3389/fpls.2026.1802527 (PMC13126551; doi:10.3389/fpls.2026.1802527)
Supplement: Supplementary file 1 [file SupplementaryFile1.zip › Supplementary files/Supplementary file 6.csv]

Final_regulatory_hubs
	Gene	Degree	Betweenness
BGIOSGA023969	BGIOSGA023969	488	15819.73967	S-acyltransferase [Source:UniProtKB/TrEMBL;Acc:A2YNB4]
BGIOSGA038191	BGIOSGA038191	462	13280.79448	NAD(P)-binding Rossmann-fold superfamily protein [Source:Projected from Arabidopsis thaliana (AT2G21280) TAIR;Acc:AT2G21280]
BGIOSGA004612	BGIOSGA004612	454	11920.32504
BGIOSGA029111	BGIOSGA029111	452	11612.95162
BGIOSGA005638	BGIOSGA005638	450	2417.857699
BGIOSGA003139	BGIOSGA003139	448	3409.676183
BGIOSGA004714	BGIOSGA004714	440	10872.56273	Non-specific serine/threonine protein kinase [Source:UniProtKB/TrEMBL;Acc:B8ABQ0]
BGIOSGA036639	BGIOSGA036639	440	3179.518377	Leucine-rich repeat receptor-like protein kinase PXC1 [Source:Projected from Arabidopsis thaliana (AT2G36570) UniProtKB/Swiss-Prot;Acc:Q9SJQ1]
BGIOSGA003240	BGIOSGA003240	436	2588.594687
BGIOSGA029218	BGIOSGA029218	432	20436.27662
BGIOSGA024436	BGIOSGA024436	432	4347.713713
BGIOSGA002587	BGIOSGA002587	430	12372.82781	Probable inactive shikimate kinase like 1, chloroplastic [Source:Projected from Arabidopsis thaliana (AT3G26900) UniProtKB/Swiss-Prot;Acc:Q9LW20]
BGIOSGA032858	BGIOSGA032858	430	2708.805538
BGIOSGA026493	BGIOSGA026493	428	3557.690982
BGIOSGA019734	BGIOSGA019734	428	2431.956285
BGIOSGA004082	BGIOSGA004082	426	14646.29845	Carbonic anhydrase [Source:UniProtKB/TrEMBL;Acc:A2WT25]
BGIOSGA002038	BGIOSGA002038	424	15894.10242
BGIOSGA018597	BGIOSGA018597	424	2662.423079	timeless family protein [Source:Projected from Arabidopsis thaliana (AT5G52910) TAIR;Acc:AT5G52910]
BGIOSGA007719	BGIOSGA007719	424	2067.19564
BGIOSGA001254	BGIOSGA001254	424	2152.574901	Kinesin-like protein [Source:UniProtKB/TrEMBL;Acc:A2WSD1]
BGIOSGA007199	BGIOSGA007199	422	12118.56154
BGIOSGA004641	BGIOSGA004641	422	6306.977814	PPD6 [Source:Projected from Arabidopsis thaliana (AT3G56650) UniProtKB/TrEMBL;Acc:A0A384KSV2]
BGIOSGA011703	BGIOSGA011703	422	1846.191357
BGIOSGA006746	BGIOSGA006746	420	2275.292043
BGIOSGA014841	BGIOSGA014841	418	3208.671772	Mitotic spindle checkpoint protein MAD2 [Source:Projected from Arabidopsis thaliana (AT3G25980) UniProtKB/Swiss-Prot;Acc:Q9LU93]
BGIOSGA035270	BGIOSGA035270	414	2717.200719	DNA replication licensing factor MCM2 [Source:UniProtKB/Swiss-Prot;Acc:B8BKI8]
BGIOSGA012103	BGIOSGA012103	414	2339.001627
BGIOSGA024829	BGIOSGA024829	414	3758.618141
BGIOSGA035830	BGIOSGA035830	414	1687.277586	Kinesin-like protein [Source:UniProtKB/TrEMBL;Acc:B8BN09]
BGIOSGA011199	BGIOSGA011199	412	14767.32146
BGIOSGA004223	BGIOSGA004223	38	0
BGIOSGA022361	BGIOSGA022361	38	0
BGIOSGA005432	BGIOSGA005432	38	0
BGIOSGA014803	BGIOSGA014803	38	0
BGIOSGA010077	BGIOSGA010077	38	0
BGIOSGA035912	BGIOSGA035912	38	0
BGIOSGA020504	BGIOSGA020504	38	0
BGIOSGA004484	BGIOSGA004484	38	0
BGIOSGA019443	BGIOSGA019443	38	0
BGIOSGA005790	BGIOSGA005790	38	0
BGIOSGA025270	BGIOSGA025270	38	0
BGIOSGA003630	BGIOSGA003630	38	0
BGIOSGA028985	BGIOSGA028985	38	0
BGIOSGA002219	BGIOSGA002219	38	0
BGIOSGA010344	BGIOSGA010344	38	0
BGIOSGA000193	BGIOSGA000193	38	0
BGIOSGA024248	BGIOSGA024248	38	0
BGIOSGA012452	BGIOSGA012452	38	0
BGIOSGA002273	BGIOSGA002273	38	0
BGIOSGA029272	BGIOSGA029272	38	0
BGIOSGA036861	BGIOSGA036861	38	0
BGIOSGA009252	BGIOSGA009252	38	0
BGIOSGA031250	BGIOSGA031250	38	0
BGIOSGA020095	BGIOSGA020095	38	0
BGIOSGA012573	BGIOSGA012573	38	0
BGIOSGA011444	BGIOSGA011444	38	0
BGIOSGA029286	BGIOSGA029286	38	0
BGIOSGA020110	BGIOSGA020110	38	0
BGIOSGA011961	BGIOSGA011961	38	0
BGIOSGA010113	BGIOSGA010113	38	0
BGIOSGA012425	BGIOSGA012425	38	0
BGIOSGA012386	BGIOSGA012386	38	0
BGIOSGA030679	BGIOSGA030679	38	0
BGIOSGA023567	BGIOSGA023567	38	0
BGIOSGA011815	BGIOSGA011815	38	0
BGIOSGA019987	BGIOSGA019987	38	0
BGIOSGA031168	BGIOSGA031168	38	0
BGIOSGA029327	BGIOSGA029327	38	0
BGIOSGA022235	BGIOSGA022235	38	0
BGIOSGA017041	BGIOSGA017041	38	0
BGIOSGA023485	BGIOSGA023485	38	0
BGIOSGA012348	BGIOSGA012348	38	0
BGIOSGA009747	BGIOSGA009747	38	0
BGIOSGA034651	BGIOSGA034651	38	0
BGIOSGA000306	BGIOSGA000306	38	0
BGIOSGA036282	BGIOSGA036282	38	0
BGIOSGA013364	BGIOSGA013364	38	0
BGIOSGA016174	BGIOSGA016174	38	0
BGIOSGA019825	BGIOSGA019825	38	0
BGIOSGA035178	BGIOSGA035178	38	0
BGIOSGA031343	BGIOSGA031343	38	0
BGIOSGA018178	BGIOSGA018178	38	0
BGIOSGA026318	BGIOSGA026318	38	0
BGIOSGA018536	BGIOSGA018536	38	0
BGIOSGA012550	BGIOSGA012550	38	0
BGIOSGA000833	BGIOSGA000833	38	0
BGIOSGA027711	BGIOSGA027711	38	0
BGIOSGA010530	BGIOSGA010530	38	0
BGIOSGA014729	BGIOSGA014729	38	0
BGIOSGA022020	BGIOSGA022020	38	0
BGIOSGA014077	BGIOSGA014077	38	0
BGIOSGA022641	BGIOSGA022641	38	0
BGIOSGA031334	BGIOSGA031334	38	0
BGIOSGA019650	BGIOSGA019650	38	0
BGIOSGA019860	BGIOSGA019860	38	0
BGIOSGA005645	BGIOSGA005645	38	0
BGIOSGA021183	BGIOSGA021183	38	0
BGIOSGA034424	BGIOSGA034424	38	0
BGIOSGA001956	BGIOSGA001956	38	0
BGIOSGA031411	BGIOSGA031411	38	0
BGIOSGA023896	BGIOSGA023896	38	0
BGIOSGA010134	BGIOSGA010134	38	0
BGIOSGA017006	BGIOSGA017006	38	0
BGIOSGA011741	BGIOSGA011741	38	0
BGIOSGA031356	BGIOSGA031356	38	0
BGIOSGA023844	BGIOSGA023844	38	0
BGIOSGA012113	BGIOSGA012113	36	0
BGIOSGA020045	BGIOSGA020045	36	0
BGIOSGA011667	BGIOSGA011667	36	0
BGIOSGA036008	BGIOSGA036008	36	0
BGIOSGA016967	BGIOSGA016967	36	0
BGIOSGA000332	BGIOSGA000332	36	0
BGIOSGA037739	BGIOSGA037739	36	0
BGIOSGA008870	BGIOSGA008870	36	0
BGIOSGA026573	BGIOSGA026573	36	0
BGIOSGA009135	BGIOSGA009135	36	0
BGIOSGA009966	BGIOSGA009966	36	0
BGIOSGA008874	BGIOSGA008874	36	0
BGIOSGA017737	BGIOSGA017737	36	0
BGIOSGA014191	BGIOSGA014191	36	0
BGIOSGA000426	BGIOSGA000426	36	0
BGIOSGA026962	BGIOSGA026962	36	0
BGIOSGA020148	BGIOSGA020148	36	0
BGIOSGA021512	BGIOSGA021512	36	0
BGIOSGA000580	BGIOSGA000580	36	0
BGIOSGA022709	BGIOSGA022709	36	0
BGIOSGA011321	BGIOSGA011321	36	0
BGIOSGA035919	BGIOSGA035919	36	0
BGIOSGA013565	BGIOSGA013565	36	0
BGIOSGA030280	BGIOSGA030280	36	0
BGIOSGA030966	BGIOSGA030966	36	0
BGIOSGA000476	BGIOSGA000476	36	0
BGIOSGA018998	BGIOSGA018998	36	0
BGIOSGA035756	BGIOSGA035756	36	0
BGIOSGA008297	BGIOSGA008297	36	0
BGIOSGA025812	BGIOSGA025812	36	0
BGIOSGA017977	BGIOSGA017977	34	0
BGIOSGA005203	BGIOSGA005203	34	0
BGIOSGA000230	BGIOSGA000230	34	0
BGIOSGA002536	BGIOSGA002536	34	0
BGIOSGA022441	BGIOSGA022441	34	0
BGIOSGA035499	BGIOSGA035499	34	0
BGIOSGA036396	BGIOSGA036396	34	0
BGIOSGA008234	BGIOSGA008234	34	0
BGIOSGA006036	BGIOSGA006036	34	0
BGIOSGA036025	BGIOSGA036025	34	0
BGIOSGA000518	BGIOSGA000518	34	0
BGIOSGA012590	BGIOSGA012590	34	0
BGIOSGA015984	BGIOSGA015984	34	0
BGIOSGA029749	BGIOSGA029749	34	0
BGIOSGA024975	BGIOSGA024975	34	0
BGIOSGA014732	BGIOSGA014732	34	0
BGIOSGA019421	BGIOSGA019421	34	0
BGIOSGA021865	BGIOSGA021865	32	0
BGIOSGA001506	BGIOSGA001506	32	0
BGIOSGA012007	BGIOSGA012007	32	0
BGIOSGA021705	BGIOSGA021705	32	0
BGIOSGA004976	BGIOSGA004976	32	0
BGIOSGA035875	BGIOSGA035875	32	0
BGIOSGA018003	BGIOSGA018003	32	0
BGIOSGA030293	BGIOSGA030293	32	0
BGIOSGA013479	BGIOSGA013479	32	0
BGIOSGA027601	BGIOSGA027601	32	0
BGIOSGA005594	BGIOSGA005594	32	0
BGIOSGA031214	BGIOSGA031214	32	0
BGIOSGA037544	BGIOSGA037544	32	0
BGIOSGA026625	BGIOSGA026625	32	0
BGIOSGA011911	BGIOSGA011911	32	0
BGIOSGA034592	BGIOSGA034592	32	0
BGIOSGA023878	BGIOSGA023878	32	0
BGIOSGA020329	BGIOSGA020329	32	0
BGIOSGA037620	BGIOSGA037620	32	0
BGIOSGA013785	BGIOSGA013785	30	0
BGIOSGA007097	BGIOSGA007097	30	0
BGIOSGA031227	BGIOSGA031227	30	0
BGIOSGA036024	BGIOSGA036024	30	0
BGIOSGA007324	BGIOSGA007324	30	0
BGIOSGA023512	BGIOSGA023512	30	0
BGIOSGA013434	BGIOSGA013434	30	0
BGIOSGA030068	BGIOSGA030068	30	0
BGIOSGA009090	BGIOSGA009090	30	0
BGIOSGA035646	BGIOSGA035646	30	0
BGIOSGA003060	BGIOSGA003060	30	0
BGIOSGA004492	BGIOSGA004492	30	0
BGIOSGA019815	BGIOSGA019815	30	0
BGIOSGA017378	BGIOSGA017378	30	0
BGIOSGA012138	BGIOSGA012138	28	0
BGIOSGA005317	BGIOSGA005317	28	0
BGIOSGA005969	BGIOSGA005969	28	0
BGIOSGA028686	BGIOSGA028686	28	0
BGIOSGA015810	BGIOSGA015810	28	0
BGIOSGA033429	BGIOSGA033429	28	0
BGIOSGA000884	BGIOSGA000884	28	0
BGIOSGA033016	BGIOSGA033016	28	0
BGIOSGA014966	BGIOSGA014966	26	0
BGIOSGA004526	BGIOSGA004526	26	0
BGIOSGA005384	BGIOSGA005384	26	0
BGIOSGA013106	BGIOSGA013106	26	0
BGIOSGA000423	BGIOSGA000423	26	0
BGIOSGA029679	BGIOSGA029679	26	0
BGIOSGA034885	BGIOSGA034885	26	0
BGIOSGA036461	BGIOSGA036461	26	0
BGIOSGA013343	BGIOSGA013343	26	0
BGIOSGA014484	BGIOSGA014484	24	0
BGIOSGA022058	BGIOSGA022058	24	0
BGIOSGA032925	BGIOSGA032925	24	0
BGIOSGA002620	BGIOSGA002620	24	0
BGIOSGA010990	BGIOSGA010990	22	0
BGIOSGA011733	BGIOSGA011733	22	0
BGIOSGA009238	BGIOSGA009238	22	0
BGIOSGA024439	BGIOSGA024439	22	0
BGIOSGA022248	BGIOSGA022248	22	0
BGIOSGA024900	BGIOSGA024900	22	0
BGIOSGA011055	BGIOSGA011055	22	0
BGIOSGA019082	BGIOSGA019082	22	0
BGIOSGA005777	BGIOSGA005777	22	0
BGIOSGA033189	BGIOSGA033189	22	0
BGIOSGA030724	BGIOSGA030724	22	0
BGIOSGA025390	BGIOSGA025390	22	0
BGIOSGA012913	BGIOSGA012913	22	0
BGIOSGA019239	BGIOSGA019239	22	0
BGIOSGA009456	BGIOSGA009456	22	0
BGIOSGA008985	BGIOSGA008985	22	0
BGIOSGA034845	BGIOSGA034845	22	0
BGIOSGA028984	BGIOSGA028984	22	0
BGIOSGA022003	BGIOSGA022003	22	0
BGIOSGA026129	BGIOSGA026129	22	0
BGIOSGA011768	BGIOSGA011768	22	0
BGIOSGA013173	BGIOSGA013173	22	0
BGIOSGA026194	BGIOSGA026194	22	0
BGIOSGA024397	BGIOSGA024397	22	0
BGIOSGA020659	BGIOSGA020659	22	0
BGIOSGA014494	BGIOSGA014494	22	0
BGIOSGA006693	BGIOSGA006693	22	0
BGIOSGA001184	BGIOSGA001184	22	0
BGIOSGA000633	BGIOSGA000633	22	0
BGIOSGA023570	BGIOSGA023570	22	0
BGIOSGA027389	BGIOSGA027389	22	0
BGIOSGA030864	BGIOSGA030864	22	0
BGIOSGA018827	BGIOSGA018827	22	0
BGIOSGA035266	BGIOSGA035266	22	0
BGIOSGA029573	BGIOSGA029573	22	0
BGIOSGA006992	BGIOSGA006992	22	0
BGIOSGA007004	BGIOSGA007004	22	0
BGIOSGA023367	BGIOSGA023367	22	0
BGIOSGA017915	BGIOSGA017915	22	0
BGIOSGA036836	BGIOSGA036836	22	0
BGIOSGA036153	BGIOSGA036153	22	0
BGIOSGA006405	BGIOSGA006405	22	0
BGIOSGA003257	BGIOSGA003257	22	0
BGIOSGA003718	BGIOSGA003718	20	0
BGIOSGA018215	BGIOSGA018215	20	0
BGIOSGA019890	BGIOSGA019890	20	0
BGIOSGA000220	BGIOSGA000220	20	0
BGIOSGA008980	BGIOSGA008980	20	0
BGIOSGA010927	BGIOSGA010927	20	0
BGIOSGA015430	BGIOSGA015430	20	0
BGIOSGA020320	BGIOSGA020320	20	0
BGIOSGA029798	BGIOSGA029798	20	0
BGIOSGA018169	BGIOSGA018169	20	0
BGIOSGA011044	BGIOSGA011044	20	0
BGIOSGA001437	BGIOSGA001437	20	0
BGIOSGA003073	BGIOSGA003073	20	0
BGIOSGA030834	BGIOSGA030834	20	0
BGIOSGA016840	BGIOSGA016840	20	0
BGIOSGA037545	BGIOSGA037545	20	0
BGIOSGA017554	BGIOSGA017554	20	0
BGIOSGA037093	BGIOSGA037093	20	0
BGIOSGA010720	BGIOSGA010720	20	0
BGIOSGA005568	BGIOSGA005568	20	0
BGIOSGA014452	BGIOSGA014452	20	0
BGIOSGA018270	BGIOSGA018270	20	0
BGIOSGA018106	BGIOSGA018106	20	0
BGIOSGA019300	BGIOSGA019300	20	0
BGIOSGA006126	BGIOSGA006126	20	0
BGIOSGA024841	BGIOSGA024841	20	0
BGIOSGA031184	BGIOSGA031184	20	0
BGIOSGA014390	BGIOSGA014390	20	0
BGIOSGA004882	BGIOSGA004882	20	0
BGIOSGA011549	BGIOSGA011549	20	0
BGIOSGA009387	BGIOSGA009387	20	0
BGIOSGA002948	BGIOSGA002948	20	0
BGIOSGA015029	BGIOSGA015029	20	0
BGIOSGA021315	BGIOSGA021315	20	0
BGIOSGA034829	BGIOSGA034829	20	0
BGIOSGA011739	BGIOSGA011739	20	0
BGIOSGA012984	BGIOSGA012984	20	0
BGIOSGA005268	BGIOSGA005268	20	0
BGIOSGA006253	BGIOSGA006253	20	0
BGIOSGA020728	BGIOSGA020728	20	0
BGIOSGA012218	BGIOSGA012218	20	0
BGIOSGA009752	BGIOSGA009752	20	0
BGIOSGA011918	BGIOSGA011918	18	0
BGIOSGA036115	BGIOSGA036115	18	0
BGIOSGA023353	BGIOSGA023353	18	0
BGIOSGA037820	BGIOSGA037820	18	0
BGIOSGA002243	BGIOSGA002243	18	0
BGIOSGA020410	BGIOSGA020410	18	0
BGIOSGA017399	BGIOSGA017399	18	0
BGIOSGA034037	BGIOSGA034037	18	0
BGIOSGA037844	BGIOSGA037844	18	0
BGIOSGA029690	BGIOSGA029690	18	0
BGIOSGA036146	BGIOSGA036146	18	0
BGIOSGA004890	BGIOSGA004890	18	0
BGIOSGA013520	BGIOSGA013520	18	0
BGIOSGA014483	BGIOSGA014483	18	0
BGIOSGA037184	BGIOSGA037184	18	0
BGIOSGA004393	BGIOSGA004393	18	0
BGIOSGA025682	BGIOSGA025682	18	0
BGIOSGA002093	BGIOSGA002093	18	0
BGIOSGA016275	BGIOSGA016275	18	0
BGIOSGA025595	BGIOSGA025595	18	0
BGIOSGA002579	BGIOSGA002579	18	0
BGIOSGA009039	BGIOSGA009039	18	0
BGIOSGA023730	BGIOSGA023730	18	0
BGIOSGA017542	BGIOSGA017542	18	0
BGIOSGA007223	BGIOSGA007223	18	0
BGIOSGA030940	BGIOSGA030940	18	0
BGIOSGA037085	BGIOSGA037085	18	0
BGIOSGA017892	BGIOSGA017892	18	0
BGIOSGA012564	BGIOSGA012564	18	0
BGIOSGA010427	BGIOSGA010427	18	0
BGIOSGA032435	BGIOSGA032435	18	0
BGIOSGA029256	BGIOSGA029256	18	0
BGIOSGA037564	BGIOSGA037564	18	0
BGIOSGA037260	BGIOSGA037260	18	0
BGIOSGA038222	BGIOSGA038222	18	0
BGIOSGA006141	BGIOSGA006141	18	0
BGIOSGA023247	BGIOSGA023247	18	0
BGIOSGA018092	BGIOSGA018092	18	0
BGIOSGA013569	BGIOSGA013569	18	0
BGIOSGA010731	BGIOSGA010731	18	0
BGIOSGA017815	BGIOSGA017815	18	0
BGIOSGA033404	BGIOSGA033404	18	0
BGIOSGA014585	BGIOSGA014585	18	0
BGIOSGA005830	BGIOSGA005830	16	0
BGIOSGA032372	BGIOSGA032372	16	0
BGIOSGA034470	BGIOSGA034470	16	0
BGIOSGA028962	BGIOSGA028962	16	0
BGIOSGA014675	BGIOSGA014675	16	0
BGIOSGA019232	BGIOSGA019232	16	0
BGIOSGA011836	BGIOSGA011836	16	0
BGIOSGA013708	BGIOSGA013708	16	0
BGIOSGA037682	BGIOSGA037682	16	0
BGIOSGA023867	BGIOSGA023867	16	0
BGIOSGA018498	BGIOSGA018498	16	0
BGIOSGA009086	BGIOSGA009086	16	0
BGIOSGA006602	BGIOSGA006602	16	0
BGIOSGA035936	BGIOSGA035936	16	0
BGIOSGA018089	BGIOSGA018089	16	0
BGIOSGA014319	BGIOSGA014319	16	0
BGIOSGA002063	BGIOSGA002063	16	0
BGIOSGA022800	BGIOSGA022800	16	0
BGIOSGA030594	BGIOSGA030594	16	0
BGIOSGA011857	BGIOSGA011857	16	0
BGIOSGA020584	BGIOSGA020584	16	0
BGIOSGA012566	BGIOSGA012566	16	0
BGIOSGA036099	BGIOSGA036099	16	0
BGIOSGA007749	BGIOSGA007749	16	0
BGIOSGA000399	BGIOSGA000399	16	0
BGIOSGA004482	BGIOSGA004482	16	0
BGIOSGA017490	BGIOSGA017490	16	0
BGIOSGA033278	BGIOSGA033278	16	0
BGIOSGA028585	BGIOSGA028585	16	0
BGIOSGA017799	BGIOSGA017799	16	0
BGIOSGA010114	BGIOSGA010114	16	0
BGIOSGA021491	BGIOSGA021491	16	0
BGIOSGA014182	BGIOSGA014182	16	0
BGIOSGA029654	BGIOSGA029654	16	0
BGIOSGA028037	BGIOSGA028037	16	0
BGIOSGA009058	BGIOSGA009058	16	0
BGIOSGA010686	BGIOSGA010686	16	0
BGIOSGA002257	BGIOSGA002257	16	0
BGIOSGA027819	BGIOSGA027819	14	0
BGIOSGA007905	BGIOSGA007905	14	0
BGIOSGA008993	BGIOSGA008993	14	0
BGIOSGA032228	BGIOSGA032228	14	0
BGIOSGA015879	BGIOSGA015879	14	0
BGIOSGA000097	BGIOSGA000097	14	0
BGIOSGA025476	BGIOSGA025476	14	0
BGIOSGA011661	BGIOSGA011661	14	0
BGIOSGA004137	BGIOSGA004137	14	0
BGIOSGA005869	BGIOSGA005869	14	0
BGIOSGA035534	BGIOSGA035534	14	0
BGIOSGA036920	BGIOSGA036920	14	0
BGIOSGA033362	BGIOSGA033362	14	0
BGIOSGA037188	BGIOSGA037188	14	0
BGIOSGA029624	BGIOSGA029624	14	0
BGIOSGA000942	BGIOSGA000942	14	0
BGIOSGA005595	BGIOSGA005595	14	0
BGIOSGA001873	BGIOSGA001873	14	0
BGIOSGA036832	BGIOSGA036832	14	0
BGIOSGA035352	BGIOSGA035352	14	0
BGIOSGA011535	BGIOSGA011535	14	0
BGIOSGA010034	BGIOSGA010034	14	0
BGIOSGA013859	BGIOSGA013859	14	0
BGIOSGA010963	BGIOSGA010963	14	0
BGIOSGA008528	BGIOSGA008528	14	0
BGIOSGA017793	BGIOSGA017793	14	0
BGIOSGA017412	BGIOSGA017412	14	0
BGIOSGA025820	BGIOSGA025820	14	0
BGIOSGA002411	BGIOSGA002411	14	0
BGIOSGA036982	BGIOSGA036982	14	0
BGIOSGA012466	BGIOSGA012466	14	0
BGIOSGA008662	BGIOSGA008662	12	0
BGIOSGA036075	BGIOSGA036075	12	0
BGIOSGA004430	BGIOSGA004430	12	0
BGIOSGA014544	BGIOSGA014544	12	0
BGIOSGA023389	BGIOSGA023389	12	0
BGIOSGA004906	BGIOSGA004906	12	0
BGIOSGA024096	BGIOSGA024096	12	0
BGIOSGA018537	BGIOSGA018537	12	0
BGIOSGA025019	BGIOSGA025019	12	0
BGIOSGA012200	BGIOSGA012200	12	0
BGIOSGA004031	BGIOSGA004031	12	0
BGIOSGA001555	BGIOSGA001555	12	0
BGIOSGA035799	BGIOSGA035799	12	0
BGIOSGA027677	BGIOSGA027677	12	0
BGIOSGA027769	BGIOSGA027769	12	0
BGIOSGA020157	BGIOSGA020157	12	0
BGIOSGA034997	BGIOSGA034997	12	0
BGIOSGA009640	BGIOSGA009640	12	0
BGIOSGA008979	BGIOSGA008979	12	0
BGIOSGA030867	BGIOSGA030867	12	0
BGIOSGA004061	BGIOSGA004061	12	0
BGIOSGA007657	BGIOSGA007657	12	0
BGIOSGA009038	BGIOSGA009038	12	0
BGIOSGA033326	BGIOSGA033326	12	0
BGIOSGA012530	BGIOSGA012530	12	0
BGIOSGA035878	BGIOSGA035878	12	0
BGIOSGA003529	BGIOSGA003529	12	0
BGIOSGA036004	BGIOSGA036004	12	0
BGIOSGA006201	BGIOSGA006201	12	0
BGIOSGA032014	BGIOSGA032014	12	0
BGIOSGA013300	BGIOSGA013300	12	0
BGIOSGA025165	BGIOSGA025165	12	0
BGIOSGA011507	BGIOSGA011507	12	0
BGIOSGA014476	BGIOSGA014476	12	0
BGIOSGA022787	BGIOSGA022787	12	0
BGIOSGA009073	BGIOSGA009073	12	0
BGIOSGA007496	BGIOSGA007496	12	0
BGIOSGA037364	BGIOSGA037364	12	0
BGIOSGA000390	BGIOSGA000390	10	0
BGIOSGA023645	BGIOSGA023645	10	0
BGIOSGA002999	BGIOSGA002999	10	0
BGIOSGA017394	BGIOSGA017394	10	0
BGIOSGA017625	BGIOSGA017625	10	0
BGIOSGA016251	BGIOSGA016251	10	0
BGIOSGA027757	BGIOSGA027757	10	0
BGIOSGA029729	BGIOSGA029729	10	0
BGIOSGA029738	BGIOSGA029738	10	0
BGIOSGA020660	BGIOSGA020660	10	0
BGIOSGA001314	BGIOSGA001314	10	0
BGIOSGA010774	BGIOSGA010774	10	0
BGIOSGA013259	BGIOSGA013259	10	0
BGIOSGA026849	BGIOSGA026849	10	0
BGIOSGA011352	BGIOSGA011352	10	0
BGIOSGA000645	BGIOSGA000645	10	0
BGIOSGA004794	BGIOSGA004794	10	0
BGIOSGA011517	BGIOSGA011517	10	0
BGIOSGA037022	BGIOSGA037022	10	0
BGIOSGA029182	BGIOSGA029182	10	0
BGIOSGA018835	BGIOSGA018835	10	0
BGIOSGA021517	BGIOSGA021517	10	0
BGIOSGA016854	BGIOSGA016854	10	0
BGIOSGA005609	BGIOSGA005609	10	0
BGIOSGA025281	BGIOSGA025281	10	0
BGIOSGA002717	BGIOSGA002717	10	0
BGIOSGA000987	BGIOSGA000987	10	0
BGIOSGA031535	BGIOSGA031535	10	0
BGIOSGA021554	BGIOSGA021554	10	0
BGIOSGA026707	BGIOSGA026707	10	0
BGIOSGA006969	BGIOSGA006969	10	0
BGIOSGA025153	BGIOSGA025153	10	0
BGIOSGA026706	BGIOSGA026706	10	0
BGIOSGA022868	BGIOSGA022868	10	0
BGIOSGA006859	BGIOSGA006859	10	0
BGIOSGA011306	BGIOSGA011306	10	0
BGIOSGA036922	BGIOSGA036922	10	0
BGIOSGA009002	BGIOSGA009002	10	0
BGIOSGA036389	BGIOSGA036389	10	0
BGIOSGA008261	BGIOSGA008261	10	0
BGIOSGA005185	BGIOSGA005185	10	0
BGIOSGA021387	BGIOSGA021387	10	0
BGIOSGA004346	BGIOSGA004346	10	0
BGIOSGA002585	BGIOSGA002585	10	0
BGIOSGA030746	BGIOSGA030746	10	0
BGIOSGA034557	BGIOSGA034557	10	0
BGIOSGA035358	BGIOSGA035358	8	0
BGIOSGA016309	BGIOSGA016309	8	0
BGIOSGA005039	BGIOSGA005039	8	0
BGIOSGA017390	BGIOSGA017390	8	0
BGIOSGA023944	BGIOSGA023944	8	0
BGIOSGA009986	BGIOSGA009986	8	0
BGIOSGA015815	BGIOSGA015815	8	0
BGIOSGA025021	BGIOSGA025021	8	0
BGIOSGA014020	BGIOSGA014020	8	0
BGIOSGA013860	BGIOSGA013860	8	0
BGIOSGA003351	BGIOSGA003351	8	0
BGIOSGA038062	BGIOSGA038062	8	0
BGIOSGA026928	BGIOSGA026928	8	0
BGIOSGA024840	BGIOSGA024840	8	0
BGIOSGA022363	BGIOSGA022363	8	0
BGIOSGA017926	BGIOSGA017926	8	0
BGIOSGA024509	BGIOSGA024509	8	0
BGIOSGA033202	BGIOSGA033202	8	0
BGIOSGA004359	BGIOSGA004359	8	0
BGIOSGA025679	BGIOSGA025679	8	0
BGIOSGA013787	BGIOSGA013787	8	0
BGIOSGA003395	BGIOSGA003395	8	0
BGIOSGA001108	BGIOSGA001108	8	0
BGIOSGA026388	BGIOSGA026388	8	0
BGIOSGA033226	BGIOSGA033226	8	0
BGIOSGA018373	BGIOSGA018373	8	0
BGIOSGA033424	BGIOSGA033424	8	0
BGIOSGA029236	BGIOSGA029236	8	0
BGIOSGA025793	BGIOSGA025793	8	0
BGIOSGA008489	BGIOSGA008489	8	0
BGIOSGA020640	BGIOSGA020640	8	0
BGIOSGA007333	BGIOSGA007333	8	0
BGIOSGA025694	BGIOSGA025694	8	0
BGIOSGA014245	BGIOSGA014245	8	0
BGIOSGA002969	BGIOSGA002969	8	0
BGIOSGA021485	BGIOSGA021485	8	0
BGIOSGA009024	BGIOSGA009024	8	0
BGIOSGA001740	BGIOSGA001740	8	0
BGIOSGA004791	BGIOSGA004791	8	0
BGIOSGA015216	BGIOSGA015216	8	0
BGIOSGA024302	BGIOSGA024302	8	0
BGIOSGA029593	BGIOSGA029593	8	0
BGIOSGA029027	BGIOSGA029027	8	0
BGIOSGA034816	BGIOSGA034816	8	0
BGIOSGA021412	BGIOSGA021412	8	0
BGIOSGA031171	BGIOSGA031171	8	0
BGIOSGA013305	BGIOSGA013305	8	0
BGIOSGA034713	BGIOSGA034713	8	0
BGIOSGA016521	BGIOSGA016521	8	0
BGIOSGA028181	BGIOSGA028181	6	0
BGIOSGA014038	BGIOSGA014038	6	0
BGIOSGA014517	BGIOSGA014517	6	0
BGIOSGA008343	BGIOSGA008343	6	0
BGIOSGA040707	BGIOSGA040707	6	0
BGIOSGA017440	BGIOSGA017440	6	0
BGIOSGA010953	BGIOSGA010953	6	0
BGIOSGA030712	BGIOSGA030712	6	0
BGIOSGA003099	BGIOSGA003099	6	0
BGIOSGA019503	BGIOSGA019503	6	0
BGIOSGA007825	BGIOSGA007825	6	0
BGIOSGA026930	BGIOSGA026930	6	0
BGIOSGA011726	BGIOSGA011726	6	0
BGIOSGA007365	BGIOSGA007365	6	0
BGIOSGA013480	BGIOSGA013480	6	0
BGIOSGA008532	BGIOSGA008532	6	0
BGIOSGA037302	BGIOSGA037302	6	0
BGIOSGA022417	BGIOSGA022417	6	0
BGIOSGA035281	BGIOSGA035281	6	0
BGIOSGA002513	BGIOSGA002513	6	0
BGIOSGA012209	BGIOSGA012209	6	0
BGIOSGA027299	BGIOSGA027299	6	0
BGIOSGA004852	BGIOSGA004852	6	0
BGIOSGA037647	BGIOSGA037647	6	0
BGIOSGA030879	BGIOSGA030879	6	0
BGIOSGA037257	BGIOSGA037257	6	0
BGIOSGA040594	BGIOSGA040594	6	0
BGIOSGA016539	BGIOSGA016539	6	0
BGIOSGA020487	BGIOSGA020487	6	0
BGIOSGA006800	BGIOSGA006800	6	0
BGIOSGA014520	BGIOSGA014520	6	0
BGIOSGA003601	BGIOSGA003601	6	0
BGIOSGA022619	BGIOSGA022619	6	0
BGIOSGA020338	BGIOSGA020338	6	0
BGIOSGA022971	BGIOSGA022971	6	0
BGIOSGA005302	BGIOSGA005302	6	0
BGIOSGA015832	BGIOSGA015832	6	0
BGIOSGA009715	BGIOSGA009715	6	0
BGIOSGA033262	BGIOSGA033262	6	0
BGIOSGA026650	BGIOSGA026650	6	0
BGIOSGA036440	BGIOSGA036440	6	0
BGIOSGA005531	BGIOSGA005531	6	0
BGIOSGA014539	BGIOSGA014539	6	0
BGIOSGA007497	BGIOSGA007497	6	0
BGIOSGA020696	BGIOSGA020696	6	0
BGIOSGA013117	BGIOSGA013117	6	0
BGIOSGA023624	BGIOSGA023624	6	0
BGIOSGA018907	BGIOSGA018907	6	0
BGIOSGA038154	BGIOSGA038154	6	0
BGIOSGA029107	BGIOSGA029107	6	0
BGIOSGA025665	BGIOSGA025665	6	0
BGIOSGA013061	BGIOSGA013061	6	0
BGIOSGA035376	BGIOSGA035376	6	0
BGIOSGA025616	BGIOSGA025616	6	0
BGIOSGA009874	BGIOSGA009874	6	0
BGIOSGA037347	BGIOSGA037347	6	0
BGIOSGA011467	BGIOSGA011467	6	0
BGIOSGA002551	BGIOSGA002551	6	0
BGIOSGA036726	BGIOSGA036726	4	0
BGIOSGA013950	BGIOSGA013950	4	0
BGIOSGA021962	BGIOSGA021962	4	0
BGIOSGA011102	BGIOSGA011102	4	0
BGIOSGA015129	BGIOSGA015129	4	0
BGIOSGA031280	BGIOSGA031280	4	0
BGIOSGA031550	BGIOSGA031550	4	0
BGIOSGA020347	BGIOSGA020347	4	0
BGIOSGA038287	BGIOSGA038287	4	0
BGIOSGA012602	BGIOSGA012602	4	0
BGIOSGA030166	BGIOSGA030166	4	0
BGIOSGA008101	BGIOSGA008101	4	0
BGIOSGA035064	BGIOSGA035064	4	0
BGIOSGA030982	BGIOSGA030982	4	0
BGIOSGA017337	BGIOSGA017337	4	0
BGIOSGA021760	BGIOSGA021760	4	0
BGIOSGA026484	BGIOSGA026484	4	0
BGIOSGA015291	BGIOSGA015291	4	0
BGIOSGA022210	BGIOSGA022210	4	0
BGIOSGA006200	BGIOSGA006200	4	0
BGIOSGA009779	BGIOSGA009779	4	0
BGIOSGA004753	BGIOSGA004753	4	0
BGIOSGA020006	BGIOSGA020006	4	0
BGIOSGA012640	BGIOSGA012640	4	0
BGIOSGA004064	BGIOSGA004064	4	0
BGIOSGA025988	BGIOSGA025988	4	0
BGIOSGA005781	BGIOSGA005781	4	0
BGIOSGA012481	BGIOSGA012481	4	0
BGIOSGA020817	BGIOSGA020817	4	0
BGIOSGA008124	BGIOSGA008124	4	0
BGIOSGA014214	BGIOSGA014214	4	0
BGIOSGA011954	BGIOSGA011954	4	0
BGIOSGA018272	BGIOSGA018272	4	0
BGIOSGA000345	BGIOSGA000345	4	0
BGIOSGA005038	BGIOSGA005038	4	0
BGIOSGA029737	BGIOSGA029737	4	0
BGIOSGA025130	BGIOSGA025130	4	0
BGIOSGA021860	BGIOSGA021860	4	0
BGIOSGA021801	BGIOSGA021801	4	0
BGIOSGA016345	BGIOSGA016345	4	0
BGIOSGA010486	BGIOSGA010486	4	0
BGIOSGA032395	BGIOSGA032395	4	0
BGIOSGA028624	BGIOSGA028624	4	0
BGIOSGA017953	BGIOSGA017953	4	0
BGIOSGA001875	BGIOSGA001875	4	0
BGIOSGA031634	BGIOSGA031634	4	0
BGIOSGA016530	BGIOSGA016530	4	0
BGIOSGA034382	BGIOSGA034382	4	0
BGIOSGA011190	BGIOSGA011190	4	0
BGIOSGA026411	BGIOSGA026411	4	0
BGIOSGA010750	BGIOSGA010750	4	0
BGIOSGA012014	BGIOSGA012014	4	0
BGIOSGA016954	BGIOSGA016954	4	0
BGIOSGA007596	BGIOSGA007596	4	0
BGIOSGA036067	BGIOSGA036067	4	0
BGIOSGA024733	BGIOSGA024733	4	0
BGIOSGA015219	BGIOSGA015219	4	0
BGIOSGA025530	BGIOSGA025530	4	0
BGIOSGA019435	BGIOSGA019435	4	0
BGIOSGA021800	BGIOSGA021800	4	0
BGIOSGA000410	BGIOSGA000410	4	0
BGIOSGA000948	BGIOSGA000948	4	0
BGIOSGA037867	BGIOSGA037867	4	0
BGIOSGA014750	BGIOSGA014750	4	0
BGIOSGA019551	BGIOSGA019551	4	0
BGIOSGA034314	BGIOSGA034314	4	0
BGIOSGA004621	BGIOSGA004621	4	0
BGIOSGA001085	BGIOSGA001085	4	0
BGIOSGA020389	BGIOSGA020389	4	0
BGIOSGA014723	BGIOSGA014723	4	0
BGIOSGA005125	BGIOSGA005125	4	0
BGIOSGA004093	BGIOSGA004093	4	0
BGIOSGA016732	BGIOSGA016732	4	0
BGIOSGA031922	BGIOSGA031922	4	0
BGIOSGA011135	BGIOSGA011135	4	0
BGIOSGA014387	BGIOSGA014387	4	0
BGIOSGA002195	BGIOSGA002195	4	0
BGIOSGA008691	BGIOSGA008691	4	0
BGIOSGA019107	BGIOSGA019107	4	0
BGIOSGA008361	BGIOSGA008361	4	0
BGIOSGA029694	BGIOSGA029694	4	0
BGIOSGA034325	BGIOSGA034325	4	0
BGIOSGA035285	BGIOSGA035285	4	0
BGIOSGA037772	BGIOSGA037772	4	0
BGIOSGA005182	BGIOSGA005182	4	0
BGIOSGA009693	BGIOSGA009693	4	0
BGIOSGA037316	BGIOSGA037316	4	0
BGIOSGA018056	BGIOSGA018056	2	0
BGIOSGA033576	BGIOSGA033576	2	0
BGIOSGA008650	BGIOSGA008650	2	0
BGIOSGA002484	BGIOSGA002484	2	0
BGIOSGA008501	BGIOSGA008501	2	0
BGIOSGA022657	BGIOSGA022657	2	0
BGIOSGA000601	BGIOSGA000601	2	0
BGIOSGA037299	BGIOSGA037299	2	0
BGIOSGA038810	BGIOSGA038810	2	0
BGIOSGA023984	BGIOSGA023984	2	0
BGIOSGA020708	BGIOSGA020708	2	0
BGIOSGA007252	BGIOSGA007252	2	0
BGIOSGA013626	BGIOSGA013626	2	0
BGIOSGA013052	BGIOSGA013052	2	0
BGIOSGA016373	BGIOSGA016373	2	0
BGIOSGA027743	BGIOSGA027743	2	0
BGIOSGA000728	BGIOSGA000728	2	0
BGIOSGA025944	BGIOSGA025944	2	0
BGIOSGA002534	BGIOSGA002534	2	0
BGIOSGA037678	BGIOSGA037678	2	0
BGIOSGA025897	BGIOSGA025897	2	0
BGIOSGA009722	BGIOSGA009722	2	0
BGIOSGA022117	BGIOSGA022117	2	0
BGIOSGA017056	BGIOSGA017056	2	0
BGIOSGA012583	BGIOSGA012583	2	0
BGIOSGA013051	BGIOSGA013051	2	0
BGIOSGA017213	BGIOSGA017213	2	0
BGIOSGA014956	BGIOSGA014956	2	0
BGIOSGA011934	BGIOSGA011934	2	0
BGIOSGA011813	BGIOSGA011813	2	0
BGIOSGA023172	BGIOSGA023172	2	0
BGIOSGA017717	BGIOSGA017717	2	0
BGIOSGA013726	BGIOSGA013726	2	0
BGIOSGA010884	BGIOSGA010884	2	0
BGIOSGA009154	BGIOSGA009154	2	0
BGIOSGA026502	BGIOSGA026502	2	0
BGIOSGA015061	BGIOSGA015061	2	0
BGIOSGA009127	BGIOSGA009127	2	0
BGIOSGA011413	BGIOSGA011413	2	0
BGIOSGA012934	BGIOSGA012934	2	0
BGIOSGA013490	BGIOSGA013490	2	0
BGIOSGA014523	BGIOSGA014523	2	0
BGIOSGA014129	BGIOSGA014129	2	0
BGIOSGA015012	BGIOSGA015012	2	0
BGIOSGA020390	BGIOSGA020390	2	0
BGIOSGA000998	BGIOSGA000998	2	0
BGIOSGA014110	BGIOSGA014110	2	0
BGIOSGA009946	BGIOSGA009946	2	0
BGIOSGA037300	BGIOSGA037300	2	0
BGIOSGA014465	BGIOSGA014465	2	0
BGIOSGA012663	BGIOSGA012663	2	0
BGIOSGA002714	BGIOSGA002714	2	0
BGIOSGA030458	BGIOSGA030458	2	0
BGIOSGA004001	BGIOSGA004001	2	0
BGIOSGA026918	BGIOSGA026918	2	0
BGIOSGA034352	BGIOSGA034352	2	0
BGIOSGA030501	BGIOSGA030501	2	0
BGIOSGA006940	BGIOSGA006940	2	0
BGIOSGA014509	BGIOSGA014509	2	0
BGIOSGA005591	BGIOSGA005591	2	0
BGIOSGA019400	BGIOSGA019400	2	0
BGIOSGA011544	BGIOSGA011544	2	0
BGIOSGA019289	BGIOSGA019289	2	0
BGIOSGA009614	BGIOSGA009614	2	0
BGIOSGA020621	BGIOSGA020621	2	0
BGIOSGA015287	BGIOSGA015287	2	0
BGIOSGA028109	BGIOSGA028109	2	0
BGIOSGA020470	BGIOSGA020470	2	0
BGIOSGA001631	BGIOSGA001631	2	0
BGIOSGA003572	BGIOSGA003572	2	0
BGIOSGA004728	BGIOSGA004728	2	0
BGIOSGA001468	BGIOSGA001468	2	0
BGIOSGA013360	BGIOSGA013360	2	0
BGIOSGA000954	BGIOSGA000954	2	0
BGIOSGA034455	BGIOSGA034455	2	0
BGIOSGA020484	BGIOSGA020484	2	0
BGIOSGA010935	BGIOSGA010935	2	0
BGIOSGA006344	BGIOSGA006344	2	0
BGIOSGA015546	BGIOSGA015546	2	0
BGIOSGA023756	BGIOSGA023756	2	0
BGIOSGA025203	BGIOSGA025203	2	0
BGIOSGA025204	BGIOSGA025204	2	0
BGIOSGA002522	BGIOSGA002522	2	0
BGIOSGA002027	BGIOSGA002027	2	0
BGIOSGA012009	BGIOSGA012009	2	0
BGIOSGA032502	BGIOSGA032502	2	0
BGIOSGA012679	BGIOSGA012679	2	0
BGIOSGA027746	BGIOSGA027746	2	0
BGIOSGA011379	BGIOSGA011379	2	0
BGIOSGA004871	BGIOSGA004871	2	0
BGIOSGA040670	BGIOSGA040670	2	0
BGIOSGA028860	BGIOSGA028860	2	0
BGIOSGA028894	BGIOSGA028894	2	0
BGIOSGA011389	BGIOSGA011389	2	0
BGIOSGA019051	BGIOSGA019051	2	0
BGIOSGA033248	BGIOSGA033248	2	0
BGIOSGA005366	BGIOSGA005366	2	0
BGIOSGA025369	BGIOSGA025369	2	0
BGIOSGA029899	BGIOSGA029899	2	0
BGIOSGA035229	BGIOSGA035229	2	0
BGIOSGA021344	BGIOSGA021344	2	0
BGIOSGA024865	BGIOSGA024865	2	0
BGIOSGA014634	BGIOSGA014634	2	0
BGIOSGA009290	BGIOSGA009290	2	0
BGIOSGA019903	BGIOSGA019903	2	0
BGIOSGA037758	BGIOSGA037758	2	0
BGIOSGA017470	BGIOSGA017470	2	0
BGIOSGA028458	BGIOSGA028458	2	0
BGIOSGA020214	BGIOSGA020214	2	0
BGIOSGA000089	BGIOSGA000089	2	0
BGIOSGA037704	BGIOSGA037704	2	0
BGIOSGA006250	BGIOSGA006250	2	0
BGIOSGA020044	BGIOSGA020044	2	0
BGIOSGA002682	BGIOSGA002682	2	0
BGIOSGA008683	BGIOSGA008683	2	0
BGIOSGA014116	BGIOSGA014116	2	0
BGIOSGA006142	BGIOSGA006142	2	0
BGIOSGA005507	BGIOSGA005507	2	0
BGIOSGA027484	BGIOSGA027484	2	0
BGIOSGA000488	BGIOSGA000488	2	0
BGIOSGA029325	BGIOSGA029325	2	0
BGIOSGA026245	BGIOSGA026245	2	0
BGIOSGA002681	BGIOSGA002681	2	0
BGIOSGA013850	BGIOSGA013850	2	0
BGIOSGA015319	BGIOSGA015319	2	0
BGIOSGA023379	BGIOSGA023379	2	0
BGIOSGA030660	BGIOSGA030660	2	0
BGIOSGA017864	BGIOSGA017864	2	0
BGIOSGA021352	BGIOSGA021352	2	0
BGIOSGA033575	BGIOSGA033575	2	0
BGIOSGA029383	BGIOSGA029383	2	0
BGIOSGA030622	BGIOSGA030622	2	0
BGIOSGA000911	BGIOSGA000911	2	0
BGIOSGA004557	BGIOSGA004557	2	0
BGIOSGA038061	BGIOSGA038061	2	0
BGIOSGA002326	BGIOSGA002326	2	0
BGIOSGA013775	BGIOSGA013775	2	0
BGIOSGA029547	BGIOSGA029547	2	0
BGIOSGA021934	BGIOSGA021934	2	0
BGIOSGA018766	BGIOSGA018766	2	0
BGIOSGA037637	BGIOSGA037637	2	0
BGIOSGA037474	BGIOSGA037474	2	0
BGIOSGA029234	BGIOSGA029234	2	0
BGIOSGA016447	BGIOSGA016447	2	0
BGIOSGA001700	BGIOSGA001700	2	0
BGIOSGA000869	BGIOSGA000869	2	0
BGIOSGA013486	BGIOSGA013486	2	0
BGIOSGA021484	BGIOSGA021484	2	0
BGIOSGA037847	BGIOSGA037847	2	0
BGIOSGA008255	BGIOSGA008255	2	0
BGIOSGA029269	BGIOSGA029269	2	0
BGIOSGA035880	BGIOSGA035880	2	0
BGIOSGA015400	BGIOSGA015400	2	0
